# Supplementary material for: Engineering scalable vascularized kidney organoids for in vivo glomerular filtration with human endothelial integration
Source: NPJ Biomed Innov. 2026 Feb 2;3:10. doi: 10.1038/s44385-025-00063-5 (PMC12864042; doi:10.1038/s44385-025-00063-5)
Supplement: Supplementary file 2 — Supplementary Data1 [file 44385_2025_63_MOESM2_ESM.xlsx]

## Sheet: GlomEndoDEG
Tags	Contrast	Reference	Feature	Feature Name	FDR	logCPM	logFC	LR	PValue
down	Cluster-11 (Endothelia 3)	Cluster-4,Cluster-6,Cluster-7,Cluster-9,Cluster-2,Cluster-1,Cluster-8,Cluster-10,Cluster-12,Cluster-5,Cluster-3	ENSG00000133112.17	TPT1	1.25718e-229	12.1637	-4.20482	1064.15	2.04459e-233
down	Cluster-11	Cluster-4,Cluster-6,Cluster-7,Cluster-9,Cluster-2,Cluster-1,Cluster-8,Cluster-10,Cluster-12,Cluster-5,Cluster-3	ENSG00000147403.18	RPL10	2.52606e-217	12.6687	-4.22124	1006.88	5.7515e-221
down	Cluster-11	Cluster-4,Cluster-6,Cluster-7,Cluster-9,Cluster-2,Cluster-1,Cluster-8,Cluster-10,Cluster-12,Cluster-5,Cluster-3	ENSG00000142937.12	RPS8	3.34156e-214	11.9604	-4.13334	992.248	8.69518e-218
down	Cluster-11	Cluster-4,Cluster-6,Cluster-7,Cluster-9,Cluster-2,Cluster-1,Cluster-8,Cluster-10,Cluster-12,Cluster-5,Cluster-3	ENSG00000174748.22	RPL15	1.98742e-207	11.859	-3.94565	960.637	6.46443e-211
down	Cluster-11	Cluster-4,Cluster-6,Cluster-7,Cluster-9,Cluster-2,Cluster-1,Cluster-8,Cluster-10,Cluster-12,Cluster-5,Cluster-3	ENSG00000167996.16	FTH1	5.36406e-206	11.3173	-4.46283	953.863	1.91923e-209
down	Cluster-11	Cluster-4,Cluster-6,Cluster-7,Cluster-9,Cluster-2,Cluster-1,Cluster-8,Cluster-10,Cluster-12,Cluster-5,Cluster-3	ENSG00000156482.11	RPL30	2.67301e-202	11.5088	-4.12719	936.519	1.13027e-205
down	Cluster-11	Cluster-4,Cluster-6,Cluster-7,Cluster-9,Cluster-2,Cluster-1,Cluster-8,Cluster-10,Cluster-12,Cluster-5,Cluster-3	ENSG00000198034.11	RPS4X	4.00779e-200	12.7486	-4.10614	926.361	1.82504e-203
down	Cluster-11	Cluster-4,Cluster-6,Cluster-7,Cluster-9,Cluster-2,Cluster-1,Cluster-8,Cluster-10,Cluster-12,Cluster-5,Cluster-3	ENSG00000229117.9	RPL41	1.21961e-196	11.4804	-4.05299	910.071	6.34718e-200
down	Cluster-11	Cluster-4,Cluster-6,Cluster-7,Cluster-9,Cluster-2,Cluster-1,Cluster-8,Cluster-10,Cluster-12,Cluster-5,Cluster-3	ENSG00000186468.13	RPS23	9.80961e-194	11.8588	-4.05287	896.584	5.42426e-197
down	Cluster-11	Cluster-4,Cluster-6,Cluster-7,Cluster-9,Cluster-2,Cluster-1,Cluster-8,Cluster-10,Cluster-12,Cluster-5,Cluster-3	ENSG00000063177.13	RPL18	9.53452e-193	11.484	-3.99084	891.927	5.58227e-196
down	Cluster-11	Cluster-4,Cluster-6,Cluster-7,Cluster-9,Cluster-2,Cluster-1,Cluster-8,Cluster-10,Cluster-12,Cluster-5,Cluster-3	ENSG00000156508.19	EEF1A1	4.13218e-192	12.9956	-3.57441	888.889	2.55371e-195
down	Cluster-11	Cluster-4,Cluster-6,Cluster-7,Cluster-9,Cluster-2,Cluster-1,Cluster-8,Cluster-10,Cluster-12,Cluster-5,Cluster-3	ENSG00000110700.7	RPS13	2.35888e-191	11.1647	-4.11763	885.307	1.53453e-194
down	Cluster-11	Cluster-4,Cluster-6,Cluster-7,Cluster-9,Cluster-2,Cluster-1,Cluster-8,Cluster-10,Cluster-12,Cluster-5,Cluster-3	ENSG00000184009.13	ACTG1	4.94122e-191	11.9088	-3.93981	883.732	3.37515e-194
down	Cluster-11	Cluster-4,Cluster-6,Cluster-7,Cluster-9,Cluster-2,Cluster-1,Cluster-8,Cluster-10,Cluster-12,Cluster-5,Cluster-3	ENSG00000164587.13	RPS14	1.05381e-188	11.8047	-3.84677	872.837	7.88369e-192
down	Cluster-11	Cluster-4,Cluster-6,Cluster-7,Cluster-9,Cluster-2,Cluster-1,Cluster-8,Cluster-10,Cluster-12,Cluster-5,Cluster-3	ENSG00000143947.15	RPS27A	2.19092e-187	11.6385	-3.84167	866.69	1.71032e-190
down	Cluster-11	Cluster-4,Cluster-6,Cluster-7,Cluster-9,Cluster-2,Cluster-1,Cluster-8,Cluster-10,Cluster-12,Cluster-5,Cluster-3	ENSG00000137818.12	RPLP1	2.31541e-187	11.9647	-3.82548	866.498	1.88282e-190
down	Cluster-11	Cluster-4,Cluster-6,Cluster-7,Cluster-9,Cluster-2,Cluster-1,Cluster-8,Cluster-10,Cluster-12,Cluster-5,Cluster-3	ENSG00000167526.14	RPL13	3.48639e-187	12.2854	-3.75658	865.602	2.94841e-190
down	Cluster-11	Cluster-4,Cluster-6,Cluster-7,Cluster-9,Cluster-2,Cluster-1,Cluster-8,Cluster-10,Cluster-12,Cluster-5,Cluster-3	ENSG00000163682.17	RPL9	4.85505e-185	11.3768	-3.99832	855.593	4.42172e-188
down	Cluster-11	Cluster-4,Cluster-6,Cluster-7,Cluster-9,Cluster-2,Cluster-1,Cluster-8,Cluster-10,Cluster-12,Cluster-5,Cluster-3	ENSG00000108107.15	RPL28	3.65621e-182	11.3038	-3.70297	842.094	3.80558e-185
down	Cluster-11	Cluster-4,Cluster-6,Cluster-7,Cluster-9,Cluster-2,Cluster-1,Cluster-8,Cluster-10,Cluster-12,Cluster-5,Cluster-3	ENSG00000122406.14	RPL5	5.43258e-182	11.9197	-3.8811	841.241	5.83122e-185
down	Cluster-11	Cluster-4,Cluster-6,Cluster-7,Cluster-9,Cluster-2,Cluster-1,Cluster-8,Cluster-10,Cluster-12,Cluster-5,Cluster-3	ENSG00000112306.8	RPS12	1.71751e-180	12.0335	-3.99996	834.283	1.89941e-183
down	Cluster-11	Cluster-4,Cluster-6,Cluster-7,Cluster-9,Cluster-2,Cluster-1,Cluster-8,Cluster-10,Cluster-12,Cluster-5,Cluster-3	ENSG00000171863.15	RPS7	6.44359e-178	11.4484	-3.8229	822.384	7.3356e-181
down	Cluster-11	Cluster-4,Cluster-6,Cluster-7,Cluster-9,Cluster-2,Cluster-1,Cluster-8,Cluster-10,Cluster-12,Cluster-5,Cluster-3	ENSG00000138326.21	RPS24	1.36615e-175	11.5576	-3.61435	811.628	1.59971e-178
down	Cluster-11	Cluster-4,Cluster-6,Cluster-7,Cluster-9,Cluster-2,Cluster-1,Cluster-8,Cluster-10,Cluster-12,Cluster-5,Cluster-3	ENSG00000148303.17	RPL7A	2.01767e-174	11.9319	-3.91081	806.194	2.42824e-177
down	Cluster-11	Cluster-4,Cluster-6,Cluster-7,Cluster-9,Cluster-2,Cluster-1,Cluster-8,Cluster-10,Cluster-12,Cluster-5,Cluster-3	ENSG00000109475.17	RPL34	1.2595e-173	11.1354	-3.77165	802.483	1.55676e-176
down	Cluster-11	Cluster-4,Cluster-6,Cluster-7,Cluster-9,Cluster-2,Cluster-1,Cluster-8,Cluster-10,Cluster-12,Cluster-5,Cluster-3	ENSG00000170889.14	RPS9	3.72622e-173	11.2613	-3.7149	800.264	4.72686e-176
down	Cluster-11	Cluster-4,Cluster-6,Cluster-7,Cluster-9,Cluster-2,Cluster-1,Cluster-8,Cluster-10,Cluster-12,Cluster-5,Cluster-3	ENSG00000144713.13	RPL32	7.2182e-173	11.5846	-3.78373	798.893	9.39136e-176
down	Cluster-11	Cluster-4,Cluster-6,Cluster-7,Cluster-9,Cluster-2,Cluster-1,Cluster-8,Cluster-10,Cluster-12,Cluster-5,Cluster-3	ENSG00000145425.10	RPS3A	7.90805e-173	12.0338	-3.70862	798.661	1.05461e-175
down	Cluster-11	Cluster-4,Cluster-6,Cluster-7,Cluster-9,Cluster-2,Cluster-1,Cluster-8,Cluster-10,Cluster-12,Cluster-5,Cluster-3	ENSG00000231500.7	RPS18	9.02133e-172	12.2725	-3.84934	793.751	1.23242e-174
down	Cluster-11	Cluster-4,Cluster-6,Cluster-7,Cluster-9,Cluster-2,Cluster-1,Cluster-8,Cluster-10,Cluster-12,Cluster-5,Cluster-3	ENSG00000089009.16	RPL6	8.24952e-171	11.411	-3.62052	789.283	1.15382e-173
down	Cluster-11	Cluster-4,Cluster-6,Cluster-7,Cluster-9,Cluster-2,Cluster-1,Cluster-8,Cluster-10,Cluster-12,Cluster-5,Cluster-3	ENSG00000187514.17	PTMA	5.08518e-170	11.154	-4.16066	785.604	7.27778e-173
down	Cluster-11	Cluster-4,Cluster-6,Cluster-7,Cluster-9,Cluster-2,Cluster-1,Cluster-8,Cluster-10,Cluster-12,Cluster-5,Cluster-3	ENSG00000188846.14	RPL14	2.26189e-169	11.17	-3.66827	782.578	3.31073e-172
down	Cluster-11	Cluster-4,Cluster-6,Cluster-7,Cluster-9,Cluster-2,Cluster-1,Cluster-8,Cluster-10,Cluster-12,Cluster-5,Cluster-3	ENSG00000100316.16	RPL3	6.19533e-169	12.0439	-3.63506	780.522	9.26962e-172
down	Cluster-11	Cluster-4,Cluster-6,Cluster-7,Cluster-9,Cluster-2,Cluster-1,Cluster-8,Cluster-10,Cluster-12,Cluster-5,Cluster-3	ENSG00000149806.11	FAU	2.06338e-166	10.3263	-3.98184	768.877	3.15439e-169
down	Cluster-11	Cluster-4,Cluster-6,Cluster-7,Cluster-9,Cluster-2,Cluster-1,Cluster-8,Cluster-10,Cluster-12,Cluster-5,Cluster-3	ENSG00000198755.11	RPL10A	3.02355e-166	11.1573	-3.8146	768.072	4.72062e-169
down	Cluster-11	Cluster-4,Cluster-6,Cluster-7,Cluster-9,Cluster-2,Cluster-1,Cluster-8,Cluster-10,Cluster-12,Cluster-5,Cluster-3	ENSG00000161016.18	RPL8	5.49456e-165	11.2577	-3.84585	762.238	8.75726e-168
down	Cluster-11	Cluster-4,Cluster-6,Cluster-7,Cluster-9,Cluster-2,Cluster-1,Cluster-8,Cluster-10,Cluster-12,Cluster-5,Cluster-3	ENSG00000142676.14	RPL11	3.22069e-164	11.7618	-3.65386	758.626	5.34267e-167
down	Cluster-11	Cluster-4,Cluster-6,Cluster-7,Cluster-9,Cluster-2,Cluster-1,Cluster-8,Cluster-10,Cluster-12,Cluster-5,Cluster-3	ENSG00000114391.14	RPL24	3.6046e-164	11.1102	-3.65103	758.363	6.09678e-167
down	Cluster-11	Cluster-4,Cluster-6,Cluster-7,Cluster-9,Cluster-2,Cluster-1,Cluster-8,Cluster-10,Cluster-12,Cluster-5,Cluster-3	ENSG00000134419.15	RPS15A	9.68521e-164	11.1732	-4.23334	756.313	1.70115e-166
down	Cluster-11	Cluster-4,Cluster-6,Cluster-7,Cluster-9,Cluster-2,Cluster-1,Cluster-8,Cluster-10,Cluster-12,Cluster-5,Cluster-3	ENSG00000149273.15	RPS3	4.46331e-163	11.7464	-3.76892	753.225	7.98472e-166
down	Cluster-11	Cluster-4,Cluster-6,Cluster-7,Cluster-9,Cluster-2,Cluster-1,Cluster-8,Cluster-10,Cluster-12,Cluster-5,Cluster-3	ENSG00000181163.14	NPM1	7.68004e-162	11.0046	-3.50082	747.506	1.39891e-164
down	Cluster-11	Cluster-4,Cluster-6,Cluster-7,Cluster-9,Cluster-2,Cluster-1,Cluster-8,Cluster-10,Cluster-12,Cluster-5,Cluster-3	ENSG00000122026.11	RPL21	2.39979e-160	10.8784	-3.51088	740.596	4.44926e-163
down	Cluster-11	Cluster-4,Cluster-6,Cluster-7,Cluster-9,Cluster-2,Cluster-1,Cluster-8,Cluster-10,Cluster-12,Cluster-5,Cluster-3	ENSG00000177954.14	RPS27	5.67918e-156	10.7893	-3.73078	720.344	1.12682e-158
down	Cluster-11	Cluster-4,Cluster-6,Cluster-7,Cluster-9,Cluster-2,Cluster-1,Cluster-8,Cluster-10,Cluster-12,Cluster-5,Cluster-3	ENSG00000034510.6	TMSB10	6.79933e-156	10.6932	-3.95865	719.952	1.37119e-158
down	Cluster-11	Cluster-4,Cluster-6,Cluster-7,Cluster-9,Cluster-2,Cluster-1,Cluster-8,Cluster-10,Cluster-12,Cluster-5,Cluster-3	ENSG00000108298.12	RPL19	1.21107e-155	11.3484	-3.55753	718.767	2.48169e-158
down	Cluster-11	Cluster-4,Cluster-6,Cluster-7,Cluster-9,Cluster-2,Cluster-1,Cluster-8,Cluster-10,Cluster-12,Cluster-5,Cluster-3	ENSG00000215472.10	RPL17-C18orf32	2.80099e-155	11.2913	-4.13177	717.061	5.83085e-158
down	Cluster-11	Cluster-4,Cluster-6,Cluster-7,Cluster-9,Cluster-2,Cluster-1,Cluster-8,Cluster-10,Cluster-12,Cluster-5,Cluster-3	ENSG00000182899.17	RPL35A	5.83484e-155	10.8591	-3.65693	715.564	1.23362e-157
down	Cluster-11	Cluster-4,Cluster-6,Cluster-7,Cluster-9,Cluster-2,Cluster-1,Cluster-8,Cluster-10,Cluster-12,Cluster-5,Cluster-3	ENSG00000089157.16	RPLP0	8.81948e-155	11.0527	-3.61362	714.709	1.89333e-157
down	Cluster-11	Cluster-4,Cluster-6,Cluster-7,Cluster-9,Cluster-2,Cluster-1,Cluster-8,Cluster-10,Cluster-12,Cluster-5,Cluster-3	ENSG00000105193.9	RPS16	7.03098e-154	10.7717	-3.48072	710.533	1.53225e-156
down	Cluster-11	Cluster-4,Cluster-6,Cluster-7,Cluster-9,Cluster-2,Cluster-1,Cluster-8,Cluster-10,Cluster-12,Cluster-5,Cluster-3	ENSG00000145592.14	RPL37	1.06986e-151	10.6731	-3.50526	700.438	2.40114e-154
down	Cluster-11	Cluster-4,Cluster-6,Cluster-7,Cluster-9,Cluster-2,Cluster-1,Cluster-8,Cluster-10,Cluster-12,Cluster-5,Cluster-3	ENSG00000105640.13	RPL18A	2.56081e-150	11.2555	-3.68989	694.068	5.83063e-153
down	Cluster-11	Cluster-4,Cluster-6,Cluster-7,Cluster-9,Cluster-2,Cluster-1,Cluster-8,Cluster-10,Cluster-12,Cluster-5,Cluster-3	ENSG00000105372.8	RPS19	5.12233e-148	11.39	-3.44896	683.458	1.18295e-150
down	Cluster-11	Cluster-4,Cluster-6,Cluster-7,Cluster-9,Cluster-2,Cluster-1,Cluster-8,Cluster-10,Cluster-12,Cluster-5,Cluster-3	ENSG00000115268.10	RPS15	1.0753e-146	10.7691	-3.45866	677.323	2.55324e-149
down	Cluster-11	Cluster-4,Cluster-6,Cluster-7,Cluster-9,Cluster-2,Cluster-1,Cluster-8,Cluster-10,Cluster-12,Cluster-5,Cluster-3	ENSG00000198242.14	RPL23A	1.35012e-146	10.5781	-3.5285	676.841	3.2497e-149
down	Cluster-11	Cluster-4,Cluster-6,Cluster-7,Cluster-9,Cluster-2,Cluster-1,Cluster-8,Cluster-10,Cluster-12,Cluster-5,Cluster-3	ENSG00000131469.15	RPL27	8.4028e-146	10.2125	-3.66064	673.147	2.06689e-148
down	Cluster-11	Cluster-4,Cluster-6,Cluster-7,Cluster-9,Cluster-2,Cluster-1,Cluster-8,Cluster-10,Cluster-12,Cluster-5,Cluster-3	ENSG00000162244.12	RPL29	8.4028e-146	11.2475	-3.76597	673.137	2.0772e-148
down	Cluster-11	Cluster-4,Cluster-6,Cluster-7,Cluster-9,Cluster-2,Cluster-1,Cluster-8,Cluster-10,Cluster-12,Cluster-5,Cluster-3	ENSG00000140988.16	RPS2	5.22068e-145	11.9227	-3.55014	669.437	1.32453e-147
down	Cluster-11	Cluster-4,Cluster-6,Cluster-7,Cluster-9,Cluster-2,Cluster-1,Cluster-8,Cluster-10,Cluster-12,Cluster-5,Cluster-3	ENSG00000188612.12	SUMO2	1.66192e-141	10.1758	-3.4301	653.23	4.43264e-144
down	Cluster-11	Cluster-4,Cluster-6,Cluster-7,Cluster-9,Cluster-2,Cluster-1,Cluster-8,Cluster-10,Cluster-12,Cluster-5,Cluster-3	ENSG00000255302.5	EID1	9.69798e-141	9.70696	-3.69214	649.683	2.61818e-143
down	Cluster-11	Cluster-4,Cluster-6,Cluster-7,Cluster-9,Cluster-2,Cluster-1,Cluster-8,Cluster-10,Cluster-12,Cluster-5,Cluster-3	ENSG00000142534.7	RPS11	2.00285e-140	10.864	-3.60873	648.187	5.53742e-143
down	Cluster-11	Cluster-4,Cluster-6,Cluster-7,Cluster-9,Cluster-2,Cluster-1,Cluster-8,Cluster-10,Cluster-12,Cluster-5,Cluster-3	ENSG00000137154.13	RPS6	2.63956e-138	11.477	-3.40904	638.417	7.38363e-141
down	Cluster-11	Cluster-4,Cluster-6,Cluster-7,Cluster-9,Cluster-2,Cluster-1,Cluster-8,Cluster-10,Cluster-12,Cluster-5,Cluster-3	ENSG00000145741.17	BTF3	4.85619e-138	10.3061	-3.80263	637.176	1.37422e-140
down	Cluster-11	Cluster-4,Cluster-6,Cluster-7,Cluster-9,Cluster-2,Cluster-1,Cluster-8,Cluster-10,Cluster-12,Cluster-5,Cluster-3	ENSG00000083845.9	RPS5	8.25987e-138	10.9558	-3.70447	636.093	2.36426e-140
down	Cluster-11	Cluster-4,Cluster-6,Cluster-7,Cluster-9,Cluster-2,Cluster-1,Cluster-8,Cluster-10,Cluster-12,Cluster-5,Cluster-3	ENSG00000213741.11	RPS29	1.30213e-137	10.1094	-3.48257	635.161	3.76949e-140
down	Cluster-11	Cluster-4,Cluster-6,Cluster-7,Cluster-9,Cluster-2,Cluster-1,Cluster-8,Cluster-10,Cluster-12,Cluster-5,Cluster-3	ENSG00000205542.11	TMSB4X	2.24192e-137	11.7934	-4.30914	634.054	6.56299e-140
down	Cluster-11	Cluster-4,Cluster-6,Cluster-7,Cluster-9,Cluster-2,Cluster-1,Cluster-8,Cluster-10,Cluster-12,Cluster-5,Cluster-3	ENSG00000263809.1	ENSG00000263809	5.48327e-137	10.6484	-3.52609	632.246	1.62301e-139
down	Cluster-11	Cluster-4,Cluster-6,Cluster-7,Cluster-9,Cluster-2,Cluster-1,Cluster-8,Cluster-10,Cluster-12,Cluster-5,Cluster-3	ENSG00000233927.5	RPS28	6.16822e-137	10.6133	-3.51794	631.989	1.84581e-139
down	Cluster-11	Cluster-4,Cluster-6,Cluster-7,Cluster-9,Cluster-2,Cluster-1,Cluster-8,Cluster-10,Cluster-12,Cluster-5,Cluster-3	ENSG00000204628.12	RACK1	1.79293e-135	11.1925	-3.39609	625.239	5.42357e-138
down	Cluster-11	Cluster-4,Cluster-6,Cluster-7,Cluster-9,Cluster-2,Cluster-1,Cluster-8,Cluster-10,Cluster-12,Cluster-5,Cluster-3	ENSG00000196262.15	PPIA	1.93953e-134	10.0896	-3.40773	620.442	5.99323e-137
down	Cluster-11	Cluster-4,Cluster-6,Cluster-7,Cluster-9,Cluster-2,Cluster-1,Cluster-8,Cluster-10,Cluster-12,Cluster-5,Cluster-3	ENSG00000196531.14	NACA	1.14952e-133	11.3795	-3.14675	616.847	3.62684e-136
down	Cluster-11	Cluster-4,Cluster-6,Cluster-7,Cluster-9,Cluster-2,Cluster-1,Cluster-8,Cluster-10,Cluster-12,Cluster-5,Cluster-3	ENSG00000118181.11	RPS25	1.43078e-129	10.3265	-3.72253	597.939	4.70038e-132
down	Cluster-11	Cluster-4,Cluster-6,Cluster-7,Cluster-9,Cluster-2,Cluster-1,Cluster-8,Cluster-10,Cluster-12,Cluster-5,Cluster-3	ENSG00000168028.15	RPSA	1.27253e-128	10.5616	-3.36496	593.556	4.22189e-131
down	Cluster-11	Cluster-4,Cluster-6,Cluster-7,Cluster-9,Cluster-2,Cluster-1,Cluster-8,Cluster-10,Cluster-12,Cluster-5,Cluster-3	ENSG00000140264.22	SERF2	1.80618e-128	10.1051	-3.36795	592.837	6.05114e-131
down	Cluster-11	Cluster-4,Cluster-6,Cluster-7,Cluster-9,Cluster-2,Cluster-1,Cluster-8,Cluster-10,Cluster-12,Cluster-5,Cluster-3	ENSG00000258344.1	ENSG00000258344	3.35987e-128	10.3314	-3.10693	591.578	1.13657e-130
down	Cluster-11	Cluster-4,Cluster-6,Cluster-7,Cluster-9,Cluster-2,Cluster-1,Cluster-8,Cluster-10,Cluster-12,Cluster-5,Cluster-3	ENSG00000171858.18	RPS21	3.96304e-128	9.92969	-3.83817	591.23	1.3535e-130
down	Cluster-11	Cluster-4,Cluster-6,Cluster-7,Cluster-9,Cluster-2,Cluster-1,Cluster-8,Cluster-10,Cluster-12,Cluster-5,Cluster-3	ENSG00000166441.13	RPL27A	1.31859e-127	10.6319	-3.35322	588.81	4.54627e-130
down	Cluster-11	Cluster-4,Cluster-6,Cluster-7,Cluster-9,Cluster-2,Cluster-1,Cluster-8,Cluster-10,Cluster-12,Cluster-5,Cluster-3	ENSG00000075624.17	ACTB	7.38567e-127	11.0878	-3.22523	585.352	2.57048e-129
down	Cluster-11	Cluster-4,Cluster-6,Cluster-7,Cluster-9,Cluster-2,Cluster-1,Cluster-8,Cluster-10,Cluster-12,Cluster-5,Cluster-3	ENSG00000140319.11	SRP14	1.8775e-126	9.84879	-3.42618	583.452	6.65651e-129
down	Cluster-11	Cluster-4,Cluster-6,Cluster-7,Cluster-9,Cluster-2,Cluster-1,Cluster-8,Cluster-10,Cluster-12,Cluster-5,Cluster-3	ENSG00000177600.9	RPLP2	1.99847e-126	10.2466	-3.1453	583.309	7.15038e-129
down	Cluster-11	Cluster-4,Cluster-6,Cluster-7,Cluster-9,Cluster-2,Cluster-1,Cluster-8,Cluster-10,Cluster-12,Cluster-5,Cluster-3	ENSG00000096384.20	HSP90AB1	1.60122e-124	10.5358	-3.02785	574.503	5.88531e-127
down	Cluster-11	Cluster-4,Cluster-6,Cluster-7,Cluster-9,Cluster-2,Cluster-1,Cluster-8,Cluster-10,Cluster-12,Cluster-5,Cluster-3	ENSG00000147604.14	RPL7	3.5694e-124	10.5412	-3.62492	572.885	1.32355e-126
down	Cluster-11	Cluster-4,Cluster-6,Cluster-7,Cluster-9,Cluster-2,Cluster-1,Cluster-8,Cluster-10,Cluster-12,Cluster-5,Cluster-3	ENSG00000221983.8	UBA52	2.14186e-122	9.91056	-3.42327	564.642	8.22078e-125
down	Cluster-11	Cluster-4,Cluster-6,Cluster-7,Cluster-9,Cluster-2,Cluster-1,Cluster-8,Cluster-10,Cluster-12,Cluster-5,Cluster-3	ENSG00000197958.13	RPL12	1.71143e-121	11.1537	-3.38463	560.459	6.68004e-124
down	Cluster-11	Cluster-4,Cluster-6,Cluster-7,Cluster-9,Cluster-2,Cluster-1,Cluster-8,Cluster-10,Cluster-12,Cluster-5,Cluster-3	ENSG00000125691.14	RPL23	1.8266e-121	10.6217	-3.54382	560.312	7.18898e-124
down	Cluster-11	Cluster-4,Cluster-6,Cluster-7,Cluster-9,Cluster-2,Cluster-1,Cluster-8,Cluster-10,Cluster-12,Cluster-5,Cluster-3	ENSG00000026025.16	VIM	2.54966e-120	11.7515	-3.7774	555.033	1.01177e-122
down	Cluster-11	Cluster-4,Cluster-6,Cluster-7,Cluster-9,Cluster-2,Cluster-1,Cluster-8,Cluster-10,Cluster-12,Cluster-5,Cluster-3	ENSG00000087086.15	FTL	3.85319e-120	11.0041	-4.29453	554.192	1.54158e-122
down	Cluster-11	Cluster-4,Cluster-6,Cluster-7,Cluster-9,Cluster-2,Cluster-1,Cluster-8,Cluster-10,Cluster-12,Cluster-5,Cluster-3	ENSG00000100097.12	LGALS1	5.59709e-119	10.9029	-4.95662	548.834	2.25748e-121
down	Cluster-11	Cluster-4,Cluster-6,Cluster-7,Cluster-9,Cluster-2,Cluster-1,Cluster-8,Cluster-10,Cluster-12,Cluster-5,Cluster-3	ENSG00000164692.19	COL1A2	5.97927e-119	11.8125	-4.36292	548.686	2.43107e-121
down	Cluster-11	Cluster-4,Cluster-6,Cluster-7,Cluster-9,Cluster-2,Cluster-1,Cluster-8,Cluster-10,Cluster-12,Cluster-5,Cluster-3	ENSG00000173812.11	EIF1	2.28771e-117	10.1811	-3.0924	541.332	9.67352e-120
down	Cluster-11	Cluster-4,Cluster-6,Cluster-7,Cluster-9,Cluster-2,Cluster-1,Cluster-8,Cluster-10,Cluster-12,Cluster-5,Cluster-3	ENSG00000172757.13	CFL1	1.8164e-116	9.87917	-3.59685	537.166	7.79874e-119
down	Cluster-11	Cluster-4,Cluster-6,Cluster-7,Cluster-9,Cluster-2,Cluster-1,Cluster-8,Cluster-10,Cluster-12,Cluster-5,Cluster-3	ENSG00000170315.14	UBB	9.13715e-115	9.74231	-3.59424	529.285	4.04193e-117
down	Cluster-11	Cluster-4,Cluster-6,Cluster-7,Cluster-9,Cluster-2,Cluster-1,Cluster-8,Cluster-10,Cluster-12,Cluster-5,Cluster-3	ENSG00000150991.16	UBC	2.46418e-114	9.91046	-3.28148	527.29	1.09808e-116
down	Cluster-11	Cluster-4,Cluster-6,Cluster-7,Cluster-9,Cluster-2,Cluster-1,Cluster-8,Cluster-10,Cluster-12,Cluster-5,Cluster-3	ENSG00000135404.12	CD63	5.5796e-112	10.3585	-2.88403	516.422	2.5408e-114
down	Cluster-11	Cluster-4,Cluster-6,Cluster-7,Cluster-9,Cluster-2,Cluster-1,Cluster-8,Cluster-10,Cluster-12,Cluster-5,Cluster-3	ENSG00000084207.18	GSTP1	9.94232e-111	9.78993	-3.72192	510.616	4.65683e-113
down	Cluster-11	Cluster-4,Cluster-6,Cluster-7,Cluster-9,Cluster-2,Cluster-1,Cluster-8,Cluster-10,Cluster-12,Cluster-5,Cluster-3	ENSG00000114942.14	EEF1B2	4.66374e-109	10.2562	-3.61285	502.88	2.2451e-111
down	Cluster-11	Cluster-4,Cluster-6,Cluster-7,Cluster-9,Cluster-2,Cluster-1,Cluster-8,Cluster-10,Cluster-12,Cluster-5,Cluster-3	ENSG00000198918.8	RPL39	1.19581e-107	10.6054	-4.29042	496.326	5.98994e-110
down	Cluster-11	Cluster-4,Cluster-6,Cluster-7,Cluster-9,Cluster-2,Cluster-1,Cluster-8,Cluster-10,Cluster-12,Cluster-5,Cluster-3	ENSG00000277443.3	MARCKS	1.5401e-107	9.9071	-3.22453	495.808	7.76461e-110
down	Cluster-11	Cluster-4,Cluster-6,Cluster-7,Cluster-9,Cluster-2,Cluster-1,Cluster-8,Cluster-10,Cluster-12,Cluster-5,Cluster-3	ENSG00000197756.10	RPL37A	5.68297e-107	10.443	-3.06849	493.176	2.90212e-109
down	Cluster-11	Cluster-4,Cluster-6,Cluster-7,Cluster-9,Cluster-2,Cluster-1,Cluster-8,Cluster-10,Cluster-12,Cluster-5,Cluster-3	ENSG00000088986.11	DYNLL1	1.48557e-105	9.83504	-3.25238	486.65	7.63468e-108
down	Cluster-11	Cluster-4,Cluster-6,Cluster-7,Cluster-9,Cluster-2,Cluster-1,Cluster-8,Cluster-10,Cluster-12,Cluster-5,Cluster-3	ENSG00000196230.14	TUBB	5.43343e-105	10.298	-3.67054	484.049	2.81003e-107
down	Cluster-11	Cluster-4,Cluster-6,Cluster-7,Cluster-9,Cluster-2,Cluster-1,Cluster-8,Cluster-10,Cluster-12,Cluster-5,Cluster-3	ENSG00000168542.17	COL3A1	5.53108e-105	11.6686	-4.69443	484.001	2.87852e-107
down	Cluster-11	Cluster-4,Cluster-6,Cluster-7,Cluster-9,Cluster-2,Cluster-1,Cluster-8,Cluster-10,Cluster-12,Cluster-5,Cluster-3	ENSG00000130255.13	RPL36	5.63376e-105	10.2501	-3.12068	483.952	2.95028e-107
down	Cluster-11	Cluster-4,Cluster-6,Cluster-7,Cluster-9,Cluster-2,Cluster-1,Cluster-8,Cluster-10,Cluster-12,Cluster-5,Cluster-3	ENSG00000068697.7	LAPTM4A	8.1773e-105	9.74335	-3.41327	483.196	4.30888e-107
down	Cluster-11	Cluster-4,Cluster-6,Cluster-7,Cluster-9,Cluster-2,Cluster-1,Cluster-8,Cluster-10,Cluster-12,Cluster-5,Cluster-3	ENSG00000132475.10	H3-3B	1.26634e-103	10.5832	-2.44074	477.679	6.83752e-106
down	Cluster-11	Cluster-4,Cluster-6,Cluster-7,Cluster-9,Cluster-2,Cluster-1,Cluster-8,Cluster-10,Cluster-12,Cluster-5,Cluster-3	ENSG00000111640.15	GAPDH	3.42102e-103	10.0187	-3.57772	475.683	1.85828e-105
down	Cluster-11	Cluster-4,Cluster-6,Cluster-7,Cluster-9,Cluster-2,Cluster-1,Cluster-8,Cluster-10,Cluster-12,Cluster-5,Cluster-3	ENSG00000174444.15	RPL4	1.09775e-101	10.1596	-3.06977	468.702	6.14147e-104
down	Cluster-11	Cluster-4,Cluster-6,Cluster-7,Cluster-9,Cluster-2,Cluster-1,Cluster-8,Cluster-10,Cluster-12,Cluster-5,Cluster-3	ENSG00000116251.11	RPL22	3.66454e-101	9.64199	-3.16995	466.273	2.074e-103
down	Cluster-11	Cluster-4,Cluster-6,Cluster-7,Cluster-9,Cluster-2,Cluster-1,Cluster-8,Cluster-10,Cluster-12,Cluster-5,Cluster-3	ENSG00000166794.6	PPIB	9.31091e-101	9.70416	-3.58715	464.389	5.33021e-103
down	Cluster-11	Cluster-4,Cluster-6,Cluster-7,Cluster-9,Cluster-2,Cluster-1,Cluster-8,Cluster-10,Cluster-12,Cluster-5,Cluster-3	ENSG00000038427.16	VCAN	4.6874e-100	10.4457	-3.94049	461.13	2.72913e-102
down	Cluster-11	Cluster-4,Cluster-6,Cluster-7,Cluster-9,Cluster-2,Cluster-1,Cluster-8,Cluster-10,Cluster-12,Cluster-5,Cluster-3	ENSG00000106153.13	CHCHD2	1.23287e-98	9.62703	-3.4171	454.55	7.37863e-101
down	Cluster-11	Cluster-4,Cluster-6,Cluster-7,Cluster-9,Cluster-2,Cluster-1,Cluster-8,Cluster-10,Cluster-12,Cluster-5,Cluster-3	ENSG00000175061.20	SNHG29	1.3442e-98	10.3679	-3.11324	454.345	8.17605e-101
down	Cluster-11	Cluster-4,Cluster-6,Cluster-7,Cluster-9,Cluster-2,Cluster-1,Cluster-8,Cluster-10,Cluster-12,Cluster-5,Cluster-3	ENSG00000075415.15	SLC25A3	2.95822e-98	9.74542	-3.11943	452.75	1.81858e-100
down	Cluster-11	Cluster-4,Cluster-6,Cluster-7,Cluster-9,Cluster-2,Cluster-1,Cluster-8,Cluster-10,Cluster-12,Cluster-5,Cluster-3	ENSG00000166681.14	BEX3	1.477e-97	9.59099	-3.24475	449.52	9.17601e-100
down	Cluster-11	Cluster-4,Cluster-6,Cluster-7,Cluster-9,Cluster-2,Cluster-1,Cluster-8,Cluster-10,Cluster-12,Cluster-5,Cluster-3	ENSG00000262526.2	ENSG00000262526	1.02198e-95	9.60314	-3.50694	440.993	6.58185e-98
down	Cluster-11	Cluster-4,Cluster-6,Cluster-7,Cluster-9,Cluster-2,Cluster-1,Cluster-8,Cluster-10,Cluster-12,Cluster-5,Cluster-3	ENSG00000142541.18	RPL13A	1.48394e-95	10.9161	-3.19434	440.239	9.60526e-98
down	Cluster-11	Cluster-4,Cluster-6,Cluster-7,Cluster-9,Cluster-2,Cluster-1,Cluster-8,Cluster-10,Cluster-12,Cluster-5,Cluster-3	ENSG00000161970.15	RPL26	1.21047e-94	10.439	-3.39286	436.021	7.95326e-97
down	Cluster-11	Cluster-4,Cluster-6,Cluster-7,Cluster-9,Cluster-2,Cluster-1,Cluster-8,Cluster-10,Cluster-12,Cluster-5,Cluster-3	ENSG00000011052.21	NME1-NME2	5.80236e-94	10.1027	-3.45145	432.854	3.88787e-96
down	Cluster-11	Cluster-4,Cluster-6,Cluster-7,Cluster-9,Cluster-2,Cluster-1,Cluster-8,Cluster-10,Cluster-12,Cluster-5,Cluster-3	ENSG00000285629.1	ENSG00000285629	3.48094e-93	9.55463	-3.14254	429.269	2.34372e-95
down	Cluster-11	Cluster-4,Cluster-6,Cluster-7,Cluster-9,Cluster-2,Cluster-1,Cluster-8,Cluster-10,Cluster-12,Cluster-5,Cluster-3	ENSG00000159335.19	PTMS	6.09868e-93	9.55099	-3.32329	428.133	4.1427e-95
down	Cluster-11	Cluster-4,Cluster-6,Cluster-7,Cluster-9,Cluster-2,Cluster-1,Cluster-8,Cluster-10,Cluster-12,Cluster-5,Cluster-3	ENSG00000270800.4	RPS10-NUDT3	6.09868e-93	10.9026	-2.61178	428.131	4.14593e-95
down	Cluster-11	Cluster-4,Cluster-6,Cluster-7,Cluster-9,Cluster-2,Cluster-1,Cluster-8,Cluster-10,Cluster-12,Cluster-5,Cluster-3	ENSG00000169100.14	SLC25A6	1.76082e-92	9.88432	-3.17441	425.987	1.2142e-94
down	Cluster-11	Cluster-4,Cluster-6,Cluster-7,Cluster-9,Cluster-2,Cluster-1,Cluster-8,Cluster-10,Cluster-12,Cluster-5,Cluster-3	ENSG00000135486.19	HNRNPA1	2.15819e-92	10.0911	-3.20144	425.572	1.49524e-94
down	Cluster-11	Cluster-4,Cluster-6,Cluster-7,Cluster-9,Cluster-2,Cluster-1,Cluster-8,Cluster-10,Cluster-12,Cluster-5,Cluster-3	ENSG00000169567.13	HINT1	1.59413e-90	9.67554	-3.04438	416.969	1.11481e-92
down	Cluster-11	Cluster-4,Cluster-6,Cluster-7,Cluster-9,Cluster-2,Cluster-1,Cluster-8,Cluster-10,Cluster-12,Cluster-5,Cluster-3	ENSG00000102316.17	MAGED2	7.02365e-90	9.63461	-2.87466	413.946	5.07172e-92
down	Cluster-11	Cluster-4,Cluster-6,Cluster-7,Cluster-9,Cluster-2,Cluster-1,Cluster-8,Cluster-10,Cluster-12,Cluster-5,Cluster-3	ENSG00000108821.14	COL1A1	9.84182e-90	11.8531	-4.63146	413.246	7.20274e-92
down	Cluster-11	Cluster-4,Cluster-6,Cluster-7,Cluster-9,Cluster-2,Cluster-1,Cluster-8,Cluster-10,Cluster-12,Cluster-5,Cluster-3	ENSG00000113387.12	SUB1	5.31777e-87	9.51086	-2.81271	400.64	3.99559e-89
down	Cluster-11	Cluster-4,Cluster-6,Cluster-7,Cluster-9,Cluster-2,Cluster-1,Cluster-8,Cluster-10,Cluster-12,Cluster-5,Cluster-3	ENSG00000008988.11	RPS20	7.21152e-86	9.86967	-3.38603	395.413	5.48886e-88
down	Cluster-11	Cluster-4,Cluster-6,Cluster-7,Cluster-9,Cluster-2,Cluster-1,Cluster-8,Cluster-10,Cluster-12,Cluster-5,Cluster-3	ENSG00000092841.19	MYL6	2.15062e-85	10.1134	-2.62718	393.199	1.66487e-87
down	Cluster-11	Cluster-4,Cluster-6,Cluster-7,Cluster-9,Cluster-2,Cluster-1,Cluster-8,Cluster-10,Cluster-12,Cluster-5,Cluster-3	ENSG00000110651.13	CD81	2.85081e-85	9.385	-3.58902	392.629	2.21618e-87
down	Cluster-11	Cluster-4,Cluster-6,Cluster-7,Cluster-9,Cluster-2,Cluster-1,Cluster-8,Cluster-10,Cluster-12,Cluster-5,Cluster-3	ENSG00000154518.10	ATP5MC3	7.36762e-85	9.44233	-3.4493	390.71	5.79939e-87
down	Cluster-11	Cluster-4,Cluster-6,Cluster-7,Cluster-9,Cluster-2,Cluster-1,Cluster-8,Cluster-10,Cluster-12,Cluster-5,Cluster-3	ENSG00000118680.14	MYL12B	5.79933e-84	9.32777	-3.16347	386.545	4.67809e-86
down	Cluster-11	Cluster-4,Cluster-6,Cluster-7,Cluster-9,Cluster-2,Cluster-1,Cluster-8,Cluster-10,Cluster-12,Cluster-5,Cluster-3	ENSG00000255508.7	ENSG00000255508	1.40304e-83	9.78318	-2.65549	384.766	1.1409e-85
down	Cluster-11	Cluster-4,Cluster-6,Cluster-7,Cluster-9,Cluster-2,Cluster-1,Cluster-8,Cluster-10,Cluster-12,Cluster-5,Cluster-3	ENSG00000288663.1	ENSG00000288663	2.57105e-83	9.52381	-3.01235	383.55	2.09906e-85
down	Cluster-11	Cluster-4,Cluster-6,Cluster-7,Cluster-9,Cluster-2,Cluster-1,Cluster-8,Cluster-10,Cluster-12,Cluster-5,Cluster-3	ENSG00000136810.13	TXN	1.13492e-82	9.15262	-3.99167	380.565	9.37647e-85
down	Cluster-11	Cluster-4,Cluster-6,Cluster-7,Cluster-9,Cluster-2,Cluster-1,Cluster-8,Cluster-10,Cluster-12,Cluster-5,Cluster-3	ENSG00000099622.14	CIRBP	1.22128e-82	9.75081	-2.47656	380.41	1.01297e-84
down	Cluster-11	Cluster-4,Cluster-6,Cluster-7,Cluster-9,Cluster-2,Cluster-1,Cluster-8,Cluster-10,Cluster-12,Cluster-5,Cluster-3	ENSG00000105438.9	KDELR1	2.2496e-82	9.26449	-3.10067	379.176	1.88052e-84
down	Cluster-11	Cluster-4,Cluster-6,Cluster-7,Cluster-9,Cluster-2,Cluster-1,Cluster-8,Cluster-10,Cluster-12,Cluster-5,Cluster-3	ENSG00000142089.17	IFITM3	2.54497e-82	9.23315	-4.50544	378.923	2.13571e-84
down	Cluster-11	Cluster-4,Cluster-6,Cluster-7,Cluster-9,Cluster-2,Cluster-1,Cluster-8,Cluster-10,Cluster-12,Cluster-5,Cluster-3	ENSG00000124172.10	ATP5F1E	2.83985e-81	9.32305	-3.01845	374.103	2.3924e-83
down	Cluster-11	Cluster-4,Cluster-6,Cluster-7,Cluster-9,Cluster-2,Cluster-1,Cluster-8,Cluster-10,Cluster-12,Cluster-5,Cluster-3	ENSG00000254999.4	BRK1	6.40757e-81	9.09358	-3.16157	372.465	5.43968e-83
down	Cluster-11	Cluster-4,Cluster-6,Cluster-7,Cluster-9,Cluster-2,Cluster-1,Cluster-8,Cluster-10,Cluster-12,Cluster-5,Cluster-3	ENSG00000172809.13	RPL38	1.40367e-80	9.53153	-2.79184	370.893	1.19621e-82
down	Cluster-11	Cluster-4,Cluster-6,Cluster-7,Cluster-9,Cluster-2,Cluster-1,Cluster-8,Cluster-10,Cluster-12,Cluster-5,Cluster-3	ENSG00000145423.5	SFRP2	1.54673e-79	10.8801	-4.994	366.076	1.33825e-81
down	Cluster-11	Cluster-4,Cluster-6,Cluster-7,Cluster-9,Cluster-2,Cluster-1,Cluster-8,Cluster-10,Cluster-12,Cluster-5,Cluster-3	ENSG00000198856.13	OSTC	2.51517e-79	9.39903	-2.74996	365.084	2.20069e-81
down	Cluster-11	Cluster-4,Cluster-6,Cluster-7,Cluster-9,Cluster-2,Cluster-1,Cluster-8,Cluster-10,Cluster-12,Cluster-5,Cluster-3	ENSG00000065978.19	YBX1	3.51603e-79	9.91166	-2.898	364.386	3.12216e-81
down	Cluster-11	Cluster-4,Cluster-6,Cluster-7,Cluster-9,Cluster-2,Cluster-1,Cluster-8,Cluster-10,Cluster-12,Cluster-5,Cluster-3	ENSG00000228474.6	OST4	1.08242e-78	9.0158	-3.51627	362.129	9.68205e-81
down	Cluster-11	Cluster-4,Cluster-6,Cluster-7,Cluster-9,Cluster-2,Cluster-1,Cluster-8,Cluster-10,Cluster-12,Cluster-5,Cluster-3	ENSG00000106809.11	OGN	1.3659e-78	10.1342	-4.23256	361.658	1.22621e-80
down	Cluster-11	Cluster-4,Cluster-6,Cluster-7,Cluster-9,Cluster-2,Cluster-1,Cluster-8,Cluster-10,Cluster-12,Cluster-5,Cluster-3	ENSG00000136942.15	RPL35	1.89752e-78	10.0665	-2.65737	360.995	1.70964e-80
down	Cluster-11	Cluster-4,Cluster-6,Cluster-7,Cluster-9,Cluster-2,Cluster-1,Cluster-8,Cluster-10,Cluster-12,Cluster-5,Cluster-3	ENSG00000163191.6	S100A11	9.71414e-78	9.60426	-3.61625	357.717	8.84712e-80
down	Cluster-11	Cluster-4,Cluster-6,Cluster-7,Cluster-9,Cluster-2,Cluster-1,Cluster-8,Cluster-10,Cluster-12,Cluster-5,Cluster-3	ENSG00000173660.12	UQCRH	1.71366e-77	9.4155	-2.80905	356.577	1.56628e-79
down	Cluster-11	Cluster-4,Cluster-6,Cluster-7,Cluster-9,Cluster-2,Cluster-1,Cluster-8,Cluster-10,Cluster-12,Cluster-5,Cluster-3	ENSG00000117632.23	STMN1	2.40945e-77	9.94608	-3.53569	355.877	2.22575e-79
down	Cluster-11	Cluster-4,Cluster-6,Cluster-7,Cluster-9,Cluster-2,Cluster-1,Cluster-8,Cluster-10,Cluster-12,Cluster-5,Cluster-3	ENSG00000011465.18	DCN	1.01195e-76	10.7747	-3.69172	352.993	9.44675e-79
down	Cluster-11	Cluster-4,Cluster-6,Cluster-7,Cluster-9,Cluster-2,Cluster-1,Cluster-8,Cluster-10,Cluster-12,Cluster-5,Cluster-3	ENSG00000251357.4	ENSG00000251357	1.04787e-76	9.21112	-3.1954	352.917	9.81609e-79
down	Cluster-11	Cluster-4,Cluster-6,Cluster-7,Cluster-9,Cluster-2,Cluster-1,Cluster-8,Cluster-10,Cluster-12,Cluster-5,Cluster-3	ENSG00000119335.18	SET	1.05153e-76	9.23778	-3.13644	352.903	9.8846e-79
down	Cluster-11	Cluster-4,Cluster-6,Cluster-7,Cluster-9,Cluster-2,Cluster-1,Cluster-8,Cluster-10,Cluster-12,Cluster-5,Cluster-3	ENSG00000135390.21	ATP5MC2	1.30868e-76	9.39834	-2.95915	352.46	1.23444e-78
down	Cluster-11	Cluster-4,Cluster-6,Cluster-7,Cluster-9,Cluster-2,Cluster-1,Cluster-8,Cluster-10,Cluster-12,Cluster-5,Cluster-3	ENSG00000165502.7	RPL36AL	1.85928e-76	9.11142	-3.18865	351.732	1.778e-78
down	Cluster-11	Cluster-4,Cluster-6,Cluster-7,Cluster-9,Cluster-2,Cluster-1,Cluster-8,Cluster-10,Cluster-12,Cluster-5,Cluster-3	ENSG00000109472.14	CPE	1.96288e-75	9.39785	-4.24761	346.952	1.95368e-77
down	Cluster-11	Cluster-4,Cluster-6,Cluster-7,Cluster-9,Cluster-2,Cluster-1,Cluster-8,Cluster-10,Cluster-12,Cluster-5,Cluster-3	ENSG00000167658.16	EEF2	3.17532e-75	9.79323	-2.55278	345.973	3.19143e-77
down	Cluster-11	Cluster-4,Cluster-6,Cluster-7,Cluster-9,Cluster-2,Cluster-1,Cluster-8,Cluster-10,Cluster-12,Cluster-5,Cluster-3	ENSG00000106803.10	SEC61B	1.00247e-73	9.27548	-2.78907	339.032	1.0369e-75
down	Cluster-11	Cluster-4,Cluster-6,Cluster-7,Cluster-9,Cluster-2,Cluster-1,Cluster-8,Cluster-10,Cluster-12,Cluster-5,Cluster-3	ENSG00000232112.3	TMA7	1.12914e-73	9.09702	-3.13231	338.782	1.17526e-75
down	Cluster-11	Cluster-4,Cluster-6,Cluster-7,Cluster-9,Cluster-2,Cluster-1,Cluster-8,Cluster-10,Cluster-12,Cluster-5,Cluster-3	ENSG00000117122.14	MFAP2	1.35591e-73	9.01889	-4.06898	338.405	1.42012e-75
down	Cluster-11	Cluster-4,Cluster-6,Cluster-7,Cluster-9,Cluster-2,Cluster-1,Cluster-8,Cluster-10,Cluster-12,Cluster-5,Cluster-3	ENSG00000189043.10	NDUFA4	6.41897e-73	9.43133	-3.1184	335.28	6.80648e-75
down	Cluster-11	Cluster-4,Cluster-6,Cluster-7,Cluster-9,Cluster-2,Cluster-1,Cluster-8,Cluster-10,Cluster-12,Cluster-5,Cluster-3	ENSG00000126432.14	PRDX5	6.73025e-73	9.02068	-3.46936	335.179	7.15844e-75
down	Cluster-11	Cluster-4,Cluster-6,Cluster-7,Cluster-9,Cluster-2,Cluster-1,Cluster-8,Cluster-10,Cluster-12,Cluster-5,Cluster-3	ENSG00000163479.14	SSR2	1.14208e-72	9.21733	-2.85102	334.112	1.22217e-74
down	Cluster-11	Cluster-4,Cluster-6,Cluster-7,Cluster-9,Cluster-2,Cluster-1,Cluster-8,Cluster-10,Cluster-12,Cluster-5,Cluster-3	ENSG00000115053.17	NCL	1.25058e-72	9.57662	-2.51083	333.925	1.34234e-74
down	Cluster-11	Cluster-4,Cluster-6,Cluster-7,Cluster-9,Cluster-2,Cluster-1,Cluster-8,Cluster-10,Cluster-12,Cluster-5,Cluster-3	ENSG00000101856.10	PGRMC1	1.83412e-72	9.41642	-3.81705	333.15	1.98064e-74
down	Cluster-11	Cluster-4,Cluster-6,Cluster-7,Cluster-9,Cluster-2,Cluster-1,Cluster-8,Cluster-10,Cluster-12,Cluster-5,Cluster-3	ENSG00000110492.17	MDK	1.00555e-71	9.67665	-3.48502	329.733	1.09896e-73
down	Cluster-11	Cluster-4,Cluster-6,Cluster-7,Cluster-9,Cluster-2,Cluster-1,Cluster-8,Cluster-10,Cluster-12,Cluster-5,Cluster-3	ENSG00000152082.15	MZT2B	3.43545e-71	9.11732	-3.32931	327.259	3.79929e-73
down	Cluster-11	Cluster-4,Cluster-6,Cluster-7,Cluster-9,Cluster-2,Cluster-1,Cluster-8,Cluster-10,Cluster-12,Cluster-5,Cluster-3	ENSG00000254772.10	EEF1G	1.58001e-70	9.6817	-2.55541	324.182	1.77817e-72
down	Cluster-11	Cluster-4,Cluster-6,Cluster-7,Cluster-9,Cluster-2,Cluster-1,Cluster-8,Cluster-10,Cluster-12,Cluster-5,Cluster-3	ENSG00000131143.10	COX4I1	2.90864e-70	9.26539	-2.97843	322.948	3.30183e-72
down	Cluster-11	Cluster-4,Cluster-6,Cluster-7,Cluster-9,Cluster-2,Cluster-1,Cluster-8,Cluster-10,Cluster-12,Cluster-5,Cluster-3	ENSG00000111678.11	C12orf57	7.4975e-70	8.95245	-3.45073	321.043	8.58418e-72
down	Cluster-11	Cluster-4,Cluster-6,Cluster-7,Cluster-9,Cluster-2,Cluster-1,Cluster-8,Cluster-10,Cluster-12,Cluster-5,Cluster-3	ENSG00000185650.10	ZFP36L1	1.18069e-69	9.55063	-2.57198	320.132	1.35566e-71
down	Cluster-11	Cluster-4,Cluster-6,Cluster-7,Cluster-9,Cluster-2,Cluster-1,Cluster-8,Cluster-10,Cluster-12,Cluster-5,Cluster-3	ENSG00000175130.7	MARCKSL1	1.85333e-69	9.39136	-3.2631	319.216	2.14606e-71
down	Cluster-11	Cluster-4,Cluster-6,Cluster-7,Cluster-9,Cluster-2,Cluster-1,Cluster-8,Cluster-10,Cluster-12,Cluster-5,Cluster-3	ENSG00000116288.13	PARK7	2.21978e-69	9.29545	-2.54749	318.845	2.58484e-71
down	Cluster-11	Cluster-4,Cluster-6,Cluster-7,Cluster-9,Cluster-2,Cluster-1,Cluster-8,Cluster-10,Cluster-12,Cluster-5,Cluster-3	ENSG00000127184.13	COX7C	3.04513e-69	9.12887	-2.95807	318.204	3.56572e-71
down	Cluster-11	Cluster-4,Cluster-6,Cluster-7,Cluster-9,Cluster-2,Cluster-1,Cluster-8,Cluster-10,Cluster-12,Cluster-5,Cluster-3	ENSG00000150459.13	SAP18	9.66965e-69	8.88045	-3.26691	315.889	1.13857e-70
down	Cluster-11	Cluster-4,Cluster-6,Cluster-7,Cluster-9,Cluster-2,Cluster-1,Cluster-8,Cluster-10,Cluster-12,Cluster-5,Cluster-3	ENSG00000002586.20	CD99	9.97608e-69	9.41255	-2.56446	315.821	1.17789e-70
down	Cluster-11	Cluster-4,Cluster-6,Cluster-7,Cluster-9,Cluster-2,Cluster-1,Cluster-8,Cluster-10,Cluster-12,Cluster-5,Cluster-3	ENSG00000175390.15	EIF3F	1.01454e-68	9.21968	-2.76846	315.782	1.20118e-70
down	Cluster-11	Cluster-4,Cluster-6,Cluster-7,Cluster-9,Cluster-2,Cluster-1,Cluster-8,Cluster-10,Cluster-12,Cluster-5,Cluster-3	ENSG00000240972.2	MIF	1.08201e-68	9.02687	-3.46574	315.649	1.28459e-70
down	Cluster-11	Cluster-4,Cluster-6,Cluster-7,Cluster-9,Cluster-2,Cluster-1,Cluster-8,Cluster-10,Cluster-12,Cluster-5,Cluster-3	ENSG00000104529.19	EEF1D	2.1221e-68	9.54232	-2.43696	314.3	2.52631e-70
down	Cluster-11	Cluster-4,Cluster-6,Cluster-7,Cluster-9,Cluster-2,Cluster-1,Cluster-8,Cluster-10,Cluster-12,Cluster-5,Cluster-3	ENSG00000125743.11	SNRPD2	5.21608e-68	8.91114	-3.3893	312.491	6.26052e-70
down	Cluster-11	Cluster-4,Cluster-6,Cluster-7,Cluster-9,Cluster-2,Cluster-1,Cluster-8,Cluster-10,Cluster-12,Cluster-5,Cluster-3	ENSG00000100804.19	PSMB5	1.41964e-67	9.10736	-2.93565	310.489	1.70852e-69
down	Cluster-11	Cluster-4,Cluster-6,Cluster-7,Cluster-9,Cluster-2,Cluster-1,Cluster-8,Cluster-10,Cluster-12,Cluster-5,Cluster-3	ENSG00000101182.15	PSMA7	2.21209e-67	9.24092	-2.71901	309.594	2.67661e-69
down	Cluster-11	Cluster-4,Cluster-6,Cluster-7,Cluster-9,Cluster-2,Cluster-1,Cluster-8,Cluster-10,Cluster-12,Cluster-5,Cluster-3	ENSG00000180879.14	SSR4	5.42957e-67	8.99905	-3.32585	307.794	6.60506e-69
down	Cluster-11	Cluster-4,Cluster-6,Cluster-7,Cluster-9,Cluster-2,Cluster-1,Cluster-8,Cluster-10,Cluster-12,Cluster-5,Cluster-3	ENSG00000257529.5	RPL36A-HNRNPH2	1.28692e-66	9.39478	-2.73947	306.052	1.58228e-68
down	Cluster-11	Cluster-4,Cluster-6,Cluster-7,Cluster-9,Cluster-2,Cluster-1,Cluster-8,Cluster-10,Cluster-12,Cluster-5,Cluster-3	ENSG00000134986.14	NREP	1.8436e-66	9.34937	-2.89053	305.32	2.28472e-68
down	Cluster-11	Cluster-4,Cluster-6,Cluster-7,Cluster-9,Cluster-2,Cluster-1,Cluster-8,Cluster-10,Cluster-12,Cluster-5,Cluster-3	ENSG00000123131.13	PRDX4	2.52871e-66	9.27543	-3.18794	304.685	3.14197e-68
down	Cluster-11	Cluster-4,Cluster-6,Cluster-7,Cluster-9,Cluster-2,Cluster-1,Cluster-8,Cluster-10,Cluster-12,Cluster-5,Cluster-3	ENSG00000167815.12	PRDX2	4.34049e-66	9.19369	-3.03089	303.597	5.42138e-68
down	Cluster-11	Cluster-4,Cluster-6,Cluster-7,Cluster-9,Cluster-2,Cluster-1,Cluster-8,Cluster-10,Cluster-12,Cluster-5,Cluster-3	ENSG00000107223.13	EDF1	9.71939e-66	9.1848	-2.63638	301.969	1.22662e-67
down	Cluster-11	Cluster-4,Cluster-6,Cluster-7,Cluster-9,Cluster-2,Cluster-1,Cluster-8,Cluster-10,Cluster-12,Cluster-5,Cluster-3	ENSG00000077942.19	FBLN1	1.37448e-65	9.66191	-3.15898	301.263	1.74805e-67
down	Cluster-11	Cluster-4,Cluster-6,Cluster-7,Cluster-9,Cluster-2,Cluster-1,Cluster-8,Cluster-10,Cluster-12,Cluster-5,Cluster-3	ENSG00000204262.14	COL5A2	1.38451e-65	9.6912	-3.32259	301.244	1.76532e-67
down	Cluster-11	Cluster-4,Cluster-6,Cluster-7,Cluster-9,Cluster-2,Cluster-1,Cluster-8,Cluster-10,Cluster-12,Cluster-5,Cluster-3	ENSG00000182463.17	TSHZ2	1.52005e-65	10.3494	-3.6506	301.052	1.94308e-67
down	Cluster-11	Cluster-4,Cluster-6,Cluster-7,Cluster-9,Cluster-2,Cluster-1,Cluster-8,Cluster-10,Cluster-12,Cluster-5,Cluster-3	ENSG00000285827.1	ENSG00000285827	1.0896e-64	9.28155	-2.46245	297.091	1.41764e-66
down	Cluster-11	Cluster-4,Cluster-6,Cluster-7,Cluster-9,Cluster-2,Cluster-1,Cluster-8,Cluster-10,Cluster-12,Cluster-5,Cluster-3	ENSG00000109861.17	CTSC	1.21627e-64	9.70197	-4.8323	296.867	1.5864e-66
down	Cluster-11	Cluster-4,Cluster-6,Cluster-7,Cluster-9,Cluster-2,Cluster-1,Cluster-8,Cluster-10,Cluster-12,Cluster-5,Cluster-3	ENSG00000167552.15	TUBA1A	1.83029e-64	9.95655	-2.96122	296.022	2.42301e-66
down	Cluster-11	Cluster-4,Cluster-6,Cluster-7,Cluster-9,Cluster-2,Cluster-1,Cluster-8,Cluster-10,Cluster-12,Cluster-5,Cluster-3	ENSG00000188243.14	COMMD6	2.26246e-64	8.94395	-3.1085	295.595	3.00249e-66
down	Cluster-11	Cluster-4,Cluster-6,Cluster-7,Cluster-9,Cluster-2,Cluster-1,Cluster-8,Cluster-10,Cluster-12,Cluster-5,Cluster-3	ENSG00000179218.15	CALR	2.8098e-64	9.48077	-2.80599	295.153	3.74713e-66
down	Cluster-11	Cluster-4,Cluster-6,Cluster-7,Cluster-9,Cluster-2,Cluster-1,Cluster-8,Cluster-10,Cluster-12,Cluster-5,Cluster-3	ENSG00000054148.18	PHPT1	3.93226e-64	8.88751	-3.28139	294.479	5.25682e-66
down	Cluster-11	Cluster-4,Cluster-6,Cluster-7,Cluster-9,Cluster-2,Cluster-1,Cluster-8,Cluster-10,Cluster-12,Cluster-5,Cluster-3	ENSG00000136888.8	ATP6V1G1	1.27021e-63	8.94209	-2.93398	292.113	1.72287e-65
down	Cluster-11	Cluster-4,Cluster-6,Cluster-7,Cluster-9,Cluster-2,Cluster-1,Cluster-8,Cluster-10,Cluster-12,Cluster-5,Cluster-3	ENSG00000135916.16	ITM2C	2.22688e-63	9.24803	-3.29515	290.97	3.05667e-65
down	Cluster-11	Cluster-4,Cluster-6,Cluster-7,Cluster-9,Cluster-2,Cluster-1,Cluster-8,Cluster-10,Cluster-12,Cluster-5,Cluster-3	ENSG00000175334.8	BANF1	3.86221e-63	8.85228	-3.28139	289.858	5.33906e-65
down	Cluster-11	Cluster-4,Cluster-6,Cluster-7,Cluster-9,Cluster-2,Cluster-1,Cluster-8,Cluster-10,Cluster-12,Cluster-5,Cluster-3	ENSG00000100632.11	ERH	5.05853e-63	9.13084	-2.60043	289.316	7.00929e-65
down	Cluster-11	Cluster-4,Cluster-6,Cluster-7,Cluster-9,Cluster-2,Cluster-1,Cluster-8,Cluster-10,Cluster-12,Cluster-5,Cluster-3	ENSG00000198830.12	HMGN2	6.8763e-63	9.60185	-3.44562	288.694	9.57278e-65
down	Cluster-11	Cluster-4,Cluster-6,Cluster-7,Cluster-9,Cluster-2,Cluster-1,Cluster-8,Cluster-10,Cluster-12,Cluster-5,Cluster-3	ENSG00000089220.5	PEBP1	1.03797e-62	9.12287	-2.84185	287.869	1.44838e-64
down	Cluster-11	Cluster-4,Cluster-6,Cluster-7,Cluster-9,Cluster-2,Cluster-1,Cluster-8,Cluster-10,Cluster-12,Cluster-5,Cluster-3	ENSG00000132341.12	RAN	3.57736e-62	9.11588	-3.25109	285.394	5.0151e-64
down	Cluster-11	Cluster-4,Cluster-6,Cluster-7,Cluster-9,Cluster-2,Cluster-1,Cluster-8,Cluster-10,Cluster-12,Cluster-5,Cluster-3	ENSG00000167468.20	GPX4	1.05167e-61	8.93529	-3.1506	283.235	1.48118e-63
down	Cluster-11	Cluster-4,Cluster-6,Cluster-7,Cluster-9,Cluster-2,Cluster-1,Cluster-8,Cluster-10,Cluster-12,Cluster-5,Cluster-3	ENSG00000113140.11	SPARC	1.58804e-61	10.1071	-2.83516	282.405	2.24693e-63
down	Cluster-11	Cluster-4,Cluster-6,Cluster-7,Cluster-9,Cluster-2,Cluster-1,Cluster-8,Cluster-10,Cluster-12,Cluster-5,Cluster-3	ENSG00000162599.18	NFIA	2.02212e-61	10.2186	-2.5004	281.909	2.88084e-63
down	Cluster-11	Cluster-4,Cluster-6,Cluster-7,Cluster-9,Cluster-2,Cluster-1,Cluster-8,Cluster-10,Cluster-12,Cluster-5,Cluster-3	ENSG00000156467.10	UQCRB	5.25858e-60	8.98181	-2.84618	275.358	7.71408e-62
down	Cluster-11	Cluster-4,Cluster-6,Cluster-7,Cluster-9,Cluster-2,Cluster-1,Cluster-8,Cluster-10,Cluster-12,Cluster-5,Cluster-3	ENSG00000234741.10	GAS5	1.09298e-59	9.4067	-2.598	273.886	1.61402e-61
down	Cluster-11	Cluster-4,Cluster-6,Cluster-7,Cluster-9,Cluster-2,Cluster-1,Cluster-8,Cluster-10,Cluster-12,Cluster-5,Cluster-3	ENSG00000142173.17	COL6A2	1.82728e-59	9.21542	-2.93826	272.849	2.7162e-61
down	Cluster-11	Cluster-4,Cluster-6,Cluster-7,Cluster-9,Cluster-2,Cluster-1,Cluster-8,Cluster-10,Cluster-12,Cluster-5,Cluster-3	ENSG00000151617.17	EDNRA	2.70118e-59	9.14843	-4.20316	272.057	4.04158e-61
down	Cluster-11	Cluster-4,Cluster-6,Cluster-7,Cluster-9,Cluster-2,Cluster-1,Cluster-8,Cluster-10,Cluster-12,Cluster-5,Cluster-3	ENSG00000111639.8	MRPL51	3.20734e-59	8.92605	-3.00576	271.706	4.81978e-61
down	Cluster-11	Cluster-4,Cluster-6,Cluster-7,Cluster-9,Cluster-2,Cluster-1,Cluster-8,Cluster-10,Cluster-12,Cluster-5,Cluster-3	ENSG00000166710.23	B2M	5.25366e-59	9.18837	-3.52955	270.71	7.94611e-61
down	Cluster-11	Cluster-4,Cluster-6,Cluster-7,Cluster-9,Cluster-2,Cluster-1,Cluster-8,Cluster-10,Cluster-12,Cluster-5,Cluster-3	ENSG00000111786.10	SRSF9	2.34633e-58	8.97294	-2.79023	267.707	3.58696e-60
down	Cluster-11	Cluster-4,Cluster-6,Cluster-7,Cluster-9,Cluster-2,Cluster-1,Cluster-8,Cluster-10,Cluster-12,Cluster-5,Cluster-3	ENSG00000132432.14	SEC61G	3.74586e-58	8.84109	-3.13172	266.766	5.75086e-60
down	Cluster-11	Cluster-4,Cluster-6,Cluster-7,Cluster-9,Cluster-2,Cluster-1,Cluster-8,Cluster-10,Cluster-12,Cluster-5,Cluster-3	ENSG00000142156.16	COL6A1	1.24975e-57	9.0552	-3.07525	264.353	1.93088e-59
down	Cluster-11	Cluster-4,Cluster-6,Cluster-7,Cluster-9,Cluster-2,Cluster-1,Cluster-8,Cluster-10,Cluster-12,Cluster-5,Cluster-3	ENSG00000186395.9	KRT10	2.04423e-57	8.90916	-2.9612	263.36	3.17831e-59
down	Cluster-11	Cluster-4,Cluster-6,Cluster-7,Cluster-9,Cluster-2,Cluster-1,Cluster-8,Cluster-10,Cluster-12,Cluster-5,Cluster-3	ENSG00000102265.12	TIMP1	6.85234e-57	9.05239	-3.43185	260.937	1.07207e-58
down	Cluster-11	Cluster-4,Cluster-6,Cluster-7,Cluster-9,Cluster-2,Cluster-1,Cluster-8,Cluster-10,Cluster-12,Cluster-5,Cluster-3	ENSG00000103363.16	ELOB	9.76809e-57	8.8753	-2.81352	260.227	1.53143e-58
down	Cluster-11	Cluster-4,Cluster-6,Cluster-7,Cluster-9,Cluster-2,Cluster-1,Cluster-8,Cluster-10,Cluster-12,Cluster-5,Cluster-3	ENSG00000099624.8	ATP5F1D	2.91824e-56	8.92217	-2.82078	258.038	4.59415e-58
down	Cluster-11	Cluster-4,Cluster-6,Cluster-7,Cluster-9,Cluster-2,Cluster-1,Cluster-8,Cluster-10,Cluster-12,Cluster-5,Cluster-3	ENSG00000102317.18	RBM3	6.16095e-56	8.99508	-2.62666	256.541	9.73921e-58
down	Cluster-11	Cluster-4,Cluster-6,Cluster-7,Cluster-9,Cluster-2,Cluster-1,Cluster-8,Cluster-10,Cluster-12,Cluster-5,Cluster-3	ENSG00000236449.2	ENSG00000236449	8.3459e-56	9.87228	-2.85404	255.928	1.32475e-57
down	Cluster-11	Cluster-4,Cluster-6,Cluster-7,Cluster-9,Cluster-2,Cluster-1,Cluster-8,Cluster-10,Cluster-12,Cluster-5,Cluster-3	ENSG00000106484.16	MEST	3.32484e-55	9.56733	-2.86986	253.134	5.38567e-57
down	Cluster-11	Cluster-4,Cluster-6,Cluster-7,Cluster-9,Cluster-2,Cluster-1,Cluster-8,Cluster-10,Cluster-12,Cluster-5,Cluster-3	ENSG00000123416.15	TUBA1B	3.52121e-55	10.266	-3.64033	253.016	5.71521e-57
down	Cluster-11	Cluster-4,Cluster-6,Cluster-7,Cluster-9,Cluster-2,Cluster-1,Cluster-8,Cluster-10,Cluster-12,Cluster-5,Cluster-3	ENSG00000008018.9	PSMB1	6.84078e-55	9.04296	-2.54643	251.685	1.11476e-56
down	Cluster-11	Cluster-4,Cluster-6,Cluster-7,Cluster-9,Cluster-2,Cluster-1,Cluster-8,Cluster-10,Cluster-12,Cluster-5,Cluster-3	ENSG00000147123.12	NDUFB11	8.10026e-55	8.85146	-2.85962	251.34	1.32528e-56
down	Cluster-11	Cluster-4,Cluster-6,Cluster-7,Cluster-9,Cluster-2,Cluster-1,Cluster-8,Cluster-10,Cluster-12,Cluster-5,Cluster-3	ENSG00000115457.10	IGFBP2	8.35309e-55	9.56148	-3.52738	251.275	1.36936e-56
down	Cluster-11	Cluster-4,Cluster-6,Cluster-7,Cluster-9,Cluster-2,Cluster-1,Cluster-8,Cluster-10,Cluster-12,Cluster-5,Cluster-3	ENSG00000115944.15	COX7A2L	8.62734e-55	8.81546	-3.02126	251.207	1.41712e-56
down	Cluster-11	Cluster-4,Cluster-6,Cluster-7,Cluster-9,Cluster-2,Cluster-1,Cluster-8,Cluster-10,Cluster-12,Cluster-5,Cluster-3	ENSG00000130522.6	JUND	2.83025e-54	9.07969	-2.67988	248.824	4.68579e-56
down	Cluster-11	Cluster-4,Cluster-6,Cluster-7,Cluster-9,Cluster-2,Cluster-1,Cluster-8,Cluster-10,Cluster-12,Cluster-5,Cluster-3	ENSG00000071082.11	RPL31	4.462e-54	9.26078	-2.47777	247.91	7.41635e-56
down	Cluster-11	Cluster-4,Cluster-6,Cluster-7,Cluster-9,Cluster-2,Cluster-1,Cluster-8,Cluster-10,Cluster-12,Cluster-5,Cluster-3	ENSG00000290018.1	ENSG00000290018	4.48459e-54	9.52691	-3.6686	247.896	7.46848e-56
down	Cluster-11	Cluster-4,Cluster-6,Cluster-7,Cluster-9,Cluster-2,Cluster-1,Cluster-8,Cluster-10,Cluster-12,Cluster-5,Cluster-3	ENSG00000129562.11	DAD1	4.87156e-54	8.80183	-2.79883	247.727	8.12877e-56
down	Cluster-11	Cluster-4,Cluster-6,Cluster-7,Cluster-9,Cluster-2,Cluster-1,Cluster-8,Cluster-10,Cluster-12,Cluster-5,Cluster-3	ENSG00000111843.14	TMEM14C	7.81294e-54	8.76445	-2.91776	246.759	1.32147e-55
down	Cluster-11	Cluster-4,Cluster-6,Cluster-7,Cluster-9,Cluster-2,Cluster-1,Cluster-8,Cluster-10,Cluster-12,Cluster-5,Cluster-3	ENSG00000182004.13	SNRPE	8.44105e-54	8.8186	-2.9421	246.601	1.43045e-55
down	Cluster-11	Cluster-4,Cluster-6,Cluster-7,Cluster-9,Cluster-2,Cluster-1,Cluster-8,Cluster-10,Cluster-12,Cluster-5,Cluster-3	ENSG00000161939.19	RNASEK-C17orf49	8.82052e-54	8.85459	-3.00489	246.506	1.5005e-55
down	Cluster-11	Cluster-4,Cluster-6,Cluster-7,Cluster-9,Cluster-2,Cluster-1,Cluster-8,Cluster-10,Cluster-12,Cluster-5,Cluster-3	ENSG00000163359.17	COL6A3	9.5614e-54	9.0808	-3.45274	246.341	1.62964e-55
down	Cluster-11	Cluster-4,Cluster-6,Cluster-7,Cluster-9,Cluster-2,Cluster-1,Cluster-8,Cluster-10,Cluster-12,Cluster-5,Cluster-3	ENSG00000255526.6	NEDD8-MDP1	2.33997e-53	8.8181	-2.83907	244.543	4.01869e-55
down	Cluster-11	Cluster-4,Cluster-6,Cluster-7,Cluster-9,Cluster-2,Cluster-1,Cluster-8,Cluster-10,Cluster-12,Cluster-5,Cluster-3	ENSG00000106333.13	PCOLCE	7.01268e-53	8.95324	-3.95197	242.346	1.21121e-54
down	Cluster-11	Cluster-4,Cluster-6,Cluster-7,Cluster-9,Cluster-2,Cluster-1,Cluster-8,Cluster-10,Cluster-12,Cluster-5,Cluster-3	ENSG00000134138.22	MEIS2	7.63786e-53	10.0544	-2.57768	242.172	1.32167e-54
down	Cluster-11	Cluster-4,Cluster-6,Cluster-7,Cluster-9,Cluster-2,Cluster-1,Cluster-8,Cluster-10,Cluster-12,Cluster-5,Cluster-3	ENSG00000017427.17	IGF1	8.5198e-53	9.36708	-4.41321	241.951	1.47705e-54
down	Cluster-11	Cluster-4,Cluster-6,Cluster-7,Cluster-9,Cluster-2,Cluster-1,Cluster-8,Cluster-10,Cluster-12,Cluster-5,Cluster-3	ENSG00000179010.16	MRFAP1	1.19308e-52	8.71831	-2.93595	241.276	2.0723e-54
down	Cluster-11	Cluster-4,Cluster-6,Cluster-7,Cluster-9,Cluster-2,Cluster-1,Cluster-8,Cluster-10,Cluster-12,Cluster-5,Cluster-3	ENSG00000143933.20	CALM2	1.7804e-52	9.01125	-2.31407	240.475	3.09822e-54
down	Cluster-11	Cluster-4,Cluster-6,Cluster-7,Cluster-9,Cluster-2,Cluster-1,Cluster-8,Cluster-10,Cluster-12,Cluster-5,Cluster-3	ENSG00000130635.17	COL5A1	2.044e-52	8.91379	-3.07761	240.196	3.56357e-54
down	Cluster-11	Cluster-4,Cluster-6,Cluster-7,Cluster-9,Cluster-2,Cluster-1,Cluster-8,Cluster-10,Cluster-12,Cluster-5,Cluster-3	ENSG00000197728.11	RPS26	6.87045e-52	8.8434	-2.89669	237.752	1.21569e-53
down	Cluster-11	Cluster-4,Cluster-6,Cluster-7,Cluster-9,Cluster-2,Cluster-1,Cluster-8,Cluster-10,Cluster-12,Cluster-5,Cluster-3	ENSG00000108518.8	PFN1	8.26825e-52	9.38386	-2.71473	237.38	1.46572e-53
down	Cluster-11	Cluster-4,Cluster-6,Cluster-7,Cluster-9,Cluster-2,Cluster-1,Cluster-8,Cluster-10,Cluster-12,Cluster-5,Cluster-3	ENSG00000154723.13	ATP5PF	1.10534e-51	8.9906	-2.46951	236.794	1.96663e-53
down	Cluster-11	Cluster-4,Cluster-6,Cluster-7,Cluster-9,Cluster-2,Cluster-1,Cluster-8,Cluster-10,Cluster-12,Cluster-5,Cluster-3	ENSG00000141753.7	IGFBP4	1.1468e-51	9.00706	-3.74514	236.717	2.04412e-53
down	Cluster-11	Cluster-4,Cluster-6,Cluster-7,Cluster-9,Cluster-2,Cluster-1,Cluster-8,Cluster-10,Cluster-12,Cluster-5,Cluster-3	ENSG00000087302.9	RTRAF	1.20324e-51	8.88508	-2.64131	236.611	2.15646e-53
down	Cluster-11	Cluster-4,Cluster-6,Cluster-7,Cluster-9,Cluster-2,Cluster-1,Cluster-8,Cluster-10,Cluster-12,Cluster-5,Cluster-3	ENSG00000004059.11	ARF5	1.45703e-51	8.86677	-2.63097	236.226	2.61606e-53
down	Cluster-11	Cluster-4,Cluster-6,Cluster-7,Cluster-9,Cluster-2,Cluster-1,Cluster-8,Cluster-10,Cluster-12,Cluster-5,Cluster-3	ENSG00000112081.17	SRSF3	2.62904e-51	9.26335	-2.06383	235.043	4.73748e-53
down	Cluster-11	Cluster-4,Cluster-6,Cluster-7,Cluster-9,Cluster-2,Cluster-1,Cluster-8,Cluster-10,Cluster-12,Cluster-5,Cluster-3	ENSG00000128606.13	LRRC17	3.0996e-51	8.99429	-3.29818	234.712	5.59548e-53
down	Cluster-11	Cluster-4,Cluster-6,Cluster-7,Cluster-9,Cluster-2,Cluster-1,Cluster-8,Cluster-10,Cluster-12,Cluster-5,Cluster-3	ENSG00000288681.1	ENSG00000288681	8.411e-51	8.93005	-3.59995	232.713	1.52659e-52
down	Cluster-11	Cluster-4,Cluster-6,Cluster-7,Cluster-9,Cluster-2,Cluster-1,Cluster-8,Cluster-10,Cluster-12,Cluster-5,Cluster-3	ENSG00000164713.10	BRI3	9.50369e-51	8.76743	-2.8713	232.466	1.728e-52
down	Cluster-11	Cluster-4,Cluster-6,Cluster-7,Cluster-9,Cluster-2,Cluster-1,Cluster-8,Cluster-10,Cluster-12,Cluster-5,Cluster-3	ENSG00000123144.11	TRIR	1.21645e-50	9.02043	-2.26202	231.967	2.21971e-52
down	Cluster-11	Cluster-4,Cluster-6,Cluster-7,Cluster-9,Cluster-2,Cluster-1,Cluster-8,Cluster-10,Cluster-12,Cluster-5,Cluster-3	ENSG00000166482.12	MFAP4	1.48934e-50	8.89123	-3.46492	231.557	2.72735e-52
down	Cluster-11	Cluster-4,Cluster-6,Cluster-7,Cluster-9,Cluster-2,Cluster-1,Cluster-8,Cluster-10,Cluster-12,Cluster-5,Cluster-3	ENSG00000078596.11	ITM2A	2.10242e-50	10.3886	-4.63699	230.864	3.86373e-52
down	Cluster-11	Cluster-4,Cluster-6,Cluster-7,Cluster-9,Cluster-2,Cluster-1,Cluster-8,Cluster-10,Cluster-12,Cluster-5,Cluster-3	ENSG00000042753.12	AP2S1	2.52228e-50	8.72338	-2.96584	230.494	4.65175e-52
down	Cluster-11	Cluster-4,Cluster-6,Cluster-7,Cluster-9,Cluster-2,Cluster-1,Cluster-8,Cluster-10,Cluster-12,Cluster-5,Cluster-3	ENSG00000178982.10	EIF3K	2.92928e-50	9.07959	-2.29651	230.193	5.41188e-52
down	Cluster-11	Cluster-4,Cluster-6,Cluster-7,Cluster-9,Cluster-2,Cluster-1,Cluster-8,Cluster-10,Cluster-12,Cluster-5,Cluster-3	ENSG00000114902.14	SPCS1	3.71338e-50	8.72018	-2.83037	229.713	6.88468e-52
down	Cluster-11	Cluster-4,Cluster-6,Cluster-7,Cluster-9,Cluster-2,Cluster-1,Cluster-8,Cluster-10,Cluster-12,Cluster-5,Cluster-3	ENSG00000107562.18	CXCL12	3.75615e-50	9.01381	-3.82631	229.687	6.9762e-52
down	Cluster-11	Cluster-4,Cluster-6,Cluster-7,Cluster-9,Cluster-2,Cluster-1,Cluster-8,Cluster-10,Cluster-12,Cluster-5,Cluster-3	ENSG00000142227.11	EMP3	7.80653e-50	8.86346	-3.229	228.209	1.46512e-51
down	Cluster-11	Cluster-4,Cluster-6,Cluster-7,Cluster-9,Cluster-2,Cluster-1,Cluster-8,Cluster-10,Cluster-12,Cluster-5,Cluster-3	ENSG00000173113.7	TRMT112	1.44036e-49	8.75205	-2.75047	226.972	2.72668e-51
down	Cluster-11	Cluster-4,Cluster-6,Cluster-7,Cluster-9,Cluster-2,Cluster-1,Cluster-8,Cluster-10,Cluster-12,Cluster-5,Cluster-3	ENSG00000142168.15	SOD1	2.68016e-49	8.69696	-2.9685	225.726	5.09984e-51
down	Cluster-11	Cluster-4,Cluster-6,Cluster-7,Cluster-9,Cluster-2,Cluster-1,Cluster-8,Cluster-10,Cluster-12,Cluster-5,Cluster-3	ENSG00000156411.10	ATP5MJ	3.13552e-49	8.71016	-2.86296	225.41	5.97649e-51
down	Cluster-11	Cluster-4,Cluster-6,Cluster-7,Cluster-9,Cluster-2,Cluster-1,Cluster-8,Cluster-10,Cluster-12,Cluster-5,Cluster-3	ENSG00000005022.6	SLC25A5	3.92749e-49	8.83698	-3.12473	224.955	7.51159e-51
down	Cluster-11	Cluster-4,Cluster-6,Cluster-7,Cluster-9,Cluster-2,Cluster-1,Cluster-8,Cluster-10,Cluster-12,Cluster-5,Cluster-3	ENSG00000167244.22	IGF2	4.79283e-49	11.3829	-2.28313	224.555	9.1822e-51
down	Cluster-11	Cluster-4,Cluster-6,Cluster-7,Cluster-9,Cluster-2,Cluster-1,Cluster-8,Cluster-10,Cluster-12,Cluster-5,Cluster-3	ENSG00000111716.14	LDHB	5.52172e-49	8.97168	-2.14996	224.266	1.06145e-50
down	Cluster-11	Cluster-4,Cluster-6,Cluster-7,Cluster-9,Cluster-2,Cluster-1,Cluster-8,Cluster-10,Cluster-12,Cluster-5,Cluster-3	ENSG00000105894.13	PTN	5.75077e-49	9.83082	-3.65148	224.182	1.10736e-50
down	Cluster-11	Cluster-4,Cluster-6,Cluster-7,Cluster-9,Cluster-2,Cluster-1,Cluster-8,Cluster-10,Cluster-12,Cluster-5,Cluster-3	ENSG00000134853.12	PDGFRA	6.755e-49	9.01347	-3.77221	223.855	1.30512e-50
down	Cluster-11	Cluster-4,Cluster-6,Cluster-7,Cluster-9,Cluster-2,Cluster-1,Cluster-8,Cluster-10,Cluster-12,Cluster-5,Cluster-3	ENSG00000164919.11	COX6C	8.224e-49	8.89538	-2.48486	223.459	1.59162e-50
down	Cluster-11	Cluster-4,Cluster-6,Cluster-7,Cluster-9,Cluster-2,Cluster-1,Cluster-8,Cluster-10,Cluster-12,Cluster-5,Cluster-3	ENSG00000170345.10	FOS	1.09505e-48	9.27408	-3.40444	222.879	2.12997e-50
down	Cluster-11	Cluster-4,Cluster-6,Cluster-7,Cluster-9,Cluster-2,Cluster-1,Cluster-8,Cluster-10,Cluster-12,Cluster-5,Cluster-3	ENSG00000104979.9	C19orf53	1.43026e-48	8.69975	-2.91506	222.344	2.78664e-50
down	Cluster-11	Cluster-4,Cluster-6,Cluster-7,Cluster-9,Cluster-2,Cluster-1,Cluster-8,Cluster-10,Cluster-12,Cluster-5,Cluster-3	ENSG00000168653.11	NDUFS5	1.82813e-48	8.88738	-2.64114	221.849	3.57372e-50
down	Cluster-11	Cluster-4,Cluster-6,Cluster-7,Cluster-9,Cluster-2,Cluster-1,Cluster-8,Cluster-10,Cluster-12,Cluster-5,Cluster-3	ENSG00000132507.18	EIF5A	2.86732e-48	8.61565	-3.36986	220.943	5.63316e-50
down	Cluster-11	Cluster-4,Cluster-6,Cluster-7,Cluster-9,Cluster-2,Cluster-1,Cluster-8,Cluster-10,Cluster-12,Cluster-5,Cluster-3	ENSG00000169976.7	SF3B5	3.28339e-48	8.67117	-2.90376	220.668	6.46765e-50
down	Cluster-11	Cluster-4,Cluster-6,Cluster-7,Cluster-9,Cluster-2,Cluster-1,Cluster-8,Cluster-10,Cluster-12,Cluster-5,Cluster-3	ENSG00000104332.12	SFRP1	3.39366e-48	9.3839	-4.04674	220.597	6.70034e-50
down	Cluster-11	Cluster-4,Cluster-6,Cluster-7,Cluster-9,Cluster-2,Cluster-1,Cluster-8,Cluster-10,Cluster-12,Cluster-5,Cluster-3	ENSG00000152795.18	HNRNPDL	5.02893e-48	9.40703	-1.81851	219.801	9.9944e-50
down	Cluster-11	Cluster-4,Cluster-6,Cluster-7,Cluster-9,Cluster-2,Cluster-1,Cluster-8,Cluster-10,Cluster-12,Cluster-5,Cluster-3	ENSG00000184347.16	SLIT3	5.43543e-48	9.29674	-4.28931	219.64	1.08376e-49
down	Cluster-11	Cluster-4,Cluster-6,Cluster-7,Cluster-9,Cluster-2,Cluster-1,Cluster-8,Cluster-10,Cluster-12,Cluster-5,Cluster-3	ENSG00000142694.7	EVA1B	6.58702e-48	8.70304	-3.45086	219.251	1.31766e-49
down	Cluster-11	Cluster-4,Cluster-6,Cluster-7,Cluster-9,Cluster-2,Cluster-1,Cluster-8,Cluster-10,Cluster-12,Cluster-5,Cluster-3	ENSG00000167460.17	TPM4	7.27178e-48	9.18171	-2.44273	219.051	1.45701e-49
down	Cluster-11	Cluster-4,Cluster-6,Cluster-7,Cluster-9,Cluster-2,Cluster-1,Cluster-8,Cluster-10,Cluster-12,Cluster-5,Cluster-3	ENSG00000196683.12	TOMM7	7.59865e-48	8.67252	-2.96085	218.96	1.52497e-49
down	Cluster-11	Cluster-4,Cluster-6,Cluster-7,Cluster-9,Cluster-2,Cluster-1,Cluster-8,Cluster-10,Cluster-12,Cluster-5,Cluster-3	ENSG00000131016.17	AKAP12	9.60342e-48	9.94899	-3.27338	218.49	1.93043e-49
down	Cluster-11	Cluster-4,Cluster-6,Cluster-7,Cluster-9,Cluster-2,Cluster-1,Cluster-8,Cluster-10,Cluster-12,Cluster-5,Cluster-3	ENSG00000205581.11	HMGN1	1.13977e-47	9.38656	-1.86435	218.143	2.29852e-49
down	Cluster-11	Cluster-4,Cluster-6,Cluster-7,Cluster-9,Cluster-2,Cluster-1,Cluster-8,Cluster-10,Cluster-12,Cluster-5,Cluster-3	ENSG00000160888.7	IER2	1.50136e-47	9.17355	-3.02184	217.582	3.04726e-49
down	Cluster-11	Cluster-4,Cluster-6,Cluster-7,Cluster-9,Cluster-2,Cluster-1,Cluster-8,Cluster-10,Cluster-12,Cluster-5,Cluster-3	ENSG00000129009.13	ISLR	1.55826e-47	8.84628	-3.15373	217.504	3.1678e-49
down	Cluster-11	Cluster-4,Cluster-6,Cluster-7,Cluster-9,Cluster-2,Cluster-1,Cluster-8,Cluster-10,Cluster-12,Cluster-5,Cluster-3	ENSG00000260836.2	ENSG00000260836	1.81845e-47	8.89622	-2.82947	217.194	3.70268e-49
down	Cluster-11	Cluster-4,Cluster-6,Cluster-7,Cluster-9,Cluster-2,Cluster-1,Cluster-8,Cluster-10,Cluster-12,Cluster-5,Cluster-3	ENSG00000101608.13	MYL12A	1.9945e-47	9.09563	-2.40938	217.007	4.06763e-49
down	Cluster-11	Cluster-4,Cluster-6,Cluster-7,Cluster-9,Cluster-2,Cluster-1,Cluster-8,Cluster-10,Cluster-12,Cluster-5,Cluster-3	ENSG00000160213.9	CSTB	2.02278e-47	8.68725	-3.04848	216.975	4.13188e-49
down	Cluster-11	Cluster-4,Cluster-6,Cluster-7,Cluster-9,Cluster-2,Cluster-1,Cluster-8,Cluster-10,Cluster-12,Cluster-5,Cluster-3	ENSG00000125534.10	PPDPF	2.1083e-47	8.73533	-2.87531	216.89	4.31343e-49
down	Cluster-11	Cluster-4,Cluster-6,Cluster-7,Cluster-9,Cluster-2,Cluster-1,Cluster-8,Cluster-10,Cluster-12,Cluster-5,Cluster-3	ENSG00000122705.18	CLTA	2.23396e-47	9.11524	-2.04903	216.771	4.57779e-49
down	Cluster-11	Cluster-4,Cluster-6,Cluster-7,Cluster-9,Cluster-2,Cluster-1,Cluster-8,Cluster-10,Cluster-12,Cluster-5,Cluster-3	ENSG00000155368.18	DBI	2.47426e-47	8.72925	-3.15328	216.565	5.07824e-49
down	Cluster-11	Cluster-4,Cluster-6,Cluster-7,Cluster-9,Cluster-2,Cluster-1,Cluster-8,Cluster-10,Cluster-12,Cluster-5,Cluster-3	ENSG00000164032.12	H2AZ1	2.79598e-47	9.49057	-3.90078	216.318	5.74765e-49
down	Cluster-11	Cluster-4,Cluster-6,Cluster-7,Cluster-9,Cluster-2,Cluster-1,Cluster-8,Cluster-10,Cluster-12,Cluster-5,Cluster-3	ENSG00000245910.9	SNHG6	3.61176e-47	8.76936	-2.64465	215.796	7.47163e-49
down	Cluster-11	Cluster-4,Cluster-6,Cluster-7,Cluster-9,Cluster-2,Cluster-1,Cluster-8,Cluster-10,Cluster-12,Cluster-5,Cluster-3	ENSG00000069275.13	NUCKS1	3.64978e-47	9.68028	-1.93574	215.772	7.56217e-49
down	Cluster-11	Cluster-4,Cluster-6,Cluster-7,Cluster-9,Cluster-2,Cluster-1,Cluster-8,Cluster-10,Cluster-12,Cluster-5,Cluster-3	ENSG00000285854.1	ENSG00000285854	4.09102e-47	9.00564	-2.03772	215.539	8.50299e-49
down	Cluster-11	Cluster-4,Cluster-6,Cluster-7,Cluster-9,Cluster-2,Cluster-1,Cluster-8,Cluster-10,Cluster-12,Cluster-5,Cluster-3	ENSG00000189403.15	HMGB1	4.73305e-47	10.3953	-1.96386	215.245	9.85282e-49
down	Cluster-11	Cluster-4,Cluster-6,Cluster-7,Cluster-9,Cluster-2,Cluster-1,Cluster-8,Cluster-10,Cluster-12,Cluster-5,Cluster-3	ENSG00000104408.11	EIF3E	7.63407e-47	9.41872	-1.91994	214.281	1.59912e-48
down	Cluster-11	Cluster-4,Cluster-6,Cluster-7,Cluster-9,Cluster-2,Cluster-1,Cluster-8,Cluster-10,Cluster-12,Cluster-5,Cluster-3	ENSG00000101439.9	CST3	1.26371e-46	8.68943	-3.26369	213.265	2.66355e-48
down	Cluster-11	Cluster-4,Cluster-6,Cluster-7,Cluster-9,Cluster-2,Cluster-1,Cluster-8,Cluster-10,Cluster-12,Cluster-5,Cluster-3	ENSG00000182636.8	NDN	1.36616e-46	8.71626	-2.86084	213.107	2.88394e-48
down	Cluster-11	Cluster-4,Cluster-6,Cluster-7,Cluster-9,Cluster-2,Cluster-1,Cluster-8,Cluster-10,Cluster-12,Cluster-5,Cluster-3	ENSG00000078098.15	FAP	1.71569e-46	8.91698	-3.57108	212.648	3.63295e-48
down	Cluster-11	Cluster-4,Cluster-6,Cluster-7,Cluster-9,Cluster-2,Cluster-1,Cluster-8,Cluster-10,Cluster-12,Cluster-5,Cluster-3	ENSG00000146374.14	RSPO3	1.79254e-46	9.56087	-4.36088	212.551	3.81317e-48
down	Cluster-11	Cluster-4,Cluster-6,Cluster-7,Cluster-9,Cluster-2,Cluster-1,Cluster-8,Cluster-10,Cluster-12,Cluster-5,Cluster-3	ENSG00000126267.11	COX6B1	2.8222e-46	8.72366	-2.69488	211.645	6.01268e-48
down	Cluster-11	Cluster-4,Cluster-6,Cluster-7,Cluster-9,Cluster-2,Cluster-1,Cluster-8,Cluster-10,Cluster-12,Cluster-5,Cluster-3	ENSG00000264772.6	ENSG00000264772	3.01173e-46	8.85124	-2.65693	211.509	6.43608e-48
down	Cluster-11	Cluster-4,Cluster-6,Cluster-7,Cluster-9,Cluster-2,Cluster-1,Cluster-8,Cluster-10,Cluster-12,Cluster-5,Cluster-3	ENSG00000182774.13	RPS17	3.57404e-46	8.87334	-2.78703	211.162	7.66098e-48
down	Cluster-11	Cluster-4,Cluster-6,Cluster-7,Cluster-9,Cluster-2,Cluster-1,Cluster-8,Cluster-10,Cluster-12,Cluster-5,Cluster-3	ENSG00000109113.20	RAB34	3.81439e-46	8.70161	-2.96826	211.03	8.18859e-48
down	Cluster-11	Cluster-4,Cluster-6,Cluster-7,Cluster-9,Cluster-2,Cluster-1,Cluster-8,Cluster-10,Cluster-12,Cluster-5,Cluster-3	ENSG00000185483.13	ROR1	4.81411e-46	9.1601	-3.17445	210.56	1.03661e-47
down	Cluster-11	Cluster-4,Cluster-6,Cluster-7,Cluster-9,Cluster-2,Cluster-1,Cluster-8,Cluster-10,Cluster-12,Cluster-5,Cluster-3	ENSG00000152583.13	SPARCL1	6.12631e-46	9.08383	-3.30106	210.072	1.32514e-47
down	Cluster-11	Cluster-4,Cluster-6,Cluster-7,Cluster-9,Cluster-2,Cluster-1,Cluster-8,Cluster-10,Cluster-12,Cluster-5,Cluster-3	ENSG00000273269.3	ENSG00000273269	7.32789e-46	9.0641	-2.05425	209.709	1.58981e-47
down	Cluster-11	Cluster-4,Cluster-6,Cluster-7,Cluster-9,Cluster-2,Cluster-1,Cluster-8,Cluster-10,Cluster-12,Cluster-5,Cluster-3	ENSG00000143774.18	GUK1	1.124e-45	8.71261	-2.71381	208.843	2.45683e-47
down	Cluster-11	Cluster-4,Cluster-6,Cluster-7,Cluster-9,Cluster-2,Cluster-1,Cluster-8,Cluster-10,Cluster-12,Cluster-5,Cluster-3	ENSG00000143995.20	MEIS1	1.50227e-45	9.53409	-2.84299	208.253	3.30319e-47
down	Cluster-11	Cluster-4,Cluster-6,Cluster-7,Cluster-9,Cluster-2,Cluster-1,Cluster-8,Cluster-10,Cluster-12,Cluster-5,Cluster-3	ENSG00000244038.11	DDOST	2.08609e-45	8.79773	-2.57518	207.594	4.60048e-47
down	Cluster-11	Cluster-4,Cluster-6,Cluster-7,Cluster-9,Cluster-2,Cluster-1,Cluster-8,Cluster-10,Cluster-12,Cluster-5,Cluster-3	ENSG00000161960.16	EIF4A1	2.51867e-45	8.83911	-2.63344	207.216	5.56263e-47
down	Cluster-11	Cluster-4,Cluster-6,Cluster-7,Cluster-9,Cluster-2,Cluster-1,Cluster-8,Cluster-10,Cluster-12,Cluster-5,Cluster-3	ENSG00000143870.13	PDIA6	3.58583e-45	9.25955	-2.00524	206.507	7.94286e-47
down	Cluster-11	Cluster-4,Cluster-6,Cluster-7,Cluster-9,Cluster-2,Cluster-1,Cluster-8,Cluster-10,Cluster-12,Cluster-5,Cluster-3	ENSG00000241343.10	RPL36A	5.10308e-45	9.13592	-2.43978	205.802	1.13203e-46
down	Cluster-11	Cluster-4,Cluster-6,Cluster-7,Cluster-9,Cluster-2,Cluster-1,Cluster-8,Cluster-10,Cluster-12,Cluster-5,Cluster-3	ENSG00000213719.8	CLIC1	8.35477e-45	8.78131	-2.90211	204.806	1.86694e-46
down	Cluster-11	Cluster-4,Cluster-6,Cluster-7,Cluster-9,Cluster-2,Cluster-1,Cluster-8,Cluster-10,Cluster-12,Cluster-5,Cluster-3	ENSG00000198258.11	UBL5	9.77201e-45	8.70562	-2.70292	204.488	2.18999e-46
down	Cluster-11	Cluster-4,Cluster-6,Cluster-7,Cluster-9,Cluster-2,Cluster-1,Cluster-8,Cluster-10,Cluster-12,Cluster-5,Cluster-3	ENSG00000139644.13	TMBIM6	1.49186e-44	8.79157	-2.41596	203.637	3.35832e-46
down	Cluster-11	Cluster-4,Cluster-6,Cluster-7,Cluster-9,Cluster-2,Cluster-1,Cluster-8,Cluster-10,Cluster-12,Cluster-5,Cluster-3	ENSG00000115128.7	SF3B6	1.49186e-44	8.78663	-2.56601	203.635	3.36281e-46
down	Cluster-11	Cluster-4,Cluster-6,Cluster-7,Cluster-9,Cluster-2,Cluster-1,Cluster-8,Cluster-10,Cluster-12,Cluster-5,Cluster-3	ENSG00000114115.10	RBP1	1.77322e-44	9.44294	-2.39852	203.288	4.00278e-46
down	Cluster-11	Cluster-4,Cluster-6,Cluster-7,Cluster-9,Cluster-2,Cluster-1,Cluster-8,Cluster-10,Cluster-12,Cluster-5,Cluster-3	ENSG00000143198.13	MGST3	2.029e-44	8.9252	-2.18257	203.017	4.58676e-46
down	Cluster-11	Cluster-4,Cluster-6,Cluster-7,Cluster-9,Cluster-2,Cluster-1,Cluster-8,Cluster-10,Cluster-12,Cluster-5,Cluster-3	ENSG00000167617.3	CDC42EP5	3.40573e-44	8.66193	-3.13695	201.969	7.76548e-46
down	Cluster-11	Cluster-4,Cluster-6,Cluster-7,Cluster-9,Cluster-2,Cluster-1,Cluster-8,Cluster-10,Cluster-12,Cluster-5,Cluster-3	ENSG00000149257.16	SERPINH1	4.36801e-44	8.8628	-2.7869	201.468	9.988e-46
down	Cluster-11	Cluster-4,Cluster-6,Cluster-7,Cluster-9,Cluster-2,Cluster-1,Cluster-8,Cluster-10,Cluster-12,Cluster-5,Cluster-3	ENSG00000169744.13	LDB2	4.75024e-44	9.80508	-2.98205	201.298	1.08775e-45
down	Cluster-11	Cluster-4,Cluster-6,Cluster-7,Cluster-9,Cluster-2,Cluster-1,Cluster-8,Cluster-10,Cluster-12,Cluster-5,Cluster-3	ENSG00000111669.15	TPI1	4.98991e-44	8.88225	-2.69479	201.197	1.14425e-45
down	Cluster-11	Cluster-4,Cluster-6,Cluster-7,Cluster-9,Cluster-2,Cluster-1,Cluster-8,Cluster-10,Cluster-12,Cluster-5,Cluster-3	ENSG00000166598.16	HSP90B1	8.38225e-44	9.68668	-1.85927	200.151	1.93579e-45
down	Cluster-11	Cluster-4,Cluster-6,Cluster-7,Cluster-9,Cluster-2,Cluster-1,Cluster-8,Cluster-10,Cluster-12,Cluster-5,Cluster-3	ENSG00000100387.9	RBX1	1.04504e-43	8.96554	-2.04621	199.707	2.4202e-45
down	Cluster-11	Cluster-4,Cluster-6,Cluster-7,Cluster-9,Cluster-2,Cluster-1,Cluster-8,Cluster-10,Cluster-12,Cluster-5,Cluster-3	ENSG00000106819.13	ASPN	1.08938e-43	9.40329	-4.41454	199.621	2.52643e-45
down	Cluster-11	Cluster-4,Cluster-6,Cluster-7,Cluster-9,Cluster-2,Cluster-1,Cluster-8,Cluster-10,Cluster-12,Cluster-5,Cluster-3	ENSG00000100380.15	ST13	1.28442e-43	8.90726	-2.20939	199.288	2.98713e-45
down	Cluster-11	Cluster-4,Cluster-6,Cluster-7,Cluster-9,Cluster-2,Cluster-1,Cluster-8,Cluster-10,Cluster-12,Cluster-5,Cluster-3	ENSG00000163430.13	FSTL1	1.42077e-43	8.92047	-2.76975	199.081	3.31347e-45
down	Cluster-11	Cluster-4,Cluster-6,Cluster-7,Cluster-9,Cluster-2,Cluster-1,Cluster-8,Cluster-10,Cluster-12,Cluster-5,Cluster-3	ENSG00000138829.14	FBN2	2.39762e-43	9.03958	-3.3054	198.035	5.60724e-45
down	Cluster-11	Cluster-4,Cluster-6,Cluster-7,Cluster-9,Cluster-2,Cluster-1,Cluster-8,Cluster-10,Cluster-12,Cluster-5,Cluster-3	ENSG00000165119.22	HNRNPK	2.96432e-43	9.07755	-1.87247	197.601	6.97113e-45
down	Cluster-11	Cluster-4,Cluster-6,Cluster-7,Cluster-9,Cluster-2,Cluster-1,Cluster-8,Cluster-10,Cluster-12,Cluster-5,Cluster-3	ENSG00000135940.7	COX5B	5.39334e-43	8.67508	-2.73925	196.399	1.27536e-44
down	Cluster-11	Cluster-4,Cluster-6,Cluster-7,Cluster-9,Cluster-2,Cluster-1,Cluster-8,Cluster-10,Cluster-12,Cluster-5,Cluster-3	ENSG00000089248.7	ERP29	7.45687e-43	8.75725	-2.5768	195.742	1.77457e-44
down	Cluster-11	Cluster-4,Cluster-6,Cluster-7,Cluster-9,Cluster-2,Cluster-1,Cluster-8,Cluster-10,Cluster-12,Cluster-5,Cluster-3	ENSG00000116132.12	PRRX1	7.45687e-43	9.08958	-3.68724	195.741	1.77545e-44
down	Cluster-11	Cluster-4,Cluster-6,Cluster-7,Cluster-9,Cluster-2,Cluster-1,Cluster-8,Cluster-10,Cluster-12,Cluster-5,Cluster-3	ENSG00000164741.15	DLC1	8.6031e-43	9.6437	-3.14623	195.448	2.05675e-44
down	Cluster-11	Cluster-4,Cluster-6,Cluster-7,Cluster-9,Cluster-2,Cluster-1,Cluster-8,Cluster-10,Cluster-12,Cluster-5,Cluster-3	ENSG00000180964.17	TCEAL8	1.03068e-42	8.51729	-3.03084	195.086	2.46741e-44
down	Cluster-11	Cluster-4,Cluster-6,Cluster-7,Cluster-9,Cluster-2,Cluster-1,Cluster-8,Cluster-10,Cluster-12,Cluster-5,Cluster-3	ENSG00000185222.10	TCEAL9	1.05227e-42	8.72023	-2.67857	195.042	2.52251e-44
down	Cluster-11	Cluster-4,Cluster-6,Cluster-7,Cluster-9,Cluster-2,Cluster-1,Cluster-8,Cluster-10,Cluster-12,Cluster-5,Cluster-3	ENSG00000137070.19	IL11RA	1.18656e-42	8.73358	-3.27157	194.8	2.84831e-44
down	Cluster-11	Cluster-4,Cluster-6,Cluster-7,Cluster-9,Cluster-2,Cluster-1,Cluster-8,Cluster-10,Cluster-12,Cluster-5,Cluster-3	ENSG00000105404.11	RABAC1	2.11969e-42	8.70436	-2.838	193.638	5.10893e-44
down	Cluster-11	Cluster-4,Cluster-6,Cluster-7,Cluster-9,Cluster-2,Cluster-1,Cluster-8,Cluster-10,Cluster-12,Cluster-5,Cluster-3	ENSG00000144381.18	HSPD1	2.21342e-42	9.15628	-2.23557	193.549	5.34205e-44
down	Cluster-11	Cluster-4,Cluster-6,Cluster-7,Cluster-9,Cluster-2,Cluster-1,Cluster-8,Cluster-10,Cluster-12,Cluster-5,Cluster-3	ENSG00000271774.1	ENSG00000271774	2.41452e-42	8.91912	-3.51826	193.371	5.84311e-44
down	Cluster-11	Cluster-4,Cluster-6,Cluster-7,Cluster-9,Cluster-2,Cluster-1,Cluster-8,Cluster-10,Cluster-12,Cluster-5,Cluster-3	ENSG00000136238.20	RAC1	2.68146e-42	8.99768	-1.92541	193.154	6.51525e-44
down	Cluster-11	Cluster-4,Cluster-6,Cluster-7,Cluster-9,Cluster-2,Cluster-1,Cluster-8,Cluster-10,Cluster-12,Cluster-5,Cluster-3	ENSG00000105472.14	CLEC11A	3.2643e-42	8.72835	-3.34635	192.757	7.95263e-44
down	Cluster-11	Cluster-4,Cluster-6,Cluster-7,Cluster-9,Cluster-2,Cluster-1,Cluster-8,Cluster-10,Cluster-12,Cluster-5,Cluster-3	ENSG00000099901.18	RANBP1	3.57068e-42	8.82295	-2.93736	192.573	8.7223e-44
down	Cluster-11	Cluster-4,Cluster-6,Cluster-7,Cluster-9,Cluster-2,Cluster-1,Cluster-8,Cluster-10,Cluster-12,Cluster-5,Cluster-3	ENSG00000140612.14	SEC11A	3.72928e-42	9.19087	-1.77637	192.484	9.12185e-44
down	Cluster-11	Cluster-4,Cluster-6,Cluster-7,Cluster-9,Cluster-2,Cluster-1,Cluster-8,Cluster-10,Cluster-12,Cluster-5,Cluster-3	ENSG00000171223.6	JUNB	4.04577e-42	8.96551	-3.41719	192.32	9.90915e-44
down	Cluster-11	Cluster-4,Cluster-6,Cluster-7,Cluster-9,Cluster-2,Cluster-1,Cluster-8,Cluster-10,Cluster-12,Cluster-5,Cluster-3	ENSG00000290318.1	ENSG00000290318	4.9256e-42	9.1879	-1.91433	191.92	1.21121e-43
down	Cluster-11	Cluster-4,Cluster-6,Cluster-7,Cluster-9,Cluster-2,Cluster-1,Cluster-8,Cluster-10,Cluster-12,Cluster-5,Cluster-3	ENSG00000112514.18	CUTA	1.02861e-41	8.71768	-2.57592	190.439	2.54945e-43
down	Cluster-11	Cluster-4,Cluster-6,Cluster-7,Cluster-9,Cluster-2,Cluster-1,Cluster-8,Cluster-10,Cluster-12,Cluster-5,Cluster-3	ENSG00000160948.14	VPS28	1.16464e-41	8.69629	-2.48146	190.187	2.89418e-43
down	Cluster-11	Cluster-4,Cluster-6,Cluster-7,Cluster-9,Cluster-2,Cluster-1,Cluster-8,Cluster-10,Cluster-12,Cluster-5,Cluster-3	ENSG00000267740.5	ENSG00000267740	1.69098e-41	8.62632	-2.38136	189.44	4.21316e-43
down	Cluster-11	Cluster-4,Cluster-6,Cluster-7,Cluster-9,Cluster-2,Cluster-1,Cluster-8,Cluster-10,Cluster-12,Cluster-5,Cluster-3	ENSG00000109971.14	HSPA8	1.80494e-41	8.92943	-2.63093	189.305	4.50884e-43
down	Cluster-11	Cluster-4,Cluster-6,Cluster-7,Cluster-9,Cluster-2,Cluster-1,Cluster-8,Cluster-10,Cluster-12,Cluster-5,Cluster-3	ENSG00000177410.13	ZFAS1	2.3514e-41	9.23083	-2.07405	188.776	5.88155e-43
down	Cluster-11	Cluster-4,Cluster-6,Cluster-7,Cluster-9,Cluster-2,Cluster-1,Cluster-8,Cluster-10,Cluster-12,Cluster-5,Cluster-3	ENSG00000087460.29	GNAS	2.35883e-41	10.3623	-1.3089	188.767	5.90782e-43
down	Cluster-11	Cluster-4,Cluster-6,Cluster-7,Cluster-9,Cluster-2,Cluster-1,Cluster-8,Cluster-10,Cluster-12,Cluster-5,Cluster-3	ENSG00000132963.9	POMP	2.55273e-41	8.79925	-2.39566	188.605	6.41007e-43
down	Cluster-11	Cluster-4,Cluster-6,Cluster-7,Cluster-9,Cluster-2,Cluster-1,Cluster-8,Cluster-10,Cluster-12,Cluster-5,Cluster-3	ENSG00000177733.7	HNRNPA0	2.77291e-41	8.65996	-2.66439	188.435	6.98098e-43
down	Cluster-11	Cluster-4,Cluster-6,Cluster-7,Cluster-9,Cluster-2,Cluster-1,Cluster-8,Cluster-10,Cluster-12,Cluster-5,Cluster-3	ENSG00000183172.9	SMDT1	3.64567e-41	8.56698	-2.77175	187.886	9.20192e-43
down	Cluster-11	Cluster-4,Cluster-6,Cluster-7,Cluster-9,Cluster-2,Cluster-1,Cluster-8,Cluster-10,Cluster-12,Cluster-5,Cluster-3	ENSG00000188153.14	COL4A5	4.36236e-41	9.2339	-2.7923	187.526	1.10251e-42
down	Cluster-11	Cluster-4,Cluster-6,Cluster-7,Cluster-9,Cluster-2,Cluster-1,Cluster-8,Cluster-10,Cluster-12,Cluster-5,Cluster-3	ENSG00000116774.12	OLFML3	5.96934e-41	8.7018	-3.37048	186.892	1.51641e-42
down	Cluster-11	Cluster-4,Cluster-6,Cluster-7,Cluster-9,Cluster-2,Cluster-1,Cluster-8,Cluster-10,Cluster-12,Cluster-5,Cluster-3	ENSG00000175550.8	DRAP1	6.60184e-41	8.62237	-2.68334	186.689	1.67924e-42
down	Cluster-11	Cluster-4,Cluster-6,Cluster-7,Cluster-9,Cluster-2,Cluster-1,Cluster-8,Cluster-10,Cluster-12,Cluster-5,Cluster-3	ENSG00000184076.13	UQCR10	6.724e-41	8.71048	-2.5551	186.65	1.71249e-42
down	Cluster-11	Cluster-4,Cluster-6,Cluster-7,Cluster-9,Cluster-2,Cluster-1,Cluster-8,Cluster-10,Cluster-12,Cluster-5,Cluster-3	ENSG00000174886.14	NDUFA11	7.11184e-41	8.62025	-2.36681	186.533	1.8159e-42
down	Cluster-11	Cluster-4,Cluster-6,Cluster-7,Cluster-9,Cluster-2,Cluster-1,Cluster-8,Cluster-10,Cluster-12,Cluster-5,Cluster-3	ENSG00000143742.14	SRP9	8.08455e-41	8.85289	-2.19171	186.276	2.06689e-42
down	Cluster-11	Cluster-4,Cluster-6,Cluster-7,Cluster-9,Cluster-2,Cluster-1,Cluster-8,Cluster-10,Cluster-12,Cluster-5,Cluster-3	ENSG00000152234.16	ATP5F1A	1.13949e-40	8.82067	-2.28046	185.585	2.92434e-42
down	Cluster-11	Cluster-4,Cluster-6,Cluster-7,Cluster-9,Cluster-2,Cluster-1,Cluster-8,Cluster-10,Cluster-12,Cluster-5,Cluster-3	ENSG00000135919.14	SERPINE2	1.48871e-40	8.88013	-3.58114	185.046	3.83507e-42
down	Cluster-11	Cluster-4,Cluster-6,Cluster-7,Cluster-9,Cluster-2,Cluster-1,Cluster-8,Cluster-10,Cluster-12,Cluster-5,Cluster-3	ENSG00000090006.18	LTBP4	2.35419e-40	8.64647	-2.83373	184.127	6.08763e-42
down	Cluster-11	Cluster-4,Cluster-6,Cluster-7,Cluster-9,Cluster-2,Cluster-1,Cluster-8,Cluster-10,Cluster-12,Cluster-5,Cluster-3	ENSG00000134333.15	LDHA	3.24995e-40	8.79605	-2.99615	183.475	8.44624e-42
down	Cluster-11	Cluster-4,Cluster-6,Cluster-7,Cluster-9,Cluster-2,Cluster-1,Cluster-8,Cluster-10,Cluster-12,Cluster-5,Cluster-3	ENSG00000099341.13	PSMD8	3.92548e-40	8.81959	-2.21677	183.092	1.02402e-41
down	Cluster-11	Cluster-4,Cluster-6,Cluster-7,Cluster-9,Cluster-2,Cluster-1,Cluster-8,Cluster-10,Cluster-12,Cluster-5,Cluster-3	ENSG00000128918.15	ALDH1A2	4.87103e-40	9.54161	-4.28335	182.658	1.27385e-41
down	Cluster-11	Cluster-4,Cluster-6,Cluster-7,Cluster-9,Cluster-2,Cluster-1,Cluster-8,Cluster-10,Cluster-12,Cluster-5,Cluster-3	ENSG00000131711.15	MAP1B	7.35357e-40	9.00048	-2.7369	181.834	1.92785e-41
down	Cluster-11	Cluster-4,Cluster-6,Cluster-7,Cluster-9,Cluster-2,Cluster-1,Cluster-8,Cluster-10,Cluster-12,Cluster-5,Cluster-3	ENSG00000184897.7	H1-10	8.31673e-40	8.83546	-2.85517	181.584	2.18577e-41
down	Cluster-11	Cluster-4,Cluster-6,Cluster-7,Cluster-9,Cluster-2,Cluster-1,Cluster-8,Cluster-10,Cluster-12,Cluster-5,Cluster-3	ENSG00000117691.10	NENF	8.54592e-40	8.6091	-2.63102	181.525	2.25156e-41
down	Cluster-11	Cluster-4,Cluster-6,Cluster-7,Cluster-9,Cluster-2,Cluster-1,Cluster-8,Cluster-10,Cluster-12,Cluster-5,Cluster-3	ENSG00000115461.5	IGFBP5	8.78304e-40	10.8859	-3.45484	181.468	2.31689e-41
down	Cluster-11	Cluster-4,Cluster-6,Cluster-7,Cluster-9,Cluster-2,Cluster-1,Cluster-8,Cluster-10,Cluster-12,Cluster-5,Cluster-3	ENSG00000215021.10	PHB2	1.18571e-39	8.61499	-2.71446	180.864	3.13937e-41
down	Cluster-11	Cluster-4,Cluster-6,Cluster-7,Cluster-9,Cluster-2,Cluster-1,Cluster-8,Cluster-10,Cluster-12,Cluster-5,Cluster-3	ENSG00000285641.1	ENSG00000285641	1.22547e-39	8.51206	-2.70061	180.796	3.24863e-41
down	Cluster-11	Cluster-4,Cluster-6,Cluster-7,Cluster-9,Cluster-2,Cluster-1,Cluster-8,Cluster-10,Cluster-12,Cluster-5,Cluster-3	ENSG00000141552.18	ANAPC11	1.35887e-39	8.64402	-2.63147	180.583	3.61551e-41
down	Cluster-11	Cluster-4,Cluster-6,Cluster-7,Cluster-9,Cluster-2,Cluster-1,Cluster-8,Cluster-10,Cluster-12,Cluster-5,Cluster-3	ENSG00000130770.18	ATP5IF1	1.36796e-39	8.61076	-2.64542	180.567	3.64417e-41
down	Cluster-11	Cluster-4,Cluster-6,Cluster-7,Cluster-9,Cluster-2,Cluster-1,Cluster-8,Cluster-10,Cluster-12,Cluster-5,Cluster-3	ENSG00000285851.1	ENSG00000285851	1.58707e-39	9.00962	-1.93343	180.269	4.23301e-41
down	Cluster-11	Cluster-4,Cluster-6,Cluster-7,Cluster-9,Cluster-2,Cluster-1,Cluster-8,Cluster-10,Cluster-12,Cluster-5,Cluster-3	ENSG00000125652.8	ALKBH7	2.39067e-39	8.53392	-2.83574	179.44	6.42302e-41
down	Cluster-11	Cluster-4,Cluster-6,Cluster-7,Cluster-9,Cluster-2,Cluster-1,Cluster-8,Cluster-10,Cluster-12,Cluster-5,Cluster-3	ENSG00000090266.13	NDUFB2	2.80424e-39	8.64459	-2.47124	179.12	7.54327e-41
down	Cluster-11	Cluster-4,Cluster-6,Cluster-7,Cluster-9,Cluster-2,Cluster-1,Cluster-8,Cluster-10,Cluster-12,Cluster-5,Cluster-3	ENSG00000082153.18	BZW1	2.9128e-39	8.69783	-2.42315	179.042	7.84477e-41
down	Cluster-11	Cluster-4,Cluster-6,Cluster-7,Cluster-9,Cluster-2,Cluster-1,Cluster-8,Cluster-10,Cluster-12,Cluster-5,Cluster-3	ENSG00000123384.14	LRP1	3.12028e-39	8.60962	-2.87662	178.903	8.41371e-41
down	Cluster-11	Cluster-4,Cluster-6,Cluster-7,Cluster-9,Cluster-2,Cluster-1,Cluster-8,Cluster-10,Cluster-12,Cluster-5,Cluster-3	ENSG00000125354.24	SEPTIN6	3.26113e-39	8.6098	-2.9554	178.813	8.80411e-41
down	Cluster-11	Cluster-4,Cluster-6,Cluster-7,Cluster-9,Cluster-2,Cluster-1,Cluster-8,Cluster-10,Cluster-12,Cluster-5,Cluster-3	ENSG00000144218.21	AFF3	3.70328e-39	10.0681	-2.37748	178.55	1.0046e-40
down	Cluster-11	Cluster-4,Cluster-6,Cluster-7,Cluster-9,Cluster-2,Cluster-1,Cluster-8,Cluster-10,Cluster-12,Cluster-5,Cluster-3	ENSG00000227063.5	RPL41P1	9.97563e-39	8.84212	-2.90308	176.56	2.73207e-40
down	Cluster-11	Cluster-4,Cluster-6,Cluster-7,Cluster-9,Cluster-2,Cluster-1,Cluster-8,Cluster-10,Cluster-12,Cluster-5,Cluster-3	ENSG00000124766.7	SOX4	1.11663e-38	9.17113	-2.37924	176.329	3.06905e-40
down	Cluster-11	Cluster-4,Cluster-6,Cluster-7,Cluster-9,Cluster-2,Cluster-1,Cluster-8,Cluster-10,Cluster-12,Cluster-5,Cluster-3	ENSG00000110958.16	PTGES3	1.17899e-38	9.03294	-1.91088	176.219	3.2443e-40
down	Cluster-11	Cluster-4,Cluster-6,Cluster-7,Cluster-9,Cluster-2,Cluster-1,Cluster-8,Cluster-10,Cluster-12,Cluster-5,Cluster-3	ENSG00000175745.15	NR2F1	1.2708e-38	8.81602	-3.5327	176.067	3.50108e-40
down	Cluster-11	Cluster-4,Cluster-6,Cluster-7,Cluster-9,Cluster-2,Cluster-1,Cluster-8,Cluster-10,Cluster-12,Cluster-5,Cluster-3	ENSG00000136156.15	ITM2B	1.51177e-38	9.07528	-1.97189	175.717	4.17479e-40
down	Cluster-11	Cluster-4,Cluster-6,Cluster-7,Cluster-9,Cluster-2,Cluster-1,Cluster-8,Cluster-10,Cluster-12,Cluster-5,Cluster-3	ENSG00000104904.12	OAZ1	1.83768e-38	8.62893	-2.2211	175.324	5.08673e-40
down	Cluster-11	Cluster-4,Cluster-6,Cluster-7,Cluster-9,Cluster-2,Cluster-1,Cluster-8,Cluster-10,Cluster-12,Cluster-5,Cluster-3	ENSG00000080824.19	HSP90AA1	2.23762e-38	9.44333	-2.06511	174.925	6.21562e-40
down	Cluster-11	Cluster-4,Cluster-6,Cluster-7,Cluster-9,Cluster-2,Cluster-1,Cluster-8,Cluster-10,Cluster-12,Cluster-5,Cluster-3	ENSG00000122378.14	PRXL2A	3.68833e-38	8.63608	-2.75338	173.929	1.02574e-39
down	Cluster-11	Cluster-4,Cluster-6,Cluster-7,Cluster-9,Cluster-2,Cluster-1,Cluster-8,Cluster-10,Cluster-12,Cluster-5,Cluster-3	ENSG00000164294.14	GPX8	4.02255e-38	8.57853	-2.87408	173.752	1.1213e-39
down	Cluster-11	Cluster-4,Cluster-6,Cluster-7,Cluster-9,Cluster-2,Cluster-1,Cluster-8,Cluster-10,Cluster-12,Cluster-5,Cluster-3	ENSG00000198668.14	CALM1	4.47768e-38	9.04909	-2.34402	173.53	1.254e-39
down	Cluster-11	Cluster-4,Cluster-6,Cluster-7,Cluster-9,Cluster-2,Cluster-1,Cluster-8,Cluster-10,Cluster-12,Cluster-5,Cluster-3	ENSG00000213722.10	DDAH2	4.97065e-38	8.59304	-2.77862	173.315	1.3969e-39
down	Cluster-11	Cluster-4,Cluster-6,Cluster-7,Cluster-9,Cluster-2,Cluster-1,Cluster-8,Cluster-10,Cluster-12,Cluster-5,Cluster-3	ENSG00000169230.10	PRELID1	5.07309e-38	8.70756	-2.48798	173.27	1.42899e-39
down	Cluster-11	Cluster-4,Cluster-6,Cluster-7,Cluster-9,Cluster-2,Cluster-1,Cluster-8,Cluster-10,Cluster-12,Cluster-5,Cluster-3	ENSG00000142507.10	PSMB6	7.82504e-38	8.56929	-2.68239	172.401	2.2118e-39
down	Cluster-11	Cluster-4,Cluster-6,Cluster-7,Cluster-9,Cluster-2,Cluster-1,Cluster-8,Cluster-10,Cluster-12,Cluster-5,Cluster-3	ENSG00000137876.11	RSL24D1	9.02191e-38	8.56591	-2.64713	172.116	2.55304e-39
down	Cluster-11	Cluster-4,Cluster-6,Cluster-7,Cluster-9,Cluster-2,Cluster-1,Cluster-8,Cluster-10,Cluster-12,Cluster-5,Cluster-3	ENSG00000130332.15	LSM7	1.92338e-37	8.74578	-2.27255	170.597	5.48037e-39
down	Cluster-11	Cluster-4,Cluster-6,Cluster-7,Cluster-9,Cluster-2,Cluster-1,Cluster-8,Cluster-10,Cluster-12,Cluster-5,Cluster-3	ENSG00000115414.21	FN1	2.19507e-37	9.09425	-3.02473	170.332	6.26162e-39
down	Cluster-11	Cluster-4,Cluster-6,Cluster-7,Cluster-9,Cluster-2,Cluster-1,Cluster-8,Cluster-10,Cluster-12,Cluster-5,Cluster-3	ENSG00000169564.7	PCBP1	2.53701e-37	8.62681	-2.49397	170.042	7.24529e-39
down	Cluster-11	Cluster-4,Cluster-6,Cluster-7,Cluster-9,Cluster-2,Cluster-1,Cluster-8,Cluster-10,Cluster-12,Cluster-5,Cluster-3	ENSG00000110917.8	MLEC	3.50646e-37	8.68006	-2.391	169.394	1.00367e-38
down	Cluster-11	Cluster-4,Cluster-6,Cluster-7,Cluster-9,Cluster-2,Cluster-1,Cluster-8,Cluster-10,Cluster-12,Cluster-5,Cluster-3	ENSG00000126457.22	PRMT1	3.63946e-37	8.69083	-2.48864	169.317	1.04292e-38
down	Cluster-11	Cluster-4,Cluster-6,Cluster-7,Cluster-9,Cluster-2,Cluster-1,Cluster-8,Cluster-10,Cluster-12,Cluster-5,Cluster-3	ENSG00000277791.5	PSMB3	4.32877e-37	8.58483	-2.54708	168.966	1.24468e-38
down	Cluster-11	Cluster-4,Cluster-6,Cluster-7,Cluster-9,Cluster-2,Cluster-1,Cluster-8,Cluster-10,Cluster-12,Cluster-5,Cluster-3	ENSG00000116030.17	SUMO1	4.7727e-37	8.77472	-2.05174	168.769	1.37388e-38
down	Cluster-11	Cluster-4,Cluster-6,Cluster-7,Cluster-9,Cluster-2,Cluster-1,Cluster-8,Cluster-10,Cluster-12,Cluster-5,Cluster-3	ENSG00000112695.13	COX7A2	6.09129e-37	8.70343	-2.43446	168.278	1.75939e-38
down	Cluster-11	Cluster-4,Cluster-6,Cluster-7,Cluster-9,Cluster-2,Cluster-1,Cluster-8,Cluster-10,Cluster-12,Cluster-5,Cluster-3	ENSG00000099795.7	NDUFB7	6.19813e-37	8.58011	-2.46747	168.241	1.79226e-38
down	Cluster-11	Cluster-4,Cluster-6,Cluster-7,Cluster-9,Cluster-2,Cluster-1,Cluster-8,Cluster-10,Cluster-12,Cluster-5,Cluster-3	ENSG00000125844.17	RRBP1	6.66353e-37	8.97198	-2.18786	168.095	1.92901e-38
down	Cluster-11	Cluster-4,Cluster-6,Cluster-7,Cluster-9,Cluster-2,Cluster-1,Cluster-8,Cluster-10,Cluster-12,Cluster-5,Cluster-3	ENSG00000170144.22	HNRNPA3	7.78521e-37	9.2334	-1.61715	167.776	2.26385e-38
down	Cluster-11	Cluster-4,Cluster-6,Cluster-7,Cluster-9,Cluster-2,Cluster-1,Cluster-8,Cluster-10,Cluster-12,Cluster-5,Cluster-3	ENSG00000103202.13	NME4	8.02468e-37	8.57875	-2.81443	167.714	2.33609e-38
down	Cluster-11	Cluster-4,Cluster-6,Cluster-7,Cluster-9,Cluster-2,Cluster-1,Cluster-8,Cluster-10,Cluster-12,Cluster-5,Cluster-3	ENSG00000187109.15	NAP1L1	1.04699e-36	9.93772	-1.30666	167.181	3.05397e-38
down	Cluster-11	Cluster-4,Cluster-6,Cluster-7,Cluster-9,Cluster-2,Cluster-1,Cluster-8,Cluster-10,Cluster-12,Cluster-5,Cluster-3	ENSG00000104964.15	TLE5	1.04699e-36	8.69496	-2.30715	167.181	3.05475e-38
down	Cluster-11	Cluster-4,Cluster-6,Cluster-7,Cluster-9,Cluster-2,Cluster-1,Cluster-8,Cluster-10,Cluster-12,Cluster-5,Cluster-3	ENSG00000117906.14	RCN2	1.10106e-36	8.87025	-1.98941	167.078	3.21607e-38
down	Cluster-11	Cluster-4,Cluster-6,Cluster-7,Cluster-9,Cluster-2,Cluster-1,Cluster-8,Cluster-10,Cluster-12,Cluster-5,Cluster-3	ENSG00000131477.11	RAMP2	1.11829e-36	8.542	-3.07109	167.045	3.27005e-38
down	Cluster-11	Cluster-4,Cluster-6,Cluster-7,Cluster-9,Cluster-2,Cluster-1,Cluster-8,Cluster-10,Cluster-12,Cluster-5,Cluster-3	ENSG00000140990.15	NDUFB10	1.43797e-36	8.5412	-2.53724	166.543	4.20952e-38
down	Cluster-11	Cluster-4,Cluster-6,Cluster-7,Cluster-9,Cluster-2,Cluster-1,Cluster-8,Cluster-10,Cluster-12,Cluster-5,Cluster-3	ENSG00000100823.12	APEX1	1.55557e-36	8.69051	-2.34697	166.382	4.5639e-38
down	Cluster-11	Cluster-4,Cluster-6,Cluster-7,Cluster-9,Cluster-2,Cluster-1,Cluster-8,Cluster-10,Cluster-12,Cluster-5,Cluster-3	ENSG00000166913.13	YWHAB	1.7563e-36	8.6792	-2.29779	166.139	5.15853e-38
down	Cluster-11	Cluster-4,Cluster-6,Cluster-7,Cluster-9,Cluster-2,Cluster-1,Cluster-8,Cluster-10,Cluster-12,Cluster-5,Cluster-3	ENSG00000167004.14	PDIA3	1.82351e-36	9.05233	-1.98471	166.062	5.36186e-38
down	Cluster-11	Cluster-4,Cluster-6,Cluster-7,Cluster-9,Cluster-2,Cluster-1,Cluster-8,Cluster-10,Cluster-12,Cluster-5,Cluster-3	ENSG00000119655.11	NPC2	2.36066e-36	8.6899	-2.47609	165.547	6.94899e-38
down	Cluster-11	Cluster-4,Cluster-6,Cluster-7,Cluster-9,Cluster-2,Cluster-1,Cluster-8,Cluster-10,Cluster-12,Cluster-5,Cluster-3	ENSG00000160932.11	LY6E	2.67673e-36	8.52118	-3.03265	165.292	7.89681e-38
down	Cluster-11	Cluster-4,Cluster-6,Cluster-7,Cluster-9,Cluster-2,Cluster-1,Cluster-8,Cluster-10,Cluster-12,Cluster-5,Cluster-3	ENSG00000138085.18	ATRAID	3.20837e-36	8.47723	-2.68818	164.93	9.47567e-38
down	Cluster-11	Cluster-4,Cluster-6,Cluster-7,Cluster-9,Cluster-2,Cluster-1,Cluster-8,Cluster-10,Cluster-12,Cluster-5,Cluster-3	ENSG00000142669.15	SH3BGRL3	3.67288e-36	8.55099	-2.89623	164.657	1.08715e-37
down	Cluster-11	Cluster-4,Cluster-6,Cluster-7,Cluster-9,Cluster-2,Cluster-1,Cluster-8,Cluster-10,Cluster-12,Cluster-5,Cluster-3	ENSG00000250722.6	SELENOP	3.77066e-36	8.65986	-3.06548	164.6	1.11854e-37
down	Cluster-11	Cluster-4,Cluster-6,Cluster-7,Cluster-9,Cluster-2,Cluster-1,Cluster-8,Cluster-10,Cluster-12,Cluster-5,Cluster-3	ENSG00000092621.13	PHGDH	4.93174e-36	8.66196	-2.70586	164.053	1.47259e-37
down	Cluster-11	Cluster-4,Cluster-6,Cluster-7,Cluster-9,Cluster-2,Cluster-1,Cluster-8,Cluster-10,Cluster-12,Cluster-5,Cluster-3	ENSG00000160014.17	CALM3	5.3152e-36	8.55151	-2.75309	163.902	1.58882e-37
down	Cluster-11	Cluster-4,Cluster-6,Cluster-7,Cluster-9,Cluster-2,Cluster-1,Cluster-8,Cluster-10,Cluster-12,Cluster-5,Cluster-3	ENSG00000041357.16	PSMA4	6.11855e-36	8.62358	-2.34328	163.618	1.83294e-37
down	Cluster-11	Cluster-4,Cluster-6,Cluster-7,Cluster-9,Cluster-2,Cluster-1,Cluster-8,Cluster-10,Cluster-12,Cluster-5,Cluster-3	ENSG00000133110.15	POSTN	6.76699e-36	9.24754	-4.10524	163.414	2.03159e-37
down	Cluster-11	Cluster-4,Cluster-6,Cluster-7,Cluster-9,Cluster-2,Cluster-1,Cluster-8,Cluster-10,Cluster-12,Cluster-5,Cluster-3	ENSG00000118363.13	SPCS2	9.5607e-36	8.89673	-1.87127	162.722	2.87654e-37
down	Cluster-11	Cluster-4,Cluster-6,Cluster-7,Cluster-9,Cluster-2,Cluster-1,Cluster-8,Cluster-10,Cluster-12,Cluster-5,Cluster-3	ENSG00000124942.14	AHNAK	1.31977e-35	8.66379	-2.92314	162.077	3.9794e-37
down	Cluster-11	Cluster-4,Cluster-6,Cluster-7,Cluster-9,Cluster-2,Cluster-1,Cluster-8,Cluster-10,Cluster-12,Cluster-5,Cluster-3	ENSG00000123179.14	EBPL	1.36961e-35	8.54324	-2.58405	162.001	4.13414e-37
down	Cluster-11	Cluster-4,Cluster-6,Cluster-7,Cluster-9,Cluster-2,Cluster-1,Cluster-8,Cluster-10,Cluster-12,Cluster-5,Cluster-3	ENSG00000099800.8	TIMM13	1.82949e-35	8.57588	-2.50813	161.415	5.55204e-37
down	Cluster-11	Cluster-4,Cluster-6,Cluster-7,Cluster-9,Cluster-2,Cluster-1,Cluster-8,Cluster-10,Cluster-12,Cluster-5,Cluster-3	ENSG00000265972.6	TXNIP	1.88581e-35	9.08327	-2.64396	161.353	5.72906e-37
down	Cluster-11	Cluster-4,Cluster-6,Cluster-7,Cluster-9,Cluster-2,Cluster-1,Cluster-8,Cluster-10,Cluster-12,Cluster-5,Cluster-3	ENSG00000120594.17	PLXDC2	2.5695e-35	9.50283	-2.5136	160.734	7.82282e-37
down	Cluster-11	Cluster-4,Cluster-6,Cluster-7,Cluster-9,Cluster-2,Cluster-1,Cluster-8,Cluster-10,Cluster-12,Cluster-5,Cluster-3	ENSG00000164615.6	CAMLG	3.02091e-35	8.57273	-2.49112	160.408	9.2168e-37
down	Cluster-11	Cluster-4,Cluster-6,Cluster-7,Cluster-9,Cluster-2,Cluster-1,Cluster-8,Cluster-10,Cluster-12,Cluster-5,Cluster-3	ENSG00000178464.6	RPL10P16	3.04739e-35	8.44579	-2.83937	160.388	9.30752e-37
down	Cluster-11	Cluster-4,Cluster-6,Cluster-7,Cluster-9,Cluster-2,Cluster-1,Cluster-8,Cluster-10,Cluster-12,Cluster-5,Cluster-3	ENSG00000259112.2	NDUFC2-KCTD14	3.22746e-35	8.58364	-2.18316	160.272	9.86799e-37
down	Cluster-11	Cluster-4,Cluster-6,Cluster-7,Cluster-9,Cluster-2,Cluster-1,Cluster-8,Cluster-10,Cluster-12,Cluster-5,Cluster-3	ENSG00000143761.17	ARF1	3.3319e-35	8.78369	-1.9672	160.207	1.01982e-36
down	Cluster-11	Cluster-4,Cluster-6,Cluster-7,Cluster-9,Cluster-2,Cluster-1,Cluster-8,Cluster-10,Cluster-12,Cluster-5,Cluster-3	ENSG00000137100.16	DCTN3	3.37376e-35	8.52429	-2.61028	160.18	1.03372e-36
down	Cluster-11	Cluster-4,Cluster-6,Cluster-7,Cluster-9,Cluster-2,Cluster-1,Cluster-8,Cluster-10,Cluster-12,Cluster-5,Cluster-3	ENSG00000084623.12	EIF3I	4.91512e-35	8.59268	-2.39561	159.423	1.51239e-36
down	Cluster-11	Cluster-4,Cluster-6,Cluster-7,Cluster-9,Cluster-2,Cluster-1,Cluster-8,Cluster-10,Cluster-12,Cluster-5,Cluster-3	ENSG00000079462.8	PAFAH1B3	6.43771e-35	8.47153	-2.83232	158.885	1.98299e-36
down	Cluster-11	Cluster-4,Cluster-6,Cluster-7,Cluster-9,Cluster-2,Cluster-1,Cluster-8,Cluster-10,Cluster-12,Cluster-5,Cluster-3	ENSG00000138385.16	SSB	6.73692e-35	8.76053	-2.03681	158.792	2.07735e-36
down	Cluster-11	Cluster-4,Cluster-6,Cluster-7,Cluster-9,Cluster-2,Cluster-1,Cluster-8,Cluster-10,Cluster-12,Cluster-5,Cluster-3	ENSG00000111775.3	COX6A1	7.45839e-35	8.4774	-2.42697	158.588	2.30224e-36
down	Cluster-11	Cluster-4,Cluster-6,Cluster-7,Cluster-9,Cluster-2,Cluster-1,Cluster-8,Cluster-10,Cluster-12,Cluster-5,Cluster-3	ENSG00000102409.10	BEX4	8.07172e-35	8.5104	-2.62528	158.427	2.49681e-36
down	Cluster-11	Cluster-4,Cluster-6,Cluster-7,Cluster-9,Cluster-2,Cluster-1,Cluster-8,Cluster-10,Cluster-12,Cluster-5,Cluster-3	ENSG00000116209.12	TMEM59	9.8999e-35	8.66107	-2.27609	158.015	3.07198e-36
down	Cluster-11	Cluster-4,Cluster-6,Cluster-7,Cluster-9,Cluster-2,Cluster-1,Cluster-8,Cluster-10,Cluster-12,Cluster-5,Cluster-3	ENSG00000146425.11	DYNLT1	1.16533e-34	8.68152	-2.1573	157.689	3.61986e-36
down	Cluster-11	Cluster-4,Cluster-6,Cluster-7,Cluster-9,Cluster-2,Cluster-1,Cluster-8,Cluster-10,Cluster-12,Cluster-5,Cluster-3	ENSG00000115875.19	SRSF7	1.38913e-34	8.8916	-2.10125	157.333	4.3286e-36
down	Cluster-11	Cluster-4,Cluster-6,Cluster-7,Cluster-9,Cluster-2,Cluster-1,Cluster-8,Cluster-10,Cluster-12,Cluster-5,Cluster-3	ENSG00000156976.17	EIF4A2	1.51495e-34	8.82584	-1.89134	157.157	4.73051e-36
down	Cluster-11	Cluster-4,Cluster-6,Cluster-7,Cluster-9,Cluster-2,Cluster-1,Cluster-8,Cluster-10,Cluster-12,Cluster-5,Cluster-3	ENSG00000143222.12	UFC1	2.3045e-34	8.48983	-2.58598	156.311	7.24091e-36
down	Cluster-11	Cluster-4,Cluster-6,Cluster-7,Cluster-9,Cluster-2,Cluster-1,Cluster-8,Cluster-10,Cluster-12,Cluster-5,Cluster-3	ENSG00000197894.12	ADH5	3.48995e-34	8.59407	-2.34896	155.469	1.10565e-35
down	Cluster-11	Cluster-4,Cluster-6,Cluster-7,Cluster-9,Cluster-2,Cluster-1,Cluster-8,Cluster-10,Cluster-12,Cluster-5,Cluster-3	ENSG00000100650.16	SRSF5	4.13794e-34	8.89335	-1.80691	155.127	1.31363e-35
down	Cluster-11	Cluster-4,Cluster-6,Cluster-7,Cluster-9,Cluster-2,Cluster-1,Cluster-8,Cluster-10,Cluster-12,Cluster-5,Cluster-3	ENSG00000128595.17	CALU	6.70083e-34	9.1484	-1.70007	154.163	2.13379e-35
down	Cluster-11	Cluster-4,Cluster-6,Cluster-7,Cluster-9,Cluster-2,Cluster-1,Cluster-8,Cluster-10,Cluster-12,Cluster-5,Cluster-3	ENSG00000237550.7	ENSG00000237550	6.73579e-34	8.70572	-2.59249	154.15	2.14711e-35
down	Cluster-11	Cluster-4,Cluster-6,Cluster-7,Cluster-9,Cluster-2,Cluster-1,Cluster-8,Cluster-10,Cluster-12,Cluster-5,Cluster-3	ENSG00000139329.5	LUM	8.47171e-34	9.48711	-4.24776	153.689	2.70872e-35
down	Cluster-11	Cluster-4,Cluster-6,Cluster-7,Cluster-9,Cluster-2,Cluster-1,Cluster-8,Cluster-10,Cluster-12,Cluster-5,Cluster-3	ENSG00000151366.13	NDUFC2	8.93415e-34	8.56195	-2.16684	153.579	2.86239e-35
down	Cluster-11	Cluster-4,Cluster-6,Cluster-7,Cluster-9,Cluster-2,Cluster-1,Cluster-8,Cluster-10,Cluster-12,Cluster-5,Cluster-3	ENSG00000141756.20	FKBP10	1.27363e-33	8.55948	-2.46281	152.862	4.1054e-35
down	Cluster-11	Cluster-4,Cluster-6,Cluster-7,Cluster-9,Cluster-2,Cluster-1,Cluster-8,Cluster-10,Cluster-12,Cluster-5,Cluster-3	ENSG00000103275.21	UBE2I	1.52846e-33	8.65673	-2.1739	152.494	4.94174e-35
down	Cluster-11	Cluster-4,Cluster-6,Cluster-7,Cluster-9,Cluster-2,Cluster-1,Cluster-8,Cluster-10,Cluster-12,Cluster-5,Cluster-3	ENSG00000138080.14	EMILIN1	1.65721e-33	8.55514	-2.75728	152.331	5.36341e-35
down	Cluster-11	Cluster-4,Cluster-6,Cluster-7,Cluster-9,Cluster-2,Cluster-1,Cluster-8,Cluster-10,Cluster-12,Cluster-5,Cluster-3	ENSG00000114353.17	GNAI2	1.92117e-33	8.53639	-2.40727	152.036	6.22394e-35
down	Cluster-11	Cluster-4,Cluster-6,Cluster-7,Cluster-9,Cluster-2,Cluster-1,Cluster-8,Cluster-10,Cluster-12,Cluster-5,Cluster-3	ENSG00000114850.7	SSR3	2.31806e-33	8.69099	-2.17822	151.648	7.56249e-35
down	Cluster-11	Cluster-4,Cluster-6,Cluster-7,Cluster-9,Cluster-2,Cluster-1,Cluster-8,Cluster-10,Cluster-12,Cluster-5,Cluster-3	ENSG00000182512.5	GLRX5	2.96574e-33	8.54969	-2.45636	151.157	9.68515e-35
down	Cluster-11	Cluster-4,Cluster-6,Cluster-7,Cluster-9,Cluster-2,Cluster-1,Cluster-8,Cluster-10,Cluster-12,Cluster-5,Cluster-3	ENSG00000162704.16	ARPC5	3.24639e-33	8.76746	-2.23007	150.973	1.06228e-34
down	Cluster-11	Cluster-4,Cluster-6,Cluster-7,Cluster-9,Cluster-2,Cluster-1,Cluster-8,Cluster-10,Cluster-12,Cluster-5,Cluster-3	ENSG00000179271.3	GADD45GIP1	3.39123e-33	8.59133	-2.39692	150.885	1.11077e-34
down	Cluster-11	Cluster-4,Cluster-6,Cluster-7,Cluster-9,Cluster-2,Cluster-1,Cluster-8,Cluster-10,Cluster-12,Cluster-5,Cluster-3	ENSG00000177868.12	SVBP	3.46178e-33	8.45318	-2.60718	150.842	1.13501e-34
down	Cluster-11	Cluster-4,Cluster-6,Cluster-7,Cluster-9,Cluster-2,Cluster-1,Cluster-8,Cluster-10,Cluster-12,Cluster-5,Cluster-3	ENSG00000142864.15	SERBP1	3.90469e-33	9.10332	-1.64163	150.593	1.28658e-34
down	Cluster-11	Cluster-4,Cluster-6,Cluster-7,Cluster-9,Cluster-2,Cluster-1,Cluster-8,Cluster-10,Cluster-12,Cluster-5,Cluster-3	ENSG00000089693.11	MLF2	4.11359e-33	8.56507	-2.28128	150.487	1.35675e-34
down	Cluster-11	Cluster-4,Cluster-6,Cluster-7,Cluster-9,Cluster-2,Cluster-1,Cluster-8,Cluster-10,Cluster-12,Cluster-5,Cluster-3	ENSG00000134248.14	LAMTOR5	4.66856e-33	8.49055	-2.46616	150.232	1.54282e-34
down	Cluster-11	Cluster-4,Cluster-6,Cluster-7,Cluster-9,Cluster-2,Cluster-1,Cluster-8,Cluster-10,Cluster-12,Cluster-5,Cluster-3	ENSG00000105254.12	TBCB	4.87814e-33	8.51454	-2.41818	150.142	1.61367e-34
down	Cluster-11	Cluster-4,Cluster-6,Cluster-7,Cluster-9,Cluster-2,Cluster-1,Cluster-8,Cluster-10,Cluster-12,Cluster-5,Cluster-3	ENSG00000162191.14	UBXN1	6.16609e-33	8.53411	-2.46378	149.675	2.04172e-34
down	Cluster-11	Cluster-4,Cluster-6,Cluster-7,Cluster-9,Cluster-2,Cluster-1,Cluster-8,Cluster-10,Cluster-12,Cluster-5,Cluster-3	ENSG00000154864.14	PIEZO2	6.74012e-33	8.76285	-3.36398	149.496	2.23399e-34
down	Cluster-11	Cluster-4,Cluster-6,Cluster-7,Cluster-9,Cluster-2,Cluster-1,Cluster-8,Cluster-10,Cluster-12,Cluster-5,Cluster-3	ENSG00000123349.15	PFDN5	7.43416e-33	8.88048	-2.54634	149.298	2.46886e-34
down	Cluster-11	Cluster-4,Cluster-6,Cluster-7,Cluster-9,Cluster-2,Cluster-1,Cluster-8,Cluster-10,Cluster-12,Cluster-5,Cluster-3	ENSG00000164985.15	PSIP1	8.43619e-33	8.76732	-2.37834	149.041	2.80987e-34
down	Cluster-11	Cluster-4,Cluster-6,Cluster-7,Cluster-9,Cluster-2,Cluster-1,Cluster-8,Cluster-10,Cluster-12,Cluster-5,Cluster-3	ENSG00000174021.12	GNG5	9.44531e-33	8.73085	-2.17482	148.81	3.1552e-34
down	Cluster-11	Cluster-4,Cluster-6,Cluster-7,Cluster-9,Cluster-2,Cluster-1,Cluster-8,Cluster-10,Cluster-12,Cluster-5,Cluster-3	ENSG00000138735.16	PDE5A	1.19962e-32	9.2823	-3.09899	148.333	4.01122e-34
down	Cluster-11	Cluster-4,Cluster-6,Cluster-7,Cluster-9,Cluster-2,Cluster-1,Cluster-8,Cluster-10,Cluster-12,Cluster-5,Cluster-3	ENSG00000173272.16	MZT2A	1.25223e-32	8.50433	-2.56831	148.244	4.19527e-34
down	Cluster-11	Cluster-4,Cluster-6,Cluster-7,Cluster-9,Cluster-2,Cluster-1,Cluster-8,Cluster-10,Cluster-12,Cluster-5,Cluster-3	ENSG00000184990.13	SIVA1	1.52697e-32	8.6502	-2.26847	147.846	5.12566e-34
down	Cluster-11	Cluster-4,Cluster-6,Cluster-7,Cluster-9,Cluster-2,Cluster-1,Cluster-8,Cluster-10,Cluster-12,Cluster-5,Cluster-3	ENSG00000214253.9	FIS1	1.80248e-32	8.53196	-2.3953	147.509	6.07394e-34
down	Cluster-11	Cluster-4,Cluster-6,Cluster-7,Cluster-9,Cluster-2,Cluster-1,Cluster-8,Cluster-10,Cluster-12,Cluster-5,Cluster-3	ENSG00000203907.10	OOEP	1.93709e-32	9.52116	-3.47143	147.364	6.53383e-34
down	Cluster-11	Cluster-4,Cluster-6,Cluster-7,Cluster-9,Cluster-2,Cluster-1,Cluster-8,Cluster-10,Cluster-12,Cluster-5,Cluster-3	ENSG00000172428.11	COPS9	1.94613e-32	8.44299	-2.52651	147.353	6.57066e-34
down	Cluster-11	Cluster-4,Cluster-6,Cluster-7,Cluster-9,Cluster-2,Cluster-1,Cluster-8,Cluster-10,Cluster-12,Cluster-5,Cluster-3	ENSG00000103485.19	QPRT	1.97713e-32	8.74716	-2.14039	147.319	6.68176e-34
down	Cluster-11	Cluster-4,Cluster-6,Cluster-7,Cluster-9,Cluster-2,Cluster-1,Cluster-8,Cluster-10,Cluster-12,Cluster-5,Cluster-3	ENSG00000105373.19	NOP53	2.4866e-32	8.6966	-2.20822	146.86	8.41969e-34
down	Cluster-11	Cluster-4,Cluster-6,Cluster-7,Cluster-9,Cluster-2,Cluster-1,Cluster-8,Cluster-10,Cluster-12,Cluster-5,Cluster-3	ENSG00000156103.16	MMP16	2.49174e-32	8.98954	-2.94044	146.854	8.44519e-34
down	Cluster-11	Cluster-4,Cluster-6,Cluster-7,Cluster-9,Cluster-2,Cluster-1,Cluster-8,Cluster-10,Cluster-12,Cluster-5,Cluster-3	ENSG00000169813.17	HNRNPF	2.9808e-32	8.53408	-2.36715	146.491	1.01415e-33
down	Cluster-11	Cluster-4,Cluster-6,Cluster-7,Cluster-9,Cluster-2,Cluster-1,Cluster-8,Cluster-10,Cluster-12,Cluster-5,Cluster-3	ENSG00000273734.1	ENSG00000273734	3.06478e-32	8.66119	-1.85522	146.433	1.04372e-33
down	Cluster-11	Cluster-4,Cluster-6,Cluster-7,Cluster-9,Cluster-2,Cluster-1,Cluster-8,Cluster-10,Cluster-12,Cluster-5,Cluster-3	ENSG00000136938.9	ANP32B	3.22559e-32	8.89116	-1.96392	146.33	1.09954e-33
down	Cluster-11	Cluster-4,Cluster-6,Cluster-7,Cluster-9,Cluster-2,Cluster-1,Cluster-8,Cluster-10,Cluster-12,Cluster-5,Cluster-3	ENSG00000178741.12	COX5A	3.48001e-32	8.56603	-2.55131	146.177	1.1874e-33
down	Cluster-11	Cluster-4,Cluster-6,Cluster-7,Cluster-9,Cluster-2,Cluster-1,Cluster-8,Cluster-10,Cluster-12,Cluster-5,Cluster-3	ENSG00000152208.13	GRID2	3.74401e-32	10.1774	-4.38311	146.03	1.27869e-33
down	Cluster-11	Cluster-4,Cluster-6,Cluster-7,Cluster-9,Cluster-2,Cluster-1,Cluster-8,Cluster-10,Cluster-12,Cluster-5,Cluster-3	ENSG00000143621.17	ILF2	4.87801e-32	8.65537	-2.20492	145.495	1.67392e-33
down	Cluster-11	Cluster-4,Cluster-6,Cluster-7,Cluster-9,Cluster-2,Cluster-1,Cluster-8,Cluster-10,Cluster-12,Cluster-5,Cluster-3	ENSG00000136240.10	KDELR2	5.59312e-32	8.66352	-1.95548	145.22	1.92295e-33
down	Cluster-11	Cluster-4,Cluster-6,Cluster-7,Cluster-9,Cluster-2,Cluster-1,Cluster-8,Cluster-10,Cluster-12,Cluster-5,Cluster-3	ENSG00000272772.2	ENSG00000272772	5.70198e-32	9.23482	-1.74301	145.179	1.96224e-33
down	Cluster-11	Cluster-4,Cluster-6,Cluster-7,Cluster-9,Cluster-2,Cluster-1,Cluster-8,Cluster-10,Cluster-12,Cluster-5,Cluster-3	ENSG00000104870.13	FCGRT	5.79452e-32	8.65781	-2.38947	145.145	1.99597e-33
down	Cluster-11	Cluster-4,Cluster-6,Cluster-7,Cluster-9,Cluster-2,Cluster-1,Cluster-8,Cluster-10,Cluster-12,Cluster-5,Cluster-3	ENSG00000128951.14	DUT	6.02755e-32	8.72976	-2.90969	145.065	2.07819e-33
down	Cluster-11	Cluster-4,Cluster-6,Cluster-7,Cluster-9,Cluster-2,Cluster-1,Cluster-8,Cluster-10,Cluster-12,Cluster-5,Cluster-3	ENSG00000130520.11	LSM4	8.14846e-32	8.55896	-2.59152	144.463	2.81475e-33
down	Cluster-11	Cluster-4,Cluster-6,Cluster-7,Cluster-9,Cluster-2,Cluster-1,Cluster-8,Cluster-10,Cluster-12,Cluster-5,Cluster-3	ENSG00000186010.19	NDUFA13	9.23418e-32	8.64816	-1.871	144.21	3.1958e-33
down	Cluster-11	Cluster-4,Cluster-6,Cluster-7,Cluster-9,Cluster-2,Cluster-1,Cluster-8,Cluster-10,Cluster-12,Cluster-5,Cluster-3	ENSG00000168938.6	PPIC	9.68457e-32	8.63641	-3.21791	144.108	3.36427e-33
down	Cluster-11	Cluster-4,Cluster-6,Cluster-7,Cluster-9,Cluster-2,Cluster-1,Cluster-8,Cluster-10,Cluster-12,Cluster-5,Cluster-3	ENSG00000128524.5	ATP6V1F	1.04455e-31	8.58042	-2.18749	143.954	3.63542e-33
down	Cluster-11	Cluster-4,Cluster-6,Cluster-7,Cluster-9,Cluster-2,Cluster-1,Cluster-8,Cluster-10,Cluster-12,Cluster-5,Cluster-3	ENSG00000284803.1	ENSG00000284803	1.06299e-31	8.63369	-2.40618	143.918	3.70304e-33
down	Cluster-11	Cluster-4,Cluster-6,Cluster-7,Cluster-9,Cluster-2,Cluster-1,Cluster-8,Cluster-10,Cluster-12,Cluster-5,Cluster-3	ENSG00000106245.11	BUD31	1.11062e-31	8.3505	-2.65975	143.829	3.87257e-33
down	Cluster-11	Cluster-4,Cluster-6,Cluster-7,Cluster-9,Cluster-2,Cluster-1,Cluster-8,Cluster-10,Cluster-12,Cluster-5,Cluster-3	ENSG00000285565.1	ENSG00000285565	1.17617e-31	8.53549	-2.19906	143.709	4.11262e-33
down	Cluster-11	Cluster-4,Cluster-6,Cluster-7,Cluster-9,Cluster-2,Cluster-1,Cluster-8,Cluster-10,Cluster-12,Cluster-5,Cluster-3	ENSG00000227615.1	ENSG00000227615	1.6943e-31	8.50471	-2.49572	142.973	5.9574e-33
down	Cluster-11	Cluster-4,Cluster-6,Cluster-7,Cluster-9,Cluster-2,Cluster-1,Cluster-8,Cluster-10,Cluster-12,Cluster-5,Cluster-3	ENSG00000185551.15	NR2F2	1.71035e-31	9.4132	-2.20186	142.953	6.0194e-33
down	Cluster-11	Cluster-4,Cluster-6,Cluster-7,Cluster-9,Cluster-2,Cluster-1,Cluster-8,Cluster-10,Cluster-12,Cluster-5,Cluster-3	ENSG00000177556.12	ATOX1	1.78705e-31	8.46394	-2.44744	142.864	6.29513e-33
down	Cluster-11	Cluster-4,Cluster-6,Cluster-7,Cluster-9,Cluster-2,Cluster-1,Cluster-8,Cluster-10,Cluster-12,Cluster-5,Cluster-3	ENSG00000105185.12	PDCD5	1.84155e-31	8.57044	-2.2691	142.8	6.49909e-33
down	Cluster-11	Cluster-4,Cluster-6,Cluster-7,Cluster-9,Cluster-2,Cluster-1,Cluster-8,Cluster-10,Cluster-12,Cluster-5,Cluster-3	ENSG00000139684.15	ESD	1.92846e-31	8.62072	-2.0718	142.707	6.81209e-33
down	Cluster-11	Cluster-4,Cluster-6,Cluster-7,Cluster-9,Cluster-2,Cluster-1,Cluster-8,Cluster-10,Cluster-12,Cluster-5,Cluster-3	ENSG00000117450.15	PRDX1	2.18475e-31	9.30981	-2.12775	142.456	7.73161e-33
down	Cluster-11	Cluster-4,Cluster-6,Cluster-7,Cluster-9,Cluster-2,Cluster-1,Cluster-8,Cluster-10,Cluster-12,Cluster-5,Cluster-3	ENSG00000167085.14	PHB1	2.18925e-31	8.55727	-2.32153	142.45	7.75468e-33
down	Cluster-11	Cluster-4,Cluster-6,Cluster-7,Cluster-9,Cluster-2,Cluster-1,Cluster-8,Cluster-10,Cluster-12,Cluster-5,Cluster-3	ENSG00000122566.22	HNRNPA2B1	3.1181e-31	9.64295	-1.25995	141.74	1.10854e-32
down	Cluster-11	Cluster-4,Cluster-6,Cluster-7,Cluster-9,Cluster-2,Cluster-1,Cluster-8,Cluster-10,Cluster-12,Cluster-5,Cluster-3	ENSG00000091986.16	CCDC80	4.50903e-31	8.61798	-3.1223	140.995	1.6133e-32
down	Cluster-11	Cluster-4,Cluster-6,Cluster-7,Cluster-9,Cluster-2,Cluster-1,Cluster-8,Cluster-10,Cluster-12,Cluster-5,Cluster-3	ENSG00000260032.2	NORAD	6.01436e-31	8.72657	-2.17786	140.414	2.16168e-32
down	Cluster-11	Cluster-4,Cluster-6,Cluster-7,Cluster-9,Cluster-2,Cluster-1,Cluster-8,Cluster-10,Cluster-12,Cluster-5,Cluster-3	ENSG00000105669.14	COPE	6.74153e-31	8.67224	-1.99849	140.178	2.434e-32
down	Cluster-11	Cluster-4,Cluster-6,Cluster-7,Cluster-9,Cluster-2,Cluster-1,Cluster-8,Cluster-10,Cluster-12,Cluster-5,Cluster-3	ENSG00000175756.14	AURKAIP1	8.28931e-31	8.51724	-2.28048	139.76	3.00361e-32
down	Cluster-11	Cluster-4,Cluster-6,Cluster-7,Cluster-9,Cluster-2,Cluster-1,Cluster-8,Cluster-10,Cluster-12,Cluster-5,Cluster-3	ENSG00000180447.7	GAS1	8.62888e-31	8.71218	-2.3841	139.675	3.13507e-32
down	Cluster-11	Cluster-4,Cluster-6,Cluster-7,Cluster-9,Cluster-2,Cluster-1,Cluster-8,Cluster-10,Cluster-12,Cluster-5,Cluster-3	ENSG00000118418.16	HMGN3	8.88647e-31	9.02846	-1.71234	139.615	3.23155e-32
down	Cluster-11	Cluster-4,Cluster-6,Cluster-7,Cluster-9,Cluster-2,Cluster-1,Cluster-8,Cluster-10,Cluster-12,Cluster-5,Cluster-3	ENSG00000006042.12	TMEM98	9.62706e-31	8.53557	-2.351	139.454	3.504e-32
down	Cluster-11	Cluster-4,Cluster-6,Cluster-7,Cluster-9,Cluster-2,Cluster-1,Cluster-8,Cluster-10,Cluster-12,Cluster-5,Cluster-3	ENSG00000074842.8	MYDGF	1.06001e-30	8.60216	-2.23079	139.26	3.86434e-32
down	Cluster-11	Cluster-4,Cluster-6,Cluster-7,Cluster-9,Cluster-2,Cluster-1,Cluster-8,Cluster-10,Cluster-12,Cluster-5,Cluster-3	ENSG00000188641.14	DPYD	1.06001e-30	8.74396	-2.96225	139.259	3.86504e-32
down	Cluster-11	Cluster-4,Cluster-6,Cluster-7,Cluster-9,Cluster-2,Cluster-1,Cluster-8,Cluster-10,Cluster-12,Cluster-5,Cluster-3	ENSG00000185787.15	MORF4L1	1.11578e-30	9.11756	-1.37185	139.156	4.07202e-32
down	Cluster-11	Cluster-4,Cluster-6,Cluster-7,Cluster-9,Cluster-2,Cluster-1,Cluster-8,Cluster-10,Cluster-12,Cluster-5,Cluster-3	ENSG00000004779.10	NDUFAB1	1.38374e-30	8.5676	-2.34768	138.725	5.05894e-32
down	Cluster-11	Cluster-4,Cluster-6,Cluster-7,Cluster-9,Cluster-2,Cluster-1,Cluster-8,Cluster-10,Cluster-12,Cluster-5,Cluster-3	ENSG00000143545.10	RAB13	1.50743e-30	8.39099	-2.4186	138.553	5.51605e-32
down	Cluster-11	Cluster-4,Cluster-6,Cluster-7,Cluster-9,Cluster-2,Cluster-1,Cluster-8,Cluster-10,Cluster-12,Cluster-5,Cluster-3	ENSG00000256100.1	ENSG00000256100	1.94992e-30	8.45933	-2.21169	138.037	7.15426e-32
down	Cluster-11	Cluster-4,Cluster-6,Cluster-7,Cluster-9,Cluster-2,Cluster-1,Cluster-8,Cluster-10,Cluster-12,Cluster-5,Cluster-3	ENSG00000177700.6	POLR2L	2.01883e-30	8.41462	-2.52823	137.966	7.41366e-32
down	Cluster-11	Cluster-4,Cluster-6,Cluster-7,Cluster-9,Cluster-2,Cluster-1,Cluster-8,Cluster-10,Cluster-12,Cluster-5,Cluster-3	ENSG00000170558.10	CDH2	2.63147e-30	8.85454	-2.75713	137.433	9.6977e-32
down	Cluster-11	Cluster-4,Cluster-6,Cluster-7,Cluster-9,Cluster-2,Cluster-1,Cluster-8,Cluster-10,Cluster-12,Cluster-5,Cluster-3	ENSG00000183287.15	CCBE1	2.83709e-30	9.02555	-3.53334	137.282	1.04647e-31
down	Cluster-11	Cluster-4,Cluster-6,Cluster-7,Cluster-9,Cluster-2,Cluster-1,Cluster-8,Cluster-10,Cluster-12,Cluster-5,Cluster-3	ENSG00000163466.16	ARPC2	2.85147e-30	8.92029	-1.66684	137.27	1.0527e-31
down	Cluster-11	Cluster-4,Cluster-6,Cluster-7,Cluster-9,Cluster-2,Cluster-1,Cluster-8,Cluster-10,Cluster-12,Cluster-5,Cluster-3	ENSG00000159199.14	ATP5MC1	3.47914e-30	8.52784	-2.34163	136.869	1.28782e-31
down	Cluster-11	Cluster-4,Cluster-6,Cluster-7,Cluster-9,Cluster-2,Cluster-1,Cluster-8,Cluster-10,Cluster-12,Cluster-5,Cluster-3	ENSG00000151491.14	EPS8	3.78106e-30	8.60467	-2.94202	136.702	1.4008e-31
down	Cluster-11	Cluster-4,Cluster-6,Cluster-7,Cluster-9,Cluster-2,Cluster-1,Cluster-8,Cluster-10,Cluster-12,Cluster-5,Cluster-3	ENSG00000273049.1	ENSG00000273049	5.03894e-30	8.66032	-2.43816	136.129	1.8701e-31
down	Cluster-11	Cluster-4,Cluster-6,Cluster-7,Cluster-9,Cluster-2,Cluster-1,Cluster-8,Cluster-10,Cluster-12,Cluster-5,Cluster-3	ENSG00000132561.14	MATN2	5.11344e-30	8.57697	-3.16816	136.098	1.89941e-31
down	Cluster-11	Cluster-4,Cluster-6,Cluster-7,Cluster-9,Cluster-2,Cluster-1,Cluster-8,Cluster-10,Cluster-12,Cluster-5,Cluster-3	ENSG00000132386.11	SERPINF1	6.01794e-30	8.84297	-2.45076	135.769	2.24126e-31
down	Cluster-11	Cluster-4,Cluster-6,Cluster-7,Cluster-9,Cluster-2,Cluster-1,Cluster-8,Cluster-10,Cluster-12,Cluster-5,Cluster-3	ENSG00000125835.20	SNRPB	6.2054e-30	8.57985	-2.37717	135.707	2.3131e-31
down	Cluster-11	Cluster-4,Cluster-6,Cluster-7,Cluster-9,Cluster-2,Cluster-1,Cluster-8,Cluster-10,Cluster-12,Cluster-5,Cluster-3	ENSG00000136026.14	CKAP4	6.3018e-30	8.51228	-2.41512	135.674	2.35108e-31
down	Cluster-11	Cluster-4,Cluster-6,Cluster-7,Cluster-9,Cluster-2,Cluster-1,Cluster-8,Cluster-10,Cluster-12,Cluster-5,Cluster-3	ENSG00000167863.12	ATP5PD	6.64934e-30	8.5287	-2.29327	135.566	2.4829e-31
down	Cluster-11	Cluster-4,Cluster-6,Cluster-7,Cluster-9,Cluster-2,Cluster-1,Cluster-8,Cluster-10,Cluster-12,Cluster-5,Cluster-3	ENSG00000171159.5	BBLN	6.75329e-30	8.47185	-2.47773	135.533	2.52392e-31
down	Cluster-11	Cluster-4,Cluster-6,Cluster-7,Cluster-9,Cluster-2,Cluster-1,Cluster-8,Cluster-10,Cluster-12,Cluster-5,Cluster-3	ENSG00000184752.14	NDUFA12	7.69444e-30	8.4687	-2.30186	135.271	2.88066e-31
down	Cluster-11	Cluster-4,Cluster-6,Cluster-7,Cluster-9,Cluster-2,Cluster-1,Cluster-8,Cluster-10,Cluster-12,Cluster-5,Cluster-3	ENSG00000070081.18	NUCB2	8.56603e-30	8.47088	-2.67823	135.054	3.21254e-31
down	Cluster-11	Cluster-4,Cluster-6,Cluster-7,Cluster-9,Cluster-2,Cluster-1,Cluster-8,Cluster-10,Cluster-12,Cluster-5,Cluster-3	ENSG00000164687.11	FABP5	8.73993e-30	8.65814	-2.92355	135.013	3.2806e-31
down	Cluster-11	Cluster-4,Cluster-6,Cluster-7,Cluster-9,Cluster-2,Cluster-1,Cluster-8,Cluster-10,Cluster-12,Cluster-5,Cluster-3	ENSG00000285779.1	ENSG00000285779	1.01732e-29	8.51212	-2.30151	134.706	3.82852e-31
down	Cluster-11	Cluster-4,Cluster-6,Cluster-7,Cluster-9,Cluster-2,Cluster-1,Cluster-8,Cluster-10,Cluster-12,Cluster-5,Cluster-3	ENSG00000101333.19	PLCB4	1.0479e-29	8.70097	-3.14516	134.646	3.947e-31
down	Cluster-11	Cluster-4,Cluster-6,Cluster-7,Cluster-9,Cluster-2,Cluster-1,Cluster-8,Cluster-10,Cluster-12,Cluster-5,Cluster-3	ENSG00000106588.12	PSMA2	1.14214e-29	8.55212	-1.95683	134.468	4.31682e-31
down	Cluster-11	Cluster-4,Cluster-6,Cluster-7,Cluster-9,Cluster-2,Cluster-1,Cluster-8,Cluster-10,Cluster-12,Cluster-5,Cluster-3	ENSG00000256646.8	ENSG00000256646	1.14214e-29	8.55212	-1.95683	134.468	4.31682e-31
down	Cluster-11	Cluster-4,Cluster-6,Cluster-7,Cluster-9,Cluster-2,Cluster-1,Cluster-8,Cluster-10,Cluster-12,Cluster-5,Cluster-3	ENSG00000180992.7	MRPL14	1.36184e-29	8.43941	-2.3859	134.117	5.15165e-31
down	Cluster-11	Cluster-4,Cluster-6,Cluster-7,Cluster-9,Cluster-2,Cluster-1,Cluster-8,Cluster-10,Cluster-12,Cluster-5,Cluster-3	ENSG00000174547.13	MRPL11	1.64582e-29	8.43263	-2.43877	133.732	6.25265e-31
down	Cluster-11	Cluster-4,Cluster-6,Cluster-7,Cluster-9,Cluster-2,Cluster-1,Cluster-8,Cluster-10,Cluster-12,Cluster-5,Cluster-3	ENSG00000165629.20	ATP5F1C	1.8122e-29	8.72399	-1.8989	133.539	6.89064e-31
down	Cluster-11	Cluster-4,Cluster-6,Cluster-7,Cluster-9,Cluster-2,Cluster-1,Cluster-8,Cluster-10,Cluster-12,Cluster-5,Cluster-3	ENSG00000233016.9	SNHG7	2.0337e-29	8.53829	-2.34942	133.309	7.7395e-31
down	Cluster-11	Cluster-4,Cluster-6,Cluster-7,Cluster-9,Cluster-2,Cluster-1,Cluster-8,Cluster-10,Cluster-12,Cluster-5,Cluster-3	ENSG00000147862.18	NFIB	2.03522e-29	10.1184	-1.2828	133.305	7.75189e-31
down	Cluster-11	Cluster-4,Cluster-6,Cluster-7,Cluster-9,Cluster-2,Cluster-1,Cluster-8,Cluster-10,Cluster-12,Cluster-5,Cluster-3	ENSG00000134825.16	TMEM258	2.12832e-29	8.60167	-2.07647	133.212	8.12727e-31
down	Cluster-11	Cluster-4,Cluster-6,Cluster-7,Cluster-9,Cluster-2,Cluster-1,Cluster-8,Cluster-10,Cluster-12,Cluster-5,Cluster-3	ENSG00000143256.5	PFDN2	2.50084e-29	8.60237	-2.1269	132.886	9.57419e-31
down	Cluster-11	Cluster-4,Cluster-6,Cluster-7,Cluster-9,Cluster-2,Cluster-1,Cluster-8,Cluster-10,Cluster-12,Cluster-5,Cluster-3	ENSG00000204392.11	LSM2	2.52838e-29	8.45593	-2.37482	132.863	9.68785e-31
down	Cluster-11	Cluster-4,Cluster-6,Cluster-7,Cluster-9,Cluster-2,Cluster-1,Cluster-8,Cluster-10,Cluster-12,Cluster-5,Cluster-3	ENSG00000176340.4	COX8A	2.95756e-29	8.4473	-2.17475	132.548	1.13515e-30
down	Cluster-11	Cluster-4,Cluster-6,Cluster-7,Cluster-9,Cluster-2,Cluster-1,Cluster-8,Cluster-10,Cluster-12,Cluster-5,Cluster-3	ENSG00000110717.13	NDUFS8	2.96192e-29	8.51497	-2.20949	132.544	1.13779e-30
down	Cluster-11	Cluster-4,Cluster-6,Cluster-7,Cluster-9,Cluster-2,Cluster-1,Cluster-8,Cluster-10,Cluster-12,Cluster-5,Cluster-3	ENSG00000131116.12	ZNF428	3.61198e-29	8.66075	-1.9893	132.143	1.39221e-30
down	Cluster-11	Cluster-4,Cluster-6,Cluster-7,Cluster-9,Cluster-2,Cluster-1,Cluster-8,Cluster-10,Cluster-12,Cluster-5,Cluster-3	ENSG00000165512.5	ZNF22	4.15685e-29	8.45024	-2.29562	131.861	1.60493e-30
down	Cluster-11	Cluster-4,Cluster-6,Cluster-7,Cluster-9,Cluster-2,Cluster-1,Cluster-8,Cluster-10,Cluster-12,Cluster-5,Cluster-3	ENSG00000242299.1	RPS18P5	4.97745e-29	8.48738	-2.40123	131.498	1.92661e-30
down	Cluster-11	Cluster-4,Cluster-6,Cluster-7,Cluster-9,Cluster-2,Cluster-1,Cluster-8,Cluster-10,Cluster-12,Cluster-5,Cluster-3	ENSG00000164096.13	C4orf3	5.21002e-29	8.64658	-2.29293	131.406	2.01832e-30
down	Cluster-11	Cluster-4,Cluster-6,Cluster-7,Cluster-9,Cluster-2,Cluster-1,Cluster-8,Cluster-10,Cluster-12,Cluster-5,Cluster-3	ENSG00000100138.15	SNU13	6.08377e-29	8.63396	-1.97646	131.096	2.35879e-30
down	Cluster-11	Cluster-4,Cluster-6,Cluster-7,Cluster-9,Cluster-2,Cluster-1,Cluster-8,Cluster-10,Cluster-12,Cluster-5,Cluster-3	ENSG00000114784.4	EIF1B	6.96682e-29	8.46531	-2.26637	130.821	2.71022e-30
down	Cluster-11	Cluster-4,Cluster-6,Cluster-7,Cluster-9,Cluster-2,Cluster-1,Cluster-8,Cluster-10,Cluster-12,Cluster-5,Cluster-3	ENSG00000156261.13	CCT8	1.08022e-28	8.654	-1.99157	129.943	4.21633e-30
down	Cluster-11	Cluster-4,Cluster-6,Cluster-7,Cluster-9,Cluster-2,Cluster-1,Cluster-8,Cluster-10,Cluster-12,Cluster-5,Cluster-3	ENSG00000135446.17	CDK4	1.14307e-28	8.53815	-2.22524	129.829	4.46535e-30
down	Cluster-11	Cluster-4,Cluster-6,Cluster-7,Cluster-9,Cluster-2,Cluster-1,Cluster-8,Cluster-10,Cluster-12,Cluster-5,Cluster-3	ENSG00000161203.14	AP2M1	1.30569e-28	8.44233	-2.34519	129.556	5.12611e-30
down	Cluster-11	Cluster-4,Cluster-6,Cluster-7,Cluster-9,Cluster-2,Cluster-1,Cluster-8,Cluster-10,Cluster-12,Cluster-5,Cluster-3	ENSG00000182916.8	TCEAL7	1.31353e-28	8.36822	-2.69397	129.542	5.16114e-30
down	Cluster-11	Cluster-4,Cluster-6,Cluster-7,Cluster-9,Cluster-2,Cluster-1,Cluster-8,Cluster-10,Cluster-12,Cluster-5,Cluster-3	ENSG00000269893.10	SNHG8	1.35199e-28	8.73463	-2.18249	129.483	5.31668e-30
down	Cluster-11	Cluster-4,Cluster-6,Cluster-7,Cluster-9,Cluster-2,Cluster-1,Cluster-8,Cluster-10,Cluster-12,Cluster-5,Cluster-3	ENSG00000137409.21	MTCH1	1.37876e-28	8.60337	-2.04749	129.443	5.42641e-30
down	Cluster-11	Cluster-4,Cluster-6,Cluster-7,Cluster-9,Cluster-2,Cluster-1,Cluster-8,Cluster-10,Cluster-12,Cluster-5,Cluster-3	ENSG00000182117.7	NOP10	2.06885e-28	8.44633	-2.35356	128.627	8.18279e-30
down	Cluster-11	Cluster-4,Cluster-6,Cluster-7,Cluster-9,Cluster-2,Cluster-1,Cluster-8,Cluster-10,Cluster-12,Cluster-5,Cluster-3	ENSG00000126458.4	RRAS	2.24312e-28	8.34655	-2.70955	128.465	8.87939e-30
down	Cluster-11	Cluster-4,Cluster-6,Cluster-7,Cluster-9,Cluster-2,Cluster-1,Cluster-8,Cluster-10,Cluster-12,Cluster-5,Cluster-3	ENSG00000106028.11	SSBP1	2.27152e-28	8.73321	-1.76658	128.439	8.99921e-30
down	Cluster-11	Cluster-4,Cluster-6,Cluster-7,Cluster-9,Cluster-2,Cluster-1,Cluster-8,Cluster-10,Cluster-12,Cluster-5,Cluster-3	ENSG00000176386.9	CDC26	2.29405e-28	8.33702	-2.50964	128.416	9.10337e-30
down	Cluster-11	Cluster-4,Cluster-6,Cluster-7,Cluster-9,Cluster-2,Cluster-1,Cluster-8,Cluster-10,Cluster-12,Cluster-5,Cluster-3	ENSG00000258674.5	ENSG00000258674	2.52119e-28	8.68579	-1.65075	128.227	1.00129e-29
down	Cluster-11	Cluster-4,Cluster-6,Cluster-7,Cluster-9,Cluster-2,Cluster-1,Cluster-8,Cluster-10,Cluster-12,Cluster-5,Cluster-3	ENSG00000172354.10	GNB2	2.65727e-28	8.38116	-2.43402	128.121	1.0562e-29
down	Cluster-11	Cluster-4,Cluster-6,Cluster-7,Cluster-9,Cluster-2,Cluster-1,Cluster-8,Cluster-10,Cluster-12,Cluster-5,Cluster-3	ENSG00000049449.10	RCN1	2.67533e-28	8.95109	-1.72055	128.106	1.06425e-29
down	Cluster-11	Cluster-4,Cluster-6,Cluster-7,Cluster-9,Cluster-2,Cluster-1,Cluster-8,Cluster-10,Cluster-12,Cluster-5,Cluster-3	ENSG00000114125.14	RNF7	2.83041e-28	8.49302	-2.03022	127.992	1.12686e-29
down	Cluster-11	Cluster-4,Cluster-6,Cluster-7,Cluster-9,Cluster-2,Cluster-1,Cluster-8,Cluster-10,Cluster-12,Cluster-5,Cluster-3	ENSG00000155366.17	RHOC	2.83358e-28	8.46992	-2.4073	127.988	1.12905e-29
down	Cluster-11	Cluster-4,Cluster-6,Cluster-7,Cluster-9,Cluster-2,Cluster-1,Cluster-8,Cluster-10,Cluster-12,Cluster-5,Cluster-3	ENSG00000163041.13	H3-3A	2.86473e-28	9.81669	-2.67448	127.965	1.14239e-29
down	Cluster-11	Cluster-4,Cluster-6,Cluster-7,Cluster-9,Cluster-2,Cluster-1,Cluster-8,Cluster-10,Cluster-12,Cluster-5,Cluster-3	ENSG00000176046.9	NUPR1	3.1322e-28	8.39754	-2.51952	127.783	1.2521e-29
down	Cluster-11	Cluster-4,Cluster-6,Cluster-7,Cluster-9,Cluster-2,Cluster-1,Cluster-8,Cluster-10,Cluster-12,Cluster-5,Cluster-3	ENSG00000149357.10	LAMTOR1	4.28772e-28	8.55144	-2.02683	127.152	1.721e-29
down	Cluster-11	Cluster-4,Cluster-6,Cluster-7,Cluster-9,Cluster-2,Cluster-1,Cluster-8,Cluster-10,Cluster-12,Cluster-5,Cluster-3	ENSG00000164330.18	EBF1	4.30389e-28	9.10059	-2.91112	127.143	1.72889e-29
down	Cluster-11	Cluster-4,Cluster-6,Cluster-7,Cluster-9,Cluster-2,Cluster-1,Cluster-8,Cluster-10,Cluster-12,Cluster-5,Cluster-3	ENSG00000134871.19	COL4A2	4.38036e-28	8.70799	-2.29087	127.104	1.76246e-29
down	Cluster-11	Cluster-4,Cluster-6,Cluster-7,Cluster-9,Cluster-2,Cluster-1,Cluster-8,Cluster-10,Cluster-12,Cluster-5,Cluster-3	ENSG00000230989.8	HSBP1	4.95156e-28	8.50174	-2.10698	126.852	2.00195e-29
down	Cluster-11	Cluster-4,Cluster-6,Cluster-7,Cluster-9,Cluster-2,Cluster-1,Cluster-8,Cluster-10,Cluster-12,Cluster-5,Cluster-3	ENSG00000087245.13	MMP2	5.24591e-28	8.42763	-2.69691	126.735	2.12266e-29
down	Cluster-11	Cluster-4,Cluster-6,Cluster-7,Cluster-9,Cluster-2,Cluster-1,Cluster-8,Cluster-10,Cluster-12,Cluster-5,Cluster-3	ENSG00000074800.16	ENO1	6.02333e-28	8.80579	-2.19899	126.458	2.44115e-29
down	Cluster-11	Cluster-4,Cluster-6,Cluster-7,Cluster-9,Cluster-2,Cluster-1,Cluster-8,Cluster-10,Cluster-12,Cluster-5,Cluster-3	ENSG00000106400.12	ZNHIT1	6.06733e-28	8.4046	-2.34756	126.442	2.46096e-29
down	Cluster-11	Cluster-4,Cluster-6,Cluster-7,Cluster-9,Cluster-2,Cluster-1,Cluster-8,Cluster-10,Cluster-12,Cluster-5,Cluster-3	ENSG00000145050.19	MANF	6.09972e-28	8.52933	-2.44379	126.43	2.47608e-29
down	Cluster-11	Cluster-4,Cluster-6,Cluster-7,Cluster-9,Cluster-2,Cluster-1,Cluster-8,Cluster-10,Cluster-12,Cluster-5,Cluster-3	ENSG00000165283.16	STOML2	6.13211e-28	8.40764	-2.3661	126.418	2.49122e-29
down	Cluster-11	Cluster-4,Cluster-6,Cluster-7,Cluster-9,Cluster-2,Cluster-1,Cluster-8,Cluster-10,Cluster-12,Cluster-5,Cluster-3	ENSG00000133026.14	MYH10	6.30871e-28	9.05478	-1.76476	126.36	2.56502e-29
down	Cluster-11	Cluster-4,Cluster-6,Cluster-7,Cluster-9,Cluster-2,Cluster-1,Cluster-8,Cluster-10,Cluster-12,Cluster-5,Cluster-3	ENSG00000105419.18	MEIS3	6.54695e-28	8.32833	-2.65043	126.283	2.66614e-29
down	Cluster-11	Cluster-4,Cluster-6,Cluster-7,Cluster-9,Cluster-2,Cluster-1,Cluster-8,Cluster-10,Cluster-12,Cluster-5,Cluster-3	ENSG00000289565.1	ENSG00000289565	7.52752e-28	8.38328	-2.23434	125.995	3.0826e-29
down	Cluster-11	Cluster-4,Cluster-6,Cluster-7,Cluster-9,Cluster-2,Cluster-1,Cluster-8,Cluster-10,Cluster-12,Cluster-5,Cluster-3	ENSG00000111780.8	ENSG00000111780	8.57643e-28	8.54664	-1.87821	125.734	3.51602e-29
down	Cluster-11	Cluster-4,Cluster-6,Cluster-7,Cluster-9,Cluster-2,Cluster-1,Cluster-8,Cluster-10,Cluster-12,Cluster-5,Cluster-3	ENSG00000126756.12	UXT	8.57643e-28	8.38734	-2.36971	125.733	3.51772e-29
down	Cluster-11	Cluster-4,Cluster-6,Cluster-7,Cluster-9,Cluster-2,Cluster-1,Cluster-8,Cluster-10,Cluster-12,Cluster-5,Cluster-3	ENSG00000139343.11	SNRPF	9.68613e-28	8.59181	-2.02104	125.485	3.98548e-29
down	Cluster-11	Cluster-4,Cluster-6,Cluster-7,Cluster-9,Cluster-2,Cluster-1,Cluster-8,Cluster-10,Cluster-12,Cluster-5,Cluster-3	ENSG00000088832.18	FKBP1A	1.01298e-27	8.48141	-2.01288	125.393	4.17462e-29
down	Cluster-11	Cluster-4,Cluster-6,Cluster-7,Cluster-9,Cluster-2,Cluster-1,Cluster-8,Cluster-10,Cluster-12,Cluster-5,Cluster-3	ENSG00000170043.12	TRAPPC1	1.01535e-27	8.34911	-2.31844	125.387	4.18768e-29
down	Cluster-11	Cluster-4,Cluster-6,Cluster-7,Cluster-9,Cluster-2,Cluster-1,Cluster-8,Cluster-10,Cluster-12,Cluster-5,Cluster-3	ENSG00000176731.12	RBIS	1.05593e-27	8.47641	-2.14484	125.308	4.35848e-29
down	Cluster-11	Cluster-4,Cluster-6,Cluster-7,Cluster-9,Cluster-2,Cluster-1,Cluster-8,Cluster-10,Cluster-12,Cluster-5,Cluster-3	ENSG00000232573.1	RPL3P4	1.08618e-27	8.48729	-2.23842	125.25	4.48689e-29
down	Cluster-11	Cluster-4,Cluster-6,Cluster-7,Cluster-9,Cluster-2,Cluster-1,Cluster-8,Cluster-10,Cluster-12,Cluster-5,Cluster-3	ENSG00000242485.6	MRPL20	1.22129e-27	8.59408	-1.99035	125.013	5.05692e-29
down	Cluster-11	Cluster-4,Cluster-6,Cluster-7,Cluster-9,Cluster-2,Cluster-1,Cluster-8,Cluster-10,Cluster-12,Cluster-5,Cluster-3	ENSG00000130313.7	PGLS	1.31735e-27	8.54746	-2.01138	124.859	5.46326e-29
down	Cluster-11	Cluster-4,Cluster-6,Cluster-7,Cluster-9,Cluster-2,Cluster-1,Cluster-8,Cluster-10,Cluster-12,Cluster-5,Cluster-3	ENSG00000166250.12	CLMP	1.6609e-27	8.43557	-2.71643	124.393	6.90959e-29
down	Cluster-11	Cluster-4,Cluster-6,Cluster-7,Cluster-9,Cluster-2,Cluster-1,Cluster-8,Cluster-10,Cluster-12,Cluster-5,Cluster-3	ENSG00000044574.9	HSPA5	1.71563e-27	8.96062	-1.94337	124.326	7.14848e-29
down	Cluster-11	Cluster-4,Cluster-6,Cluster-7,Cluster-9,Cluster-2,Cluster-1,Cluster-8,Cluster-10,Cluster-12,Cluster-5,Cluster-3	ENSG00000122565.19	CBX3	1.79142e-27	8.70121	-1.78484	124.237	7.47589e-29
down	Cluster-11	Cluster-4,Cluster-6,Cluster-7,Cluster-9,Cluster-2,Cluster-1,Cluster-8,Cluster-10,Cluster-12,Cluster-5,Cluster-3	ENSG00000049540.19	ELN	1.79799e-27	9.09559	-3.00548	124.228	7.50917e-29
down	Cluster-11	Cluster-4,Cluster-6,Cluster-7,Cluster-9,Cluster-2,Cluster-1,Cluster-8,Cluster-10,Cluster-12,Cluster-5,Cluster-3	ENSG00000075142.14	SRI	1.9651e-27	8.51596	-2.11504	124.047	8.22627e-29
down	Cluster-11	Cluster-4,Cluster-6,Cluster-7,Cluster-9,Cluster-2,Cluster-1,Cluster-8,Cluster-10,Cluster-12,Cluster-5,Cluster-3	ENSG00000163584.18	RPL22L1	2.00651e-27	8.60264	-2.46942	124.004	8.40613e-29
down	Cluster-11	Cluster-4,Cluster-6,Cluster-7,Cluster-9,Cluster-2,Cluster-1,Cluster-8,Cluster-10,Cluster-12,Cluster-5,Cluster-3	ENSG00000164405.11	UQCRQ	2.06735e-27	8.54921	-2.06868	123.943	8.66776e-29
down	Cluster-11	Cluster-4,Cluster-6,Cluster-7,Cluster-9,Cluster-2,Cluster-1,Cluster-8,Cluster-10,Cluster-12,Cluster-5,Cluster-3	ENSG00000265241.8	RBM8A	2.17809e-27	8.43041	-2.09371	123.838	9.13914e-29
down	Cluster-11	Cluster-4,Cluster-6,Cluster-7,Cluster-9,Cluster-2,Cluster-1,Cluster-8,Cluster-10,Cluster-12,Cluster-5,Cluster-3	ENSG00000167088.11	SNRPD1	2.25339e-27	8.72201	-1.90118	123.768	9.46975e-29
down	Cluster-11	Cluster-4,Cluster-6,Cluster-7,Cluster-9,Cluster-2,Cluster-1,Cluster-8,Cluster-10,Cluster-12,Cluster-5,Cluster-3	ENSG00000087191.14	PSMC5	2.51014e-27	8.32585	-2.49442	123.552	1.05607e-28
down	Cluster-11	Cluster-4,Cluster-6,Cluster-7,Cluster-9,Cluster-2,Cluster-1,Cluster-8,Cluster-10,Cluster-12,Cluster-5,Cluster-3	ENSG00000168374.11	ARF4	2.90072e-27	8.94069	-1.59987	123.262	1.22184e-28
down	Cluster-11	Cluster-4,Cluster-6,Cluster-7,Cluster-9,Cluster-2,Cluster-1,Cluster-8,Cluster-10,Cluster-12,Cluster-5,Cluster-3	ENSG00000184840.12	TMED9	2.95787e-27	8.62055	-1.9677	123.22	1.24784e-28
down	Cluster-11	Cluster-4,Cluster-6,Cluster-7,Cluster-9,Cluster-2,Cluster-1,Cluster-8,Cluster-10,Cluster-12,Cluster-5,Cluster-3	ENSG00000183023.19	SLC8A1	3.11569e-27	9.14189	-2.78094	123.116	1.31543e-28
down	Cluster-11	Cluster-4,Cluster-6,Cluster-7,Cluster-9,Cluster-2,Cluster-1,Cluster-8,Cluster-10,Cluster-12,Cluster-5,Cluster-3	ENSG00000196159.14	FAT4	3.24532e-27	8.59963	-2.60553	123.033	1.37122e-28
down	Cluster-11	Cluster-4,Cluster-6,Cluster-7,Cluster-9,Cluster-2,Cluster-1,Cluster-8,Cluster-10,Cluster-12,Cluster-5,Cluster-3	ENSG00000197982.14	C1orf122	3.82665e-27	8.60517	-2.00674	122.705	1.61808e-28
down	Cluster-11	Cluster-4,Cluster-6,Cluster-7,Cluster-9,Cluster-2,Cluster-1,Cluster-8,Cluster-10,Cluster-12,Cluster-5,Cluster-3	ENSG00000125901.6	MRPS26	3.9744e-27	8.4593	-2.15394	122.628	1.68185e-28
down	Cluster-11	Cluster-4,Cluster-6,Cluster-7,Cluster-9,Cluster-2,Cluster-1,Cluster-8,Cluster-10,Cluster-12,Cluster-5,Cluster-3	ENSG00000122870.12	BICC1	4.51926e-27	9.16574	-2.17936	122.37	1.91536e-28
down	Cluster-11	Cluster-4,Cluster-6,Cluster-7,Cluster-9,Cluster-2,Cluster-1,Cluster-8,Cluster-10,Cluster-12,Cluster-5,Cluster-3	ENSG00000126016.17	AMOT	5.7073e-27	8.51877	-2.59944	121.904	2.42259e-28
down	Cluster-11	Cluster-4,Cluster-6,Cluster-7,Cluster-9,Cluster-2,Cluster-1,Cluster-8,Cluster-10,Cluster-12,Cluster-5,Cluster-3	ENSG00000034713.8	GABARAPL2	5.91505e-27	8.46215	-2.3208	121.829	2.51655e-28
down	Cluster-11	Cluster-4,Cluster-6,Cluster-7,Cluster-9,Cluster-2,Cluster-1,Cluster-8,Cluster-10,Cluster-12,Cluster-5,Cluster-3	ENSG00000178031.18	ADAMTSL1	5.94139e-27	8.91272	-3.01407	121.818	2.52969e-28
down	Cluster-11	Cluster-4,Cluster-6,Cluster-7,Cluster-9,Cluster-2,Cluster-1,Cluster-8,Cluster-10,Cluster-12,Cluster-5,Cluster-3	ENSG00000125868.16	DSTN	6.24057e-27	8.9502	-1.66423	121.719	2.6591e-28
down	Cluster-11	Cluster-4,Cluster-6,Cluster-7,Cluster-9,Cluster-2,Cluster-1,Cluster-8,Cluster-10,Cluster-12,Cluster-5,Cluster-3	ENSG00000289694.1	ENSG00000289694	7.94066e-27	8.69156	-1.58211	121.238	3.38868e-28
down	Cluster-11	Cluster-4,Cluster-6,Cluster-7,Cluster-9,Cluster-2,Cluster-1,Cluster-8,Cluster-10,Cluster-12,Cluster-5,Cluster-3	ENSG00000270087.7	ENSG00000270087	8.08927e-27	8.35964	-2.39687	121.2	3.45473e-28
down	Cluster-11	Cluster-4,Cluster-6,Cluster-7,Cluster-9,Cluster-2,Cluster-1,Cluster-8,Cluster-10,Cluster-12,Cluster-5,Cluster-3	ENSG00000169020.10	ATP5ME	1.04183e-26	8.52308	-2.04341	120.695	4.45618e-28
down	Cluster-11	Cluster-4,Cluster-6,Cluster-7,Cluster-9,Cluster-2,Cluster-1,Cluster-8,Cluster-10,Cluster-12,Cluster-5,Cluster-3	ENSG00000112559.15	MDFI	1.11302e-26	8.54426	-2.12723	120.562	4.7643e-28
down	Cluster-11	Cluster-4,Cluster-6,Cluster-7,Cluster-9,Cluster-2,Cluster-1,Cluster-8,Cluster-10,Cluster-12,Cluster-5,Cluster-3	ENSG00000023734.11	STRAP	1.1303e-26	8.60771	-1.88362	120.53	4.84193e-28
down	Cluster-11	Cluster-4,Cluster-6,Cluster-7,Cluster-9,Cluster-2,Cluster-1,Cluster-8,Cluster-10,Cluster-12,Cluster-5,Cluster-3	ENSG00000148700.15	ADD3	1.19507e-26	8.69389	-2.09982	120.418	5.1233e-28
down	Cluster-11	Cluster-4,Cluster-6,Cluster-7,Cluster-9,Cluster-2,Cluster-1,Cluster-8,Cluster-10,Cluster-12,Cluster-5,Cluster-3	ENSG00000103024.8	NME3	1.23069e-26	8.387	-2.41695	120.356	5.28799e-28
down	Cluster-11	Cluster-4,Cluster-6,Cluster-7,Cluster-9,Cluster-2,Cluster-1,Cluster-8,Cluster-10,Cluster-12,Cluster-5,Cluster-3	ENSG00000167515.11	TRAPPC2L	1.31802e-26	8.35204	-2.40286	120.215	5.67608e-28
down	Cluster-11	Cluster-4,Cluster-6,Cluster-7,Cluster-9,Cluster-2,Cluster-1,Cluster-8,Cluster-10,Cluster-12,Cluster-5,Cluster-3	ENSG00000155115.7	GTF3C6	1.87482e-26	8.45533	-2.16353	119.507	8.11054e-28
down	Cluster-11	Cluster-4,Cluster-6,Cluster-7,Cluster-9,Cluster-2,Cluster-1,Cluster-8,Cluster-10,Cluster-12,Cluster-5,Cluster-3	ENSG00000140092.16	FBLN5	2.00179e-26	8.51514	-2.79891	119.374	8.67284e-28
down	Cluster-11	Cluster-4,Cluster-6,Cluster-7,Cluster-9,Cluster-2,Cluster-1,Cluster-8,Cluster-10,Cluster-12,Cluster-5,Cluster-3	ENSG00000111328.7	CDK2AP1	2.49603e-26	8.58436	-2.04087	118.933	1.08304e-27
down	Cluster-11	Cluster-4,Cluster-6,Cluster-7,Cluster-9,Cluster-2,Cluster-1,Cluster-8,Cluster-10,Cluster-12,Cluster-5,Cluster-3	ENSG00000143320.9	CRABP2	2.5614e-26	8.48638	-2.78931	118.881	1.11224e-27
down	Cluster-11	Cluster-4,Cluster-6,Cluster-7,Cluster-9,Cluster-2,Cluster-1,Cluster-8,Cluster-10,Cluster-12,Cluster-5,Cluster-3	ENSG00000070756.17	PABPC1	2.60165e-26	9.10012	-1.47866	118.848	1.13057e-27
down	Cluster-11	Cluster-4,Cluster-6,Cluster-7,Cluster-9,Cluster-2,Cluster-1,Cluster-8,Cluster-10,Cluster-12,Cluster-5,Cluster-3	ENSG00000213366.13	GSTM2	2.7816e-26	8.31606	-2.33173	118.713	1.21057e-27
down	Cluster-11	Cluster-4,Cluster-6,Cluster-7,Cluster-9,Cluster-2,Cluster-1,Cluster-8,Cluster-10,Cluster-12,Cluster-5,Cluster-3	ENSG00000214736.8	TOMM6	2.88724e-26	8.43268	-2.02993	118.637	1.25749e-27
down	Cluster-11	Cluster-4,Cluster-6,Cluster-7,Cluster-9,Cluster-2,Cluster-1,Cluster-8,Cluster-10,Cluster-12,Cluster-5,Cluster-3	ENSG00000130811.12	EIF3G	2.92862e-26	8.59124	-1.98432	118.606	1.27741e-27
down	Cluster-11	Cluster-4,Cluster-6,Cluster-7,Cluster-9,Cluster-2,Cluster-1,Cluster-8,Cluster-10,Cluster-12,Cluster-5,Cluster-3	ENSG00000124593.16	ENSG00000124593	3.34561e-26	8.44211	-2.00597	118.339	1.46147e-27
down	Cluster-11	Cluster-4,Cluster-6,Cluster-7,Cluster-9,Cluster-2,Cluster-1,Cluster-8,Cluster-10,Cluster-12,Cluster-5,Cluster-3	ENSG00000112335.15	SNX3	3.52221e-26	8.79575	-1.67468	118.236	1.53976e-27
down	Cluster-11	Cluster-4,Cluster-6,Cluster-7,Cluster-9,Cluster-2,Cluster-1,Cluster-8,Cluster-10,Cluster-12,Cluster-5,Cluster-3	ENSG00000102898.13	NUTF2	3.66131e-26	8.44961	-2.17283	118.157	1.60176e-27
down	Cluster-11	Cluster-4,Cluster-6,Cluster-7,Cluster-9,Cluster-2,Cluster-1,Cluster-8,Cluster-10,Cluster-12,Cluster-5,Cluster-3	ENSG00000154096.14	THY1	3.98305e-26	8.34769	-2.72795	117.987	1.74511e-27
down	Cluster-11	Cluster-4,Cluster-6,Cluster-7,Cluster-9,Cluster-2,Cluster-1,Cluster-8,Cluster-10,Cluster-12,Cluster-5,Cluster-3	ENSG00000279483.2	ENSG00000279483	4.05513e-26	8.75975	-2.46374	117.95	1.77801e-27
down	Cluster-11	Cluster-4,Cluster-6,Cluster-7,Cluster-9,Cluster-2,Cluster-1,Cluster-8,Cluster-10,Cluster-12,Cluster-5,Cluster-3	ENSG00000198832.11	SELENOM	4.27344e-26	8.47757	-2.53227	117.845	1.87512e-27
down	Cluster-11	Cluster-4,Cluster-6,Cluster-7,Cluster-9,Cluster-2,Cluster-1,Cluster-8,Cluster-10,Cluster-12,Cluster-5,Cluster-3	ENSG00000053371.13	AKR7A2	4.58418e-26	8.3842	-2.30297	117.698	2.01892e-27
down	Cluster-11	Cluster-4,Cluster-6,Cluster-7,Cluster-9,Cluster-2,Cluster-1,Cluster-8,Cluster-10,Cluster-12,Cluster-5,Cluster-3	ENSG00000198931.11	APRT	4.82435e-26	8.51051	-2.20332	117.595	2.12626e-27
down	Cluster-11	Cluster-4,Cluster-6,Cluster-7,Cluster-9,Cluster-2,Cluster-1,Cluster-8,Cluster-10,Cluster-12,Cluster-5,Cluster-3	ENSG00000177374.13	HIC1	5.38957e-26	8.33387	-2.5785	117.374	2.37713e-27
down	Cluster-11	Cluster-4,Cluster-6,Cluster-7,Cluster-9,Cluster-2,Cluster-1,Cluster-8,Cluster-10,Cluster-12,Cluster-5,Cluster-3	ENSG00000173726.11	TOMM20	5.77445e-26	8.84332	-1.67311	117.234	2.55064e-27
down	Cluster-11	Cluster-4,Cluster-6,Cluster-7,Cluster-9,Cluster-2,Cluster-1,Cluster-8,Cluster-10,Cluster-12,Cluster-5,Cluster-3	ENSG00000172922.11	RNASEH2C	7.54145e-26	8.30823	-2.43562	116.696	3.34587e-27
down	Cluster-11	Cluster-4,Cluster-6,Cluster-7,Cluster-9,Cluster-2,Cluster-1,Cluster-8,Cluster-10,Cluster-12,Cluster-5,Cluster-3	ENSG00000005075.16	POLR2J	8.903e-26	8.42309	-2.22287	116.361	3.96152e-27
down	Cluster-11	Cluster-4,Cluster-6,Cluster-7,Cluster-9,Cluster-2,Cluster-1,Cluster-8,Cluster-10,Cluster-12,Cluster-5,Cluster-3	ENSG00000117362.13	APH1A	9.56375e-26	8.3039	-2.40072	116.216	4.26175e-27
down	Cluster-11	Cluster-4,Cluster-6,Cluster-7,Cluster-9,Cluster-2,Cluster-1,Cluster-8,Cluster-10,Cluster-12,Cluster-5,Cluster-3	ENSG00000186184.20	POLR1D	1.05939e-25	8.55314	-1.95246	116.011	4.72768e-27
down	Cluster-11	Cluster-4,Cluster-6,Cluster-7,Cluster-9,Cluster-2,Cluster-1,Cluster-8,Cluster-10,Cluster-12,Cluster-5,Cluster-3	ENSG00000111832.13	RWDD1	1.33084e-25	8.52716	-1.9311	115.55	5.96506e-27
down	Cluster-11	Cluster-4,Cluster-6,Cluster-7,Cluster-9,Cluster-2,Cluster-1,Cluster-8,Cluster-10,Cluster-12,Cluster-5,Cluster-3	ENSG00000289754.1	ENSG00000289754	1.6944e-25	8.48178	-2.20385	115.066	7.61112e-27
down	Cluster-11	Cluster-4,Cluster-6,Cluster-7,Cluster-9,Cluster-2,Cluster-1,Cluster-8,Cluster-10,Cluster-12,Cluster-5,Cluster-3	ENSG00000158270.12	COLEC12	1.91134e-25	8.52239	-3.00685	114.822	8.6105e-27
down	Cluster-11	Cluster-4,Cluster-6,Cluster-7,Cluster-9,Cluster-2,Cluster-1,Cluster-8,Cluster-10,Cluster-12,Cluster-5,Cluster-3	ENSG00000129559.13	NEDD8	2.13831e-25	8.4397	-2.06373	114.598	9.63993e-27
down	Cluster-11	Cluster-4,Cluster-6,Cluster-7,Cluster-9,Cluster-2,Cluster-1,Cluster-8,Cluster-10,Cluster-12,Cluster-5,Cluster-3	ENSG00000176973.8	FAM89B	2.15443e-25	8.36648	-2.30276	114.581	9.71961e-27
down	Cluster-11	Cluster-4,Cluster-6,Cluster-7,Cluster-9,Cluster-2,Cluster-1,Cluster-8,Cluster-10,Cluster-12,Cluster-5,Cluster-3	ENSG00000170275.15	CRTAP	2.23126e-25	8.46732	-2.12256	114.509	1.00807e-26
down	Cluster-11	Cluster-4,Cluster-6,Cluster-7,Cluster-9,Cluster-2,Cluster-1,Cluster-8,Cluster-10,Cluster-12,Cluster-5,Cluster-3	ENSG00000106355.10	LSM5	2.5692e-25	8.52881	-2.03591	114.225	1.16326e-26
down	Cluster-11	Cluster-4,Cluster-6,Cluster-7,Cluster-9,Cluster-2,Cluster-1,Cluster-8,Cluster-10,Cluster-12,Cluster-5,Cluster-3	ENSG00000173457.11	PPP1R14B	2.65299e-25	9.19908	-2.53466	114.16	1.20206e-26
down	Cluster-11	Cluster-4,Cluster-6,Cluster-7,Cluster-9,Cluster-2,Cluster-1,Cluster-8,Cluster-10,Cluster-12,Cluster-5,Cluster-3	ENSG00000185624.16	P4HB	2.83869e-25	8.67697	-1.90877	114.024	1.28713e-26
down	Cluster-11	Cluster-4,Cluster-6,Cluster-7,Cluster-9,Cluster-2,Cluster-1,Cluster-8,Cluster-10,Cluster-12,Cluster-5,Cluster-3	ENSG00000164346.10	NSA2	3.18923e-25	8.58978	-1.83309	113.789	1.44918e-26
down	Cluster-11	Cluster-4,Cluster-6,Cluster-7,Cluster-9,Cluster-2,Cluster-1,Cluster-8,Cluster-10,Cluster-12,Cluster-5,Cluster-3	ENSG00000145919.11	BOD1	3.2598e-25	8.41784	-2.1488	113.744	1.4823e-26
down	Cluster-11	Cluster-4,Cluster-6,Cluster-7,Cluster-9,Cluster-2,Cluster-1,Cluster-8,Cluster-10,Cluster-12,Cluster-5,Cluster-3	ENSG00000069702.11	TGFBR3	3.67172e-25	8.58419	-2.46171	113.507	1.67081e-26
down	Cluster-11	Cluster-4,Cluster-6,Cluster-7,Cluster-9,Cluster-2,Cluster-1,Cluster-8,Cluster-10,Cluster-12,Cluster-5,Cluster-3	ENSG00000188186.11	LAMTOR4	3.83354e-25	8.44221	-2.04906	113.416	1.74943e-26
down	Cluster-11	Cluster-4,Cluster-6,Cluster-7,Cluster-9,Cluster-2,Cluster-1,Cluster-8,Cluster-10,Cluster-12,Cluster-5,Cluster-3	ENSG00000138668.20	HNRNPD	4.10829e-25	8.9943	-1.4497	113.276	1.87749e-26
down	Cluster-11	Cluster-4,Cluster-6,Cluster-7,Cluster-9,Cluster-2,Cluster-1,Cluster-8,Cluster-10,Cluster-12,Cluster-5,Cluster-3	ENSG00000166147.15	FBN1	4.71823e-25	8.90414	-2.06053	112.997	2.16084e-26
down	Cluster-11	Cluster-4,Cluster-6,Cluster-7,Cluster-9,Cluster-2,Cluster-1,Cluster-8,Cluster-10,Cluster-12,Cluster-5,Cluster-3	ENSG00000130731.16	METTL26	5.15708e-25	8.31439	-2.36298	112.819	2.36349e-26
down	Cluster-11	Cluster-4,Cluster-6,Cluster-7,Cluster-9,Cluster-2,Cluster-1,Cluster-8,Cluster-10,Cluster-12,Cluster-5,Cluster-3	ENSG00000120438.12	TCP1	5.56039e-25	8.43118	-2.09495	112.667	2.55208e-26
down	Cluster-11	Cluster-4,Cluster-6,Cluster-7,Cluster-9,Cluster-2,Cluster-1,Cluster-8,Cluster-10,Cluster-12,Cluster-5,Cluster-3	ENSG00000124614.17	RPS10	5.56039e-25	9.44329	-3.66818	112.666	2.55376e-26
down	Cluster-11	Cluster-4,Cluster-6,Cluster-7,Cluster-9,Cluster-2,Cluster-1,Cluster-8,Cluster-10,Cluster-12,Cluster-5,Cluster-3	ENSG00000283052.2	LINC02456	7.4522e-25	8.35339	-2.73883	112.081	3.42989e-26
down	Cluster-11	Cluster-4,Cluster-6,Cluster-7,Cluster-9,Cluster-2,Cluster-1,Cluster-8,Cluster-10,Cluster-12,Cluster-5,Cluster-3	ENSG00000133142.19	TCEAL4	7.55651e-25	8.48207	-2.0634	112.052	3.48036e-26
down	Cluster-11	Cluster-4,Cluster-6,Cluster-7,Cluster-9,Cluster-2,Cluster-1,Cluster-8,Cluster-10,Cluster-12,Cluster-5,Cluster-3	ENSG00000086061.16	DNAJA1	8.21965e-25	8.72367	-1.7301	111.878	3.79915e-26
down	Cluster-11	Cluster-4,Cluster-6,Cluster-7,Cluster-9,Cluster-2,Cluster-1,Cluster-8,Cluster-10,Cluster-12,Cluster-5,Cluster-3	ENSG00000099385.12	BCL7C	1.12054e-24	8.56052	-1.79674	111.258	5.19375e-26
down	Cluster-11	Cluster-4,Cluster-6,Cluster-7,Cluster-9,Cluster-2,Cluster-1,Cluster-8,Cluster-10,Cluster-12,Cluster-5,Cluster-3	ENSG00000163597.17	SNHG16	1.15364e-24	8.61115	-1.89626	111.199	5.35093e-26
down	Cluster-11	Cluster-4,Cluster-6,Cluster-7,Cluster-9,Cluster-2,Cluster-1,Cluster-8,Cluster-10,Cluster-12,Cluster-5,Cluster-3	ENSG00000230629.2	RPS23P8	1.33208e-24	8.39142	-2.24142	110.91	6.19161e-26
down	Cluster-11	Cluster-4,Cluster-6,Cluster-7,Cluster-9,Cluster-2,Cluster-1,Cluster-8,Cluster-10,Cluster-12,Cluster-5,Cluster-3	ENSG00000273088.2	ENSG00000273088	1.3334e-24	8.32996	-2.17047	110.907	6.20206e-26
down	Cluster-11	Cluster-4,Cluster-6,Cluster-7,Cluster-9,Cluster-2,Cluster-1,Cluster-8,Cluster-10,Cluster-12,Cluster-5,Cluster-3	ENSG00000170296.10	GABARAP	1.42044e-24	8.76252	-2.49972	110.779	6.61613e-26
down	Cluster-11	Cluster-4,Cluster-6,Cluster-7,Cluster-9,Cluster-2,Cluster-1,Cluster-8,Cluster-10,Cluster-12,Cluster-5,Cluster-3	ENSG00000166228.9	PCBD1	1.48991e-24	8.34613	-2.30694	110.681	6.94943e-26
down	Cluster-11	Cluster-4,Cluster-6,Cluster-7,Cluster-9,Cluster-2,Cluster-1,Cluster-8,Cluster-10,Cluster-12,Cluster-5,Cluster-3	ENSG00000099250.18	NRP1	1.50549e-24	8.62445	-2.6885	110.659	7.02701e-26
down	Cluster-11	Cluster-4,Cluster-6,Cluster-7,Cluster-9,Cluster-2,Cluster-1,Cluster-8,Cluster-10,Cluster-12,Cluster-5,Cluster-3	ENSG00000143727.16	ACP1	1.52616e-24	8.4836	-1.9404	110.631	7.12842e-26
down	Cluster-11	Cluster-4,Cluster-6,Cluster-7,Cluster-9,Cluster-2,Cluster-1,Cluster-8,Cluster-10,Cluster-12,Cluster-5,Cluster-3	ENSG00000108561.8	C1QBP	1.55226e-24	8.57106	-2.01554	110.596	7.25538e-26
down	Cluster-11	Cluster-4,Cluster-6,Cluster-7,Cluster-9,Cluster-2,Cluster-1,Cluster-8,Cluster-10,Cluster-12,Cluster-5,Cluster-3	ENSG00000145494.12	NDUFS6	1.57652e-24	8.55861	-1.87038	110.564	7.37391e-26
down	Cluster-11	Cluster-4,Cluster-6,Cluster-7,Cluster-9,Cluster-2,Cluster-1,Cluster-8,Cluster-10,Cluster-12,Cluster-5,Cluster-3	ENSG00000285589.1	ENSG00000285589	1.58576e-24	8.53737	-2.27075	110.549	7.42746e-26
down	Cluster-11	Cluster-4,Cluster-6,Cluster-7,Cluster-9,Cluster-2,Cluster-1,Cluster-8,Cluster-10,Cluster-12,Cluster-5,Cluster-3	ENSG00000171222.11	SCAND1	1.59034e-24	8.37392	-2.19352	110.542	7.45408e-26
down	Cluster-11	Cluster-4,Cluster-6,Cluster-7,Cluster-9,Cluster-2,Cluster-1,Cluster-8,Cluster-10,Cluster-12,Cluster-5,Cluster-3	ENSG00000189129.14	PLAC9	1.75386e-24	8.55721	-2.95724	110.347	8.22621e-26
down	Cluster-11	Cluster-4,Cluster-6,Cluster-7,Cluster-9,Cluster-2,Cluster-1,Cluster-8,Cluster-10,Cluster-12,Cluster-5,Cluster-3	ENSG00000100348.10	TXN2	1.8347e-24	8.40521	-2.10919	110.255	8.61729e-26
down	Cluster-11	Cluster-4,Cluster-6,Cluster-7,Cluster-9,Cluster-2,Cluster-1,Cluster-8,Cluster-10,Cluster-12,Cluster-5,Cluster-3	ENSG00000255339.6	ENSG00000255339	2.08213e-24	8.53311	-1.72299	109.997	9.81331e-26
down	Cluster-11	Cluster-4,Cluster-6,Cluster-7,Cluster-9,Cluster-2,Cluster-1,Cluster-8,Cluster-10,Cluster-12,Cluster-5,Cluster-3	ENSG00000262730.1	ENSG00000262730	2.75742e-24	8.31184	-2.18593	109.431	1.30588e-25
down	Cluster-11	Cluster-4,Cluster-6,Cluster-7,Cluster-9,Cluster-2,Cluster-1,Cluster-8,Cluster-10,Cluster-12,Cluster-5,Cluster-3	ENSG00000158747.15	NBL1	2.81126e-24	8.43781	-2.45846	109.391	1.3323e-25
down	Cluster-11	Cluster-4,Cluster-6,Cluster-7,Cluster-9,Cluster-2,Cluster-1,Cluster-8,Cluster-10,Cluster-12,Cluster-5,Cluster-3	ENSG00000185565.13	LSAMP	2.94319e-24	8.89288	-2.94588	109.299	1.39577e-25
down	Cluster-11	Cluster-4,Cluster-6,Cluster-7,Cluster-9,Cluster-2,Cluster-1,Cluster-8,Cluster-10,Cluster-12,Cluster-5,Cluster-3	ENSG00000171408.14	PDE7B	3.51809e-24	8.59743	-3.12216	108.941	1.67185e-25
down	Cluster-11	Cluster-4,Cluster-6,Cluster-7,Cluster-9,Cluster-2,Cluster-1,Cluster-8,Cluster-10,Cluster-12,Cluster-5,Cluster-3	ENSG00000118292.9	C1orf54	3.8446e-24	8.4	-2.26224	108.762	1.82951e-25
down	Cluster-11	Cluster-4,Cluster-6,Cluster-7,Cluster-9,Cluster-2,Cluster-1,Cluster-8,Cluster-10,Cluster-12,Cluster-5,Cluster-3	ENSG00000187051.9	RPS19BP1	5.34129e-24	8.31766	-2.22339	108.104	2.55042e-25
down	Cluster-11	Cluster-4,Cluster-6,Cluster-7,Cluster-9,Cluster-2,Cluster-1,Cluster-8,Cluster-10,Cluster-12,Cluster-5,Cluster-3	ENSG00000146731.11	CCT6A	5.48253e-24	8.58696	-1.84714	108.051	2.61964e-25
down	Cluster-11	Cluster-4,Cluster-6,Cluster-7,Cluster-9,Cluster-2,Cluster-1,Cluster-8,Cluster-10,Cluster-12,Cluster-5,Cluster-3	ENSG00000105677.12	TMEM147	5.60723e-24	8.32883	-2.2591	108.005	2.68105e-25
down	Cluster-11	Cluster-4,Cluster-6,Cluster-7,Cluster-9,Cluster-2,Cluster-1,Cluster-8,Cluster-10,Cluster-12,Cluster-5,Cluster-3	ENSG00000257184.3	ENSG00000257184	5.71812e-24	8.38466	-2.21956	107.965	2.73593e-25
down	Cluster-11	Cluster-4,Cluster-6,Cluster-7,Cluster-9,Cluster-2,Cluster-1,Cluster-8,Cluster-10,Cluster-12,Cluster-5,Cluster-3	ENSG00000002330.14	BAD	6.91492e-24	8.31023	-2.33351	107.585	3.31306e-25
down	Cluster-11	Cluster-4,Cluster-6,Cluster-7,Cluster-9,Cluster-2,Cluster-1,Cluster-8,Cluster-10,Cluster-12,Cluster-5,Cluster-3	ENSG00000163931.17	TKT	7.00629e-24	8.38128	-2.34541	107.558	3.35912e-25
down	Cluster-11	Cluster-4,Cluster-6,Cluster-7,Cluster-9,Cluster-2,Cluster-1,Cluster-8,Cluster-10,Cluster-12,Cluster-5,Cluster-3	ENSG00000165655.17	ZNF503	7.70002e-24	8.30609	-2.19999	107.367	3.69923e-25
down	Cluster-11	Cluster-4,Cluster-6,Cluster-7,Cluster-9,Cluster-2,Cluster-1,Cluster-8,Cluster-10,Cluster-12,Cluster-5,Cluster-3	ENSG00000163463.13	KRTCAP2	8.2381e-24	8.32099	-2.13887	107.23	3.9631e-25
down	Cluster-11	Cluster-4,Cluster-6,Cluster-7,Cluster-9,Cluster-2,Cluster-1,Cluster-8,Cluster-10,Cluster-12,Cluster-5,Cluster-3	ENSG00000127540.12	UQCR11	1.11053e-23	8.35458	-2.05508	106.632	5.36047e-25
down	Cluster-11	Cluster-4,Cluster-6,Cluster-7,Cluster-9,Cluster-2,Cluster-1,Cluster-8,Cluster-10,Cluster-12,Cluster-5,Cluster-3	ENSG00000101849.18	TBL1X	1.15241e-23	8.90577	-1.96287	106.556	5.57015e-25
down	Cluster-11	Cluster-4,Cluster-6,Cluster-7,Cluster-9,Cluster-2,Cluster-1,Cluster-8,Cluster-10,Cluster-12,Cluster-5,Cluster-3	ENSG00000130724.10	CHMP2A	1.21431e-23	8.37935	-2.1445	106.451	5.87327e-25
down	Cluster-11	Cluster-4,Cluster-6,Cluster-7,Cluster-9,Cluster-2,Cluster-1,Cluster-8,Cluster-10,Cluster-12,Cluster-5,Cluster-3	ENSG00000074047.22	GLI2	1.25531e-23	8.38355	-2.42121	106.384	6.07564e-25
down	Cluster-11	Cluster-4,Cluster-6,Cluster-7,Cluster-9,Cluster-2,Cluster-1,Cluster-8,Cluster-10,Cluster-12,Cluster-5,Cluster-3	ENSG00000166136.16	NDUFB8	1.61229e-23	8.49312	-1.75369	105.881	7.82963e-25
down	Cluster-11	Cluster-4,Cluster-6,Cluster-7,Cluster-9,Cluster-2,Cluster-1,Cluster-8,Cluster-10,Cluster-12,Cluster-5,Cluster-3	ENSG00000128245.15	YWHAH	1.66367e-23	8.31048	-2.4374	105.818	8.08457e-25
down	Cluster-11	Cluster-4,Cluster-6,Cluster-7,Cluster-9,Cluster-2,Cluster-1,Cluster-8,Cluster-10,Cluster-12,Cluster-5,Cluster-3	ENSG00000173915.16	ATP5MK	1.79426e-23	8.5538	-1.8939	105.665	8.73084e-25
down	Cluster-11	Cluster-4,Cluster-6,Cluster-7,Cluster-9,Cluster-2,Cluster-1,Cluster-8,Cluster-10,Cluster-12,Cluster-5,Cluster-3	ENSG00000126934.15	MAP2K2	1.83655e-23	8.47768	-1.88378	105.618	8.94259e-25
down	Cluster-11	Cluster-4,Cluster-6,Cluster-7,Cluster-9,Cluster-2,Cluster-1,Cluster-8,Cluster-10,Cluster-12,Cluster-5,Cluster-3	ENSG00000185008.19	ROBO2	2.01241e-23	10.1942	-4.03666	105.434	9.81201e-25
down	Cluster-11	Cluster-4,Cluster-6,Cluster-7,Cluster-9,Cluster-2,Cluster-1,Cluster-8,Cluster-10,Cluster-12,Cluster-5,Cluster-3	ENSG00000120708.17	TGFBI	2.04549e-23	8.50665	-2.76847	105.4	9.97997e-25
down	Cluster-11	Cluster-4,Cluster-6,Cluster-7,Cluster-9,Cluster-2,Cluster-1,Cluster-8,Cluster-10,Cluster-12,Cluster-5,Cluster-3	ENSG00000151789.13	ZNF385D	2.08018e-23	9.14496	-3.31898	105.366	1.0156e-24
down	Cluster-11	Cluster-4,Cluster-6,Cluster-7,Cluster-9,Cluster-2,Cluster-1,Cluster-8,Cluster-10,Cluster-12,Cluster-5,Cluster-3	ENSG00000074201.9	CLNS1A	2.2427e-23	8.47016	-1.90781	105.213	1.09713e-24
down	Cluster-11	Cluster-4,Cluster-6,Cluster-7,Cluster-9,Cluster-2,Cluster-1,Cluster-8,Cluster-10,Cluster-12,Cluster-5,Cluster-3	ENSG00000168268.11	NT5DC2	2.30168e-23	8.30573	-2.3515	105.158	1.12748e-24
down	Cluster-11	Cluster-4,Cluster-6,Cluster-7,Cluster-9,Cluster-2,Cluster-1,Cluster-8,Cluster-10,Cluster-12,Cluster-5,Cluster-3	ENSG00000008441.19	NFIX	2.4621e-23	8.40223	-2.27523	105.022	1.20766e-24
down	Cluster-11	Cluster-4,Cluster-6,Cluster-7,Cluster-9,Cluster-2,Cluster-1,Cluster-8,Cluster-10,Cluster-12,Cluster-5,Cluster-3	ENSG00000224578.5	HNRNPA1L3	2.54078e-23	8.35098	-2.24377	104.959	1.24709e-24
down	Cluster-11	Cluster-4,Cluster-6,Cluster-7,Cluster-9,Cluster-2,Cluster-1,Cluster-8,Cluster-10,Cluster-12,Cluster-5,Cluster-3	ENSG00000090013.11	BLVRB	2.58486e-23	8.27577	-2.38722	104.923	1.26956e-24
down	Cluster-11	Cluster-4,Cluster-6,Cluster-7,Cluster-9,Cluster-2,Cluster-1,Cluster-8,Cluster-10,Cluster-12,Cluster-5,Cluster-3	ENSG00000141905.19	NFIC	3.02189e-23	8.5034	-2.03973	104.612	1.48519e-24
down	Cluster-11	Cluster-4,Cluster-6,Cluster-7,Cluster-9,Cluster-2,Cluster-1,Cluster-8,Cluster-10,Cluster-12,Cluster-5,Cluster-3	ENSG00000090273.14	NUDC	3.06907e-23	8.46266	-1.95432	104.578	1.51138e-24
down	Cluster-11	Cluster-4,Cluster-6,Cluster-7,Cluster-9,Cluster-2,Cluster-1,Cluster-8,Cluster-10,Cluster-12,Cluster-5,Cluster-3	ENSG00000103266.11	STUB1	3.49526e-23	8.35418	-2.07885	104.316	1.72467e-24
down	Cluster-11	Cluster-4,Cluster-6,Cluster-7,Cluster-9,Cluster-2,Cluster-1,Cluster-8,Cluster-10,Cluster-12,Cluster-5,Cluster-3	ENSG00000170017.12	ALCAM	4.13514e-23	9.26284	-2.93796	103.981	2.04309e-24
down	Cluster-11	Cluster-4,Cluster-6,Cluster-7,Cluster-9,Cluster-2,Cluster-1,Cluster-8,Cluster-10,Cluster-12,Cluster-5,Cluster-3	ENSG00000120533.13	ENY2	4.61928e-23	8.61229	-1.68746	103.759	2.2853e-24
down	Cluster-11	Cluster-4,Cluster-6,Cluster-7,Cluster-9,Cluster-2,Cluster-1,Cluster-8,Cluster-10,Cluster-12,Cluster-5,Cluster-3	ENSG00000110955.9	ATP5F1B	4.63349e-23	8.69423	-1.79251	103.751	2.29384e-24
down	Cluster-11	Cluster-4,Cluster-6,Cluster-7,Cluster-9,Cluster-2,Cluster-1,Cluster-8,Cluster-10,Cluster-12,Cluster-5,Cluster-3	ENSG00000111341.10	MGP	4.71633e-23	10.0847	-4.14438	103.715	2.33638e-24
down	Cluster-11	Cluster-4,Cluster-6,Cluster-7,Cluster-9,Cluster-2,Cluster-1,Cluster-8,Cluster-10,Cluster-12,Cluster-5,Cluster-3	ENSG00000157168.22	NRG1	4.78165e-23	9.9398	-4.22682	103.686	2.37029e-24
down	Cluster-11	Cluster-4,Cluster-6,Cluster-7,Cluster-9,Cluster-2,Cluster-1,Cluster-8,Cluster-10,Cluster-12,Cluster-5,Cluster-3	ENSG00000171314.9	PGAM1	4.88291e-23	8.42202	-2.12264	103.641	2.42526e-24
down	Cluster-11	Cluster-4,Cluster-6,Cluster-7,Cluster-9,Cluster-2,Cluster-1,Cluster-8,Cluster-10,Cluster-12,Cluster-5,Cluster-3	ENSG00000173207.13	CKS1B	5.07986e-23	8.46609	-2.53629	103.559	2.52803e-24
down	Cluster-11	Cluster-4,Cluster-6,Cluster-7,Cluster-9,Cluster-2,Cluster-1,Cluster-8,Cluster-10,Cluster-12,Cluster-5,Cluster-3	ENSG00000130741.11	EIF2S3	5.56413e-23	9.01183	-1.28476	103.377	2.77084e-24
down	Cluster-11	Cluster-4,Cluster-6,Cluster-7,Cluster-9,Cluster-2,Cluster-1,Cluster-8,Cluster-10,Cluster-12,Cluster-5,Cluster-3	ENSG00000226084.5	RPL17P6	6.19034e-23	8.41876	-2.52163	103.164	3.0847e-24
down	Cluster-11	Cluster-4,Cluster-6,Cluster-7,Cluster-9,Cluster-2,Cluster-1,Cluster-8,Cluster-10,Cluster-12,Cluster-5,Cluster-3	ENSG00000143977.14	SNRPG	6.36983e-23	8.46281	-1.98395	103.106	3.17621e-24
down	Cluster-11	Cluster-4,Cluster-6,Cluster-7,Cluster-9,Cluster-2,Cluster-1,Cluster-8,Cluster-10,Cluster-12,Cluster-5,Cluster-3	ENSG00000164167.12	LSM6	6.3906e-23	8.42047	-1.94618	103.099	3.18865e-24
down	Cluster-11	Cluster-4,Cluster-6,Cluster-7,Cluster-9,Cluster-2,Cluster-1,Cluster-8,Cluster-10,Cluster-12,Cluster-5,Cluster-3	ENSG00000198721.13	ECI2	7.44893e-23	8.36785	-2.10549	102.794	3.71914e-24
down	Cluster-11	Cluster-4,Cluster-6,Cluster-7,Cluster-9,Cluster-2,Cluster-1,Cluster-8,Cluster-10,Cluster-12,Cluster-5,Cluster-3	ENSG00000162384.14	CZIB	7.64313e-23	8.30803	-2.17515	102.74	3.82107e-24
down	Cluster-11	Cluster-4,Cluster-6,Cluster-7,Cluster-9,Cluster-2,Cluster-1,Cluster-8,Cluster-10,Cluster-12,Cluster-5,Cluster-3	ENSG00000164125.16	GASK1B	7.90581e-23	8.37804	-2.81521	102.672	3.95496e-24
down	Cluster-11	Cluster-4,Cluster-6,Cluster-7,Cluster-9,Cluster-2,Cluster-1,Cluster-8,Cluster-10,Cluster-12,Cluster-5,Cluster-3	ENSG00000197061.5	H4C3	8.15537e-23	9.28713	-3.82314	102.609	4.08246e-24
down	Cluster-11	Cluster-4,Cluster-6,Cluster-7,Cluster-9,Cluster-2,Cluster-1,Cluster-8,Cluster-10,Cluster-12,Cluster-5,Cluster-3	ENSG00000237187.9	NR2F1-AS1	8.98231e-23	8.4281	-2.68436	102.417	4.49934e-24
down	Cluster-11	Cluster-4,Cluster-6,Cluster-7,Cluster-9,Cluster-2,Cluster-1,Cluster-8,Cluster-10,Cluster-12,Cluster-5,Cluster-3	ENSG00000100216.6	TOMM22	9.80119e-23	8.35754	-2.1497	102.241	4.91589e-24
down	Cluster-11	Cluster-4,Cluster-6,Cluster-7,Cluster-9,Cluster-2,Cluster-1,Cluster-8,Cluster-10,Cluster-12,Cluster-5,Cluster-3	ENSG00000105258.9	POLR2I	9.9151e-23	8.24719	-2.30431	102.217	4.97625e-24
down	Cluster-11	Cluster-4,Cluster-6,Cluster-7,Cluster-9,Cluster-2,Cluster-1,Cluster-8,Cluster-10,Cluster-12,Cluster-5,Cluster-3	ENSG00000285558.1	ENSG00000285558	9.92645e-23	8.52471	-1.65633	102.213	4.98518e-24
down	Cluster-11	Cluster-4,Cluster-6,Cluster-7,Cluster-9,Cluster-2,Cluster-1,Cluster-8,Cluster-10,Cluster-12,Cluster-5,Cluster-3	ENSG00000174695.10	TMEM167A	1.116e-22	8.57065	-1.69862	101.98	5.6083e-24
down	Cluster-11	Cluster-4,Cluster-6,Cluster-7,Cluster-9,Cluster-2,Cluster-1,Cluster-8,Cluster-10,Cluster-12,Cluster-5,Cluster-3	ENSG00000146066.3	HIGD2A	1.35911e-22	8.37436	-2.12082	101.586	6.84327e-24
down	Cluster-11	Cluster-4,Cluster-6,Cluster-7,Cluster-9,Cluster-2,Cluster-1,Cluster-8,Cluster-10,Cluster-12,Cluster-5,Cluster-3	ENSG00000174851.16	YIF1A	1.4294e-22	8.33455	-2.26904	101.482	7.21115e-24
down	Cluster-11	Cluster-4,Cluster-6,Cluster-7,Cluster-9,Cluster-2,Cluster-1,Cluster-8,Cluster-10,Cluster-12,Cluster-5,Cluster-3	ENSG00000126698.11	DNAJC8	1.44489e-22	8.51719	-1.77187	101.459	7.29403e-24
down	Cluster-11	Cluster-4,Cluster-6,Cluster-7,Cluster-9,Cluster-2,Cluster-1,Cluster-8,Cluster-10,Cluster-12,Cluster-5,Cluster-3	ENSG00000120738.8	EGR1	1.4693e-22	8.67968	-1.90754	101.424	7.42679e-24
down	Cluster-11	Cluster-4,Cluster-6,Cluster-7,Cluster-9,Cluster-2,Cluster-1,Cluster-8,Cluster-10,Cluster-12,Cluster-5,Cluster-3	ENSG00000134590.14	RTL8C	1.63633e-22	8.56644	-1.85119	101.208	8.28171e-24
down	Cluster-11	Cluster-4,Cluster-6,Cluster-7,Cluster-9,Cluster-2,Cluster-1,Cluster-8,Cluster-10,Cluster-12,Cluster-5,Cluster-3	ENSG00000171421.13	MRPL36	1.7346e-22	8.24111	-2.27357	101.087	8.80165e-24
down	Cluster-11	Cluster-4,Cluster-6,Cluster-7,Cluster-9,Cluster-2,Cluster-1,Cluster-8,Cluster-10,Cluster-12,Cluster-5,Cluster-3	ENSG00000178913.9	TAF7	1.7771e-22	8.4325	-1.92274	101.038	9.02305e-24
down	Cluster-11	Cluster-4,Cluster-6,Cluster-7,Cluster-9,Cluster-2,Cluster-1,Cluster-8,Cluster-10,Cluster-12,Cluster-5,Cluster-3	ENSG00000116157.6	GPX7	1.78687e-22	8.34762	-2.11826	101.026	9.0785e-24
down	Cluster-11	Cluster-4,Cluster-6,Cluster-7,Cluster-9,Cluster-2,Cluster-1,Cluster-8,Cluster-10,Cluster-12,Cluster-5,Cluster-3	ENSG00000182154.8	MRPL41	1.84443e-22	8.37381	-2.08241	100.962	9.37692e-24
down	Cluster-11	Cluster-4,Cluster-6,Cluster-7,Cluster-9,Cluster-2,Cluster-1,Cluster-8,Cluster-10,Cluster-12,Cluster-5,Cluster-3	ENSG00000163468.15	CCT3	1.85626e-22	8.63927	-1.73722	100.948	9.44311e-24
down	Cluster-11	Cluster-4,Cluster-6,Cluster-7,Cluster-9,Cluster-2,Cluster-1,Cluster-8,Cluster-10,Cluster-12,Cluster-5,Cluster-3	ENSG00000221818.9	EBF2	2.0479e-22	8.73282	-2.84463	100.75	1.0438e-23
down	Cluster-11	Cluster-4,Cluster-6,Cluster-7,Cluster-9,Cluster-2,Cluster-1,Cluster-8,Cluster-10,Cluster-12,Cluster-5,Cluster-3	ENSG00000108654.16	DDX5	2.08629e-22	9.17517	-1.18119	100.71	1.06473e-23
down	Cluster-11	Cluster-4,Cluster-6,Cluster-7,Cluster-9,Cluster-2,Cluster-1,Cluster-8,Cluster-10,Cluster-12,Cluster-5,Cluster-3	ENSG00000272047.4	GTF2H5	2.22845e-22	8.44588	-1.87616	100.578	1.138e-23
down	Cluster-11	Cluster-4,Cluster-6,Cluster-7,Cluster-9,Cluster-2,Cluster-1,Cluster-8,Cluster-10,Cluster-12,Cluster-5,Cluster-3	ENSG00000170860.4	LSM3	2.28065e-22	8.46391	-1.91563	100.531	1.1654e-23
down	Cluster-11	Cluster-4,Cluster-6,Cluster-7,Cluster-9,Cluster-2,Cluster-1,Cluster-8,Cluster-10,Cluster-12,Cluster-5,Cluster-3	ENSG00000154188.10	ANGPT1	2.39383e-22	8.5429	-3.36116	100.433	1.22479e-23
down	Cluster-11	Cluster-4,Cluster-6,Cluster-7,Cluster-9,Cluster-2,Cluster-1,Cluster-8,Cluster-10,Cluster-12,Cluster-5,Cluster-3	ENSG00000147202.19	DIAPH2	2.56398e-22	9.09964	-1.74608	100.294	1.31351e-23
down	Cluster-11	Cluster-4,Cluster-6,Cluster-7,Cluster-9,Cluster-2,Cluster-1,Cluster-8,Cluster-10,Cluster-12,Cluster-5,Cluster-3	ENSG00000111229.16	ARPC3	2.61288e-22	8.51151	-1.66971	100.256	1.33941e-23
down	Cluster-11	Cluster-4,Cluster-6,Cluster-7,Cluster-9,Cluster-2,Cluster-1,Cluster-8,Cluster-10,Cluster-12,Cluster-5,Cluster-3	ENSG00000112936.21	C7	2.91325e-22	8.7896	-3.825	100.036	1.49623e-23
down	Cluster-11	Cluster-4,Cluster-6,Cluster-7,Cluster-9,Cluster-2,Cluster-1,Cluster-8,Cluster-10,Cluster-12,Cluster-5,Cluster-3	ENSG00000131171.13	SH3BGRL	2.94022e-22	8.7496	-1.5158	100.017	1.51104e-23
down	Cluster-11	Cluster-4,Cluster-6,Cluster-7,Cluster-9,Cluster-2,Cluster-1,Cluster-8,Cluster-10,Cluster-12,Cluster-5,Cluster-3	ENSG00000233762.3	RPS15P4	3.11697e-22	8.30567	-2.17565	99.9	1.60289e-23
down	Cluster-11	Cluster-4,Cluster-6,Cluster-7,Cluster-9,Cluster-2,Cluster-1,Cluster-8,Cluster-10,Cluster-12,Cluster-5,Cluster-3	ENSG00000183978.8	COA3	3.3261e-22	8.33158	-2.06492	99.7689	1.7126e-23
down	Cluster-11	Cluster-4,Cluster-6,Cluster-7,Cluster-9,Cluster-2,Cluster-1,Cluster-8,Cluster-10,Cluster-12,Cluster-5,Cluster-3	ENSG00000171490.13	RSL1D1	3.43643e-22	8.54618	-1.83282	99.703	1.77052e-23
down	Cluster-11	Cluster-4,Cluster-6,Cluster-7,Cluster-9,Cluster-2,Cluster-1,Cluster-8,Cluster-10,Cluster-12,Cluster-5,Cluster-3	ENSG00000099977.16	DDT	3.56844e-22	8.28584	-2.09734	99.6271	1.8397e-23
down	Cluster-11	Cluster-4,Cluster-6,Cluster-7,Cluster-9,Cluster-2,Cluster-1,Cluster-8,Cluster-10,Cluster-12,Cluster-5,Cluster-3	ENSG00000248235.6	ENSG00000248235	3.69554e-22	8.21344	-2.21621	99.554	1.90883e-23
down	Cluster-11	Cluster-4,Cluster-6,Cluster-7,Cluster-9,Cluster-2,Cluster-1,Cluster-8,Cluster-10,Cluster-12,Cluster-5,Cluster-3	ENSG00000066379.15	POLR1H	4.14129e-22	8.21602	-2.25143	99.3273	2.14042e-23
down	Cluster-11	Cluster-4,Cluster-6,Cluster-7,Cluster-9,Cluster-2,Cluster-1,Cluster-8,Cluster-10,Cluster-12,Cluster-5,Cluster-3	ENSG00000173674.11	EIF1AX	4.63465e-22	8.61346	-1.76791	99.1019	2.39843e-23
down	Cluster-11	Cluster-4,Cluster-6,Cluster-7,Cluster-9,Cluster-2,Cluster-1,Cluster-8,Cluster-10,Cluster-12,Cluster-5,Cluster-3	ENSG00000256028.2	ENSG00000256028	4.88182e-22	8.47859	-1.68908	98.9952	2.5311e-23
down	Cluster-11	Cluster-4,Cluster-6,Cluster-7,Cluster-9,Cluster-2,Cluster-1,Cluster-8,Cluster-10,Cluster-12,Cluster-5,Cluster-3	ENSG00000197410.14	DCHS2	5.03505e-22	8.40399	-2.70638	98.9315	2.61382e-23
down	Cluster-11	Cluster-4,Cluster-6,Cluster-7,Cluster-9,Cluster-2,Cluster-1,Cluster-8,Cluster-10,Cluster-12,Cluster-5,Cluster-3	ENSG00000159377.11	PSMB4	5.18238e-22	8.38019	-2.05153	98.8732	2.69199e-23
down	Cluster-11	Cluster-4,Cluster-6,Cluster-7,Cluster-9,Cluster-2,Cluster-1,Cluster-8,Cluster-10,Cluster-12,Cluster-5,Cluster-3	ENSG00000130725.8	UBE2M	6.00083e-22	8.35376	-2.08258	98.5791	3.12299e-23
down	Cluster-11	Cluster-4,Cluster-6,Cluster-7,Cluster-9,Cluster-2,Cluster-1,Cluster-8,Cluster-10,Cluster-12,Cluster-5,Cluster-3	ENSG00000154654.15	NCAM2	7.21022e-22	8.84238	-3.19012	98.2081	3.76646e-23
down	Cluster-11	Cluster-4,Cluster-6,Cluster-7,Cluster-9,Cluster-2,Cluster-1,Cluster-8,Cluster-10,Cluster-12,Cluster-5,Cluster-3	ENSG00000178695.6	KCTD12	7.29992e-22	8.37434	-2.54475	98.1824	3.81569e-23
down	Cluster-11	Cluster-4,Cluster-6,Cluster-7,Cluster-9,Cluster-2,Cluster-1,Cluster-8,Cluster-10,Cluster-12,Cluster-5,Cluster-3	ENSG00000124562.10	SNRPC	9.04517e-22	8.40716	-1.91589	97.7444	4.7603e-23
down	Cluster-11	Cluster-4,Cluster-6,Cluster-7,Cluster-9,Cluster-2,Cluster-1,Cluster-8,Cluster-10,Cluster-12,Cluster-5,Cluster-3	ENSG00000226360.5	RPL10AP6	1.02411e-21	8.21263	-2.25753	97.4973	5.39301e-23
down	Cluster-11	Cluster-4,Cluster-6,Cluster-7,Cluster-9,Cluster-2,Cluster-1,Cluster-8,Cluster-10,Cluster-12,Cluster-5,Cluster-3	ENSG00000136068.16	FLNB	1.08756e-21	8.38482	-2.43128	97.3758	5.73422e-23
down	Cluster-11	Cluster-4,Cluster-6,Cluster-7,Cluster-9,Cluster-2,Cluster-1,Cluster-8,Cluster-10,Cluster-12,Cluster-5,Cluster-3	ENSG00000129235.11	TXNDC17	1.26729e-21	8.34963	-2.0697	97.0718	6.68598e-23
down	Cluster-11	Cluster-4,Cluster-6,Cluster-7,Cluster-9,Cluster-2,Cluster-1,Cluster-8,Cluster-10,Cluster-12,Cluster-5,Cluster-3	ENSG00000134202.12	GSTM3	1.53109e-21	8.36952	-2.25055	96.6925	8.0977e-23
down	Cluster-11	Cluster-4,Cluster-6,Cluster-7,Cluster-9,Cluster-2,Cluster-1,Cluster-8,Cluster-10,Cluster-12,Cluster-5,Cluster-3	ENSG00000103769.10	RAB11A	1.55458e-21	8.34018	-2.02479	96.6587	8.23709e-23
down	Cluster-11	Cluster-4,Cluster-6,Cluster-7,Cluster-9,Cluster-2,Cluster-1,Cluster-8,Cluster-10,Cluster-12,Cluster-5,Cluster-3	ENSG00000136521.13	NDUFB5	1.68957e-21	8.20837	-2.183	96.4926	8.95784e-23
down	Cluster-11	Cluster-4,Cluster-6,Cluster-7,Cluster-9,Cluster-2,Cluster-1,Cluster-8,Cluster-10,Cluster-12,Cluster-5,Cluster-3	ENSG00000102054.18	RBBP7	1.85592e-21	8.72126	-1.48953	96.303	9.85791e-23
down	Cluster-11	Cluster-4,Cluster-6,Cluster-7,Cluster-9,Cluster-2,Cluster-1,Cluster-8,Cluster-10,Cluster-12,Cluster-5,Cluster-3	ENSG00000086598.11	TMED2	2.05494e-21	8.45076	-1.85059	96.0989	1.09284e-22
down	Cluster-11	Cluster-4,Cluster-6,Cluster-7,Cluster-9,Cluster-2,Cluster-1,Cluster-8,Cluster-10,Cluster-12,Cluster-5,Cluster-3	ENSG00000124795.17	DEK	2.19167e-21	8.7766	-1.88275	95.9678	1.16769e-22
down	Cluster-11	Cluster-4,Cluster-6,Cluster-7,Cluster-9,Cluster-2,Cluster-1,Cluster-8,Cluster-10,Cluster-12,Cluster-5,Cluster-3	ENSG00000106367.15	AP1S1	2.23575e-21	8.2121	-2.23768	95.9259	1.19263e-22
down	Cluster-11	Cluster-4,Cluster-6,Cluster-7,Cluster-9,Cluster-2,Cluster-1,Cluster-8,Cluster-10,Cluster-12,Cluster-5,Cluster-3	ENSG00000070831.18	CDC42	2.56307e-21	8.61638	-1.44675	95.653	1.36891e-22
down	Cluster-11	Cluster-4,Cluster-6,Cluster-7,Cluster-9,Cluster-2,Cluster-1,Cluster-8,Cluster-10,Cluster-12,Cluster-5,Cluster-3	ENSG00000014641.21	MDH1	2.61346e-21	8.406	-1.92475	95.6121	1.39752e-22
down	Cluster-11	Cluster-4,Cluster-6,Cluster-7,Cluster-9,Cluster-2,Cluster-1,Cluster-8,Cluster-10,Cluster-12,Cluster-5,Cluster-3	ENSG00000187498.16	COL4A1	2.61676e-21	8.53319	-2.23101	95.6084	1.40014e-22
down	Cluster-11	Cluster-4,Cluster-6,Cluster-7,Cluster-9,Cluster-2,Cluster-1,Cluster-8,Cluster-10,Cluster-12,Cluster-5,Cluster-3	ENSG00000262721.1	ENSG00000262721	2.62757e-21	8.29852	-2.03344	95.599	1.40677e-22
down	Cluster-11	Cluster-4,Cluster-6,Cluster-7,Cluster-9,Cluster-2,Cluster-1,Cluster-8,Cluster-10,Cluster-12,Cluster-5,Cluster-3	ENSG00000135441.8	BLOC1S1	2.83458e-21	8.34543	-1.91272	95.4441	1.52129e-22
down	Cluster-11	Cluster-4,Cluster-6,Cluster-7,Cluster-9,Cluster-2,Cluster-1,Cluster-8,Cluster-10,Cluster-12,Cluster-5,Cluster-3	ENSG00000100028.12	SNRPD3	2.93425e-21	8.45258	-1.69175	95.3745	1.57573e-22
down	Cluster-11	Cluster-4,Cluster-6,Cluster-7,Cluster-9,Cluster-2,Cluster-1,Cluster-8,Cluster-10,Cluster-12,Cluster-5,Cluster-3	ENSG00000126067.12	PSMB2	2.94256e-21	8.52222	-1.70916	95.3677	1.58116e-22
down	Cluster-11	Cluster-4,Cluster-6,Cluster-7,Cluster-9,Cluster-2,Cluster-1,Cluster-8,Cluster-10,Cluster-12,Cluster-5,Cluster-3	ENSG00000160201.12	U2AF1	2.98762e-21	8.54512	-1.52447	95.3364	1.60634e-22
down	Cluster-11	Cluster-4,Cluster-6,Cluster-7,Cluster-9,Cluster-2,Cluster-1,Cluster-8,Cluster-10,Cluster-12,Cluster-5,Cluster-3	ENSG00000125944.21	HNRNPR	3.06884e-21	9.07495	-1.16592	95.2821	1.65101e-22
down	Cluster-11	Cluster-4,Cluster-6,Cluster-7,Cluster-9,Cluster-2,Cluster-1,Cluster-8,Cluster-10,Cluster-12,Cluster-5,Cluster-3	ENSG00000269711.1	ENSG00000269711	3.30898e-21	8.29708	-2.0039	95.1305	1.78236e-22
down	Cluster-11	Cluster-4,Cluster-6,Cluster-7,Cluster-9,Cluster-2,Cluster-1,Cluster-8,Cluster-10,Cluster-12,Cluster-5,Cluster-3	ENSG00000068001.14	HYAL2	3.39345e-21	8.2818	-2.15432	95.0794	1.82896e-22
down	Cluster-11	Cluster-4,Cluster-6,Cluster-7,Cluster-9,Cluster-2,Cluster-1,Cluster-8,Cluster-10,Cluster-12,Cluster-5,Cluster-3	ENSG00000105997.23	HOXA3	3.88907e-21	8.37177	-2.38171	94.8084	2.09734e-22
down	Cluster-11	Cluster-4,Cluster-6,Cluster-7,Cluster-9,Cluster-2,Cluster-1,Cluster-8,Cluster-10,Cluster-12,Cluster-5,Cluster-3	ENSG00000131174.7	COX7B	4.04101e-21	8.49774	-1.90051	94.7313	2.1806e-22
down	Cluster-11	Cluster-4,Cluster-6,Cluster-7,Cluster-9,Cluster-2,Cluster-1,Cluster-8,Cluster-10,Cluster-12,Cluster-5,Cluster-3	ENSG00000176101.12	SSNA1	4.05433e-21	8.29402	-2.06812	94.7236	2.18911e-22
down	Cluster-11	Cluster-4,Cluster-6,Cluster-7,Cluster-9,Cluster-2,Cluster-1,Cluster-8,Cluster-10,Cluster-12,Cluster-5,Cluster-3	ENSG00000166997.8	CNPY4	4.55719e-21	8.2684	-2.18667	94.4862	2.46803e-22
down	Cluster-11	Cluster-4,Cluster-6,Cluster-7,Cluster-9,Cluster-2,Cluster-1,Cluster-8,Cluster-10,Cluster-12,Cluster-5,Cluster-3	ENSG00000130203.10	APOE	4.8455e-21	8.55876	-3.09978	94.3636	2.62575e-22
down	Cluster-11	Cluster-4,Cluster-6,Cluster-7,Cluster-9,Cluster-2,Cluster-1,Cluster-8,Cluster-10,Cluster-12,Cluster-5,Cluster-3	ENSG00000065518.8	NDUFB4	4.97874e-21	8.39512	-1.92553	94.3087	2.69957e-22
down	Cluster-11	Cluster-4,Cluster-6,Cluster-7,Cluster-9,Cluster-2,Cluster-1,Cluster-8,Cluster-10,Cluster-12,Cluster-5,Cluster-3	ENSG00000147669.11	POLR2K	5.27667e-21	8.26862	-2.11131	94.1913	2.86455e-22
down	Cluster-11	Cluster-4,Cluster-6,Cluster-7,Cluster-9,Cluster-2,Cluster-1,Cluster-8,Cluster-10,Cluster-12,Cluster-5,Cluster-3	ENSG00000196104.11	SPOCK3	6.7065e-21	8.82888	-3.20047	93.712	3.64948e-22
down	Cluster-11	Cluster-4,Cluster-6,Cluster-7,Cluster-9,Cluster-2,Cluster-1,Cluster-8,Cluster-10,Cluster-12,Cluster-5,Cluster-3	ENSG00000128309.17	MPST	7.22577e-21	8.3122	-2.06641	93.5608	3.93911e-22
down	Cluster-11	Cluster-4,Cluster-6,Cluster-7,Cluster-9,Cluster-2,Cluster-1,Cluster-8,Cluster-10,Cluster-12,Cluster-5,Cluster-3	ENSG00000169071.15	ROR2	8.79859e-21	8.43971	-2.59302	93.1639	4.8137e-22
down	Cluster-11	Cluster-4,Cluster-6,Cluster-7,Cluster-9,Cluster-2,Cluster-1,Cluster-8,Cluster-10,Cluster-12,Cluster-5,Cluster-3	ENSG00000134250.21	NOTCH2	9.60691e-21	8.98744	-1.57533	92.9876	5.26218e-22
down	Cluster-11	Cluster-4,Cluster-6,Cluster-7,Cluster-9,Cluster-2,Cluster-1,Cluster-8,Cluster-10,Cluster-12,Cluster-5,Cluster-3	ENSG00000113732.9	ATP6V0E1	1.00661e-20	8.70935	-1.50901	92.8941	5.51698e-22
down	Cluster-11	Cluster-4,Cluster-6,Cluster-7,Cluster-9,Cluster-2,Cluster-1,Cluster-8,Cluster-10,Cluster-12,Cluster-5,Cluster-3	ENSG00000172270.22	BSG	1.10073e-20	8.47883	-1.78281	92.7125	6.04717e-22
down	Cluster-11	Cluster-4,Cluster-6,Cluster-7,Cluster-9,Cluster-2,Cluster-1,Cluster-8,Cluster-10,Cluster-12,Cluster-5,Cluster-3	ENSG00000120913.24	PDLIM2	1.21293e-20	8.2141	-2.12433	92.5145	6.68346e-22
down	Cluster-11	Cluster-4,Cluster-6,Cluster-7,Cluster-9,Cluster-2,Cluster-1,Cluster-8,Cluster-10,Cluster-12,Cluster-5,Cluster-3	ENSG00000253719.4	ATXN7L3B	1.21293e-20	8.41039	-1.82846	92.5134	6.68719e-22
down	Cluster-11	Cluster-4,Cluster-6,Cluster-7,Cluster-9,Cluster-2,Cluster-1,Cluster-8,Cluster-10,Cluster-12,Cluster-5,Cluster-3	ENSG00000279073.3	ENSG00000279073	1.28061e-20	8.16571	-2.12383	92.4047	7.0645e-22
down	Cluster-11	Cluster-4,Cluster-6,Cluster-7,Cluster-9,Cluster-2,Cluster-1,Cluster-8,Cluster-10,Cluster-12,Cluster-5,Cluster-3	ENSG00000181029.9	TRAPPC5	1.29378e-20	8.30112	-1.95397	92.3833	7.14138e-22
down	Cluster-11	Cluster-4,Cluster-6,Cluster-7,Cluster-9,Cluster-2,Cluster-1,Cluster-8,Cluster-10,Cluster-12,Cluster-5,Cluster-3	ENSG00000141759.15	TXNL4A	1.47802e-20	8.5106	-1.68293	92.1163	8.17278e-22
down	Cluster-11	Cluster-4,Cluster-6,Cluster-7,Cluster-9,Cluster-2,Cluster-1,Cluster-8,Cluster-10,Cluster-12,Cluster-5,Cluster-3	ENSG00000286215.1	ENSG00000286215	1.53797e-20	8.39641	-2.53272	92.0353	8.51429e-22
down	Cluster-11	Cluster-4,Cluster-6,Cluster-7,Cluster-9,Cluster-2,Cluster-1,Cluster-8,Cluster-10,Cluster-12,Cluster-5,Cluster-3	ENSG00000288849.1	ENSG00000288849	1.60626e-20	8.6079	-1.55404	91.947	8.90277e-22
down	Cluster-11	Cluster-4,Cluster-6,Cluster-7,Cluster-9,Cluster-2,Cluster-1,Cluster-8,Cluster-10,Cluster-12,Cluster-5,Cluster-3	ENSG00000172638.13	EFEMP2	1.70373e-20	8.36586	-2.04902	91.8281	9.4541e-22
down	Cluster-11	Cluster-4,Cluster-6,Cluster-7,Cluster-9,Cluster-2,Cluster-1,Cluster-8,Cluster-10,Cluster-12,Cluster-5,Cluster-3	ENSG00000197006.15	METTL9	1.74813e-20	8.58136	-1.5243	91.7749	9.71185e-22
down	Cluster-11	Cluster-4,Cluster-6,Cluster-7,Cluster-9,Cluster-2,Cluster-1,Cluster-8,Cluster-10,Cluster-12,Cluster-5,Cluster-3	ENSG00000116898.12	MRPS15	2.36322e-20	8.2987	-2.03389	91.1714	1.31751e-21
down	Cluster-11	Cluster-4,Cluster-6,Cluster-7,Cluster-9,Cluster-2,Cluster-1,Cluster-8,Cluster-10,Cluster-12,Cluster-5,Cluster-3	ENSG00000172301.11	COPRS	2.54888e-20	8.3439	-1.97976	91.0183	1.4235e-21
down	Cluster-11	Cluster-4,Cluster-6,Cluster-7,Cluster-9,Cluster-2,Cluster-1,Cluster-8,Cluster-10,Cluster-12,Cluster-5,Cluster-3	ENSG00000182196.14	ARL6IP4	2.759e-20	8.44179	-1.65662	90.8581	1.54354e-21
down	Cluster-11	Cluster-4,Cluster-6,Cluster-7,Cluster-9,Cluster-2,Cluster-1,Cluster-8,Cluster-10,Cluster-12,Cluster-5,Cluster-3	ENSG00000112769.20	LAMA4	2.78177e-20	8.64105	-2.02028	90.8407	1.55719e-21
down	Cluster-11	Cluster-4,Cluster-6,Cluster-7,Cluster-9,Cluster-2,Cluster-1,Cluster-8,Cluster-10,Cluster-12,Cluster-5,Cluster-3	ENSG00000111481.10	COPZ1	2.94302e-20	8.32606	-1.97722	90.7223	1.6532e-21
down	Cluster-11	Cluster-4,Cluster-6,Cluster-7,Cluster-9,Cluster-2,Cluster-1,Cluster-8,Cluster-10,Cluster-12,Cluster-5,Cluster-3	ENSG00000132780.17	NASP	3.02305e-20	8.93355	-1.51051	90.6681	1.69914e-21
down	Cluster-11	Cluster-4,Cluster-6,Cluster-7,Cluster-9,Cluster-2,Cluster-1,Cluster-8,Cluster-10,Cluster-12,Cluster-5,Cluster-3	ENSG00000062582.14	MRPS24	3.24147e-20	8.26621	-2.0093	90.5255	1.82612e-21
down	Cluster-11	Cluster-4,Cluster-6,Cluster-7,Cluster-9,Cluster-2,Cluster-1,Cluster-8,Cluster-10,Cluster-12,Cluster-5,Cluster-3	ENSG00000074695.6	LMAN1	3.45412e-20	8.71124	-1.5391	90.3986	1.94705e-21
down	Cluster-11	Cluster-4,Cluster-6,Cluster-7,Cluster-9,Cluster-2,Cluster-1,Cluster-8,Cluster-10,Cluster-12,Cluster-5,Cluster-3	ENSG00000177383.5	MAGEF1	3.83637e-20	8.22686	-2.13519	90.1864	2.1675e-21
down	Cluster-11	Cluster-4,Cluster-6,Cluster-7,Cluster-9,Cluster-2,Cluster-1,Cluster-8,Cluster-10,Cluster-12,Cluster-5,Cluster-3	ENSG00000177156.11	TALDO1	5.00351e-20	8.37628	-1.88129	89.6563	2.83343e-21
down	Cluster-11	Cluster-4,Cluster-6,Cluster-7,Cluster-9,Cluster-2,Cluster-1,Cluster-8,Cluster-10,Cluster-12,Cluster-5,Cluster-3	ENSG00000221857.7	ENSG00000221857	5.88121e-20	8.18695	-2.10211	89.332	3.33812e-21
down	Cluster-11	Cluster-4,Cluster-6,Cluster-7,Cluster-9,Cluster-2,Cluster-1,Cluster-8,Cluster-10,Cluster-12,Cluster-5,Cluster-3	ENSG00000185774.17	KCNIP4	6.03285e-20	10.0741	-4.29835	89.2805	3.42615e-21
down	Cluster-11	Cluster-4,Cluster-6,Cluster-7,Cluster-9,Cluster-2,Cluster-1,Cluster-8,Cluster-10,Cluster-12,Cluster-5,Cluster-3	ENSG00000146278.11	PNRC1	6.34909e-20	8.36618	-2.02952	89.1761	3.61195e-21
down	Cluster-11	Cluster-4,Cluster-6,Cluster-7,Cluster-9,Cluster-2,Cluster-1,Cluster-8,Cluster-10,Cluster-12,Cluster-5,Cluster-3	ENSG00000266964.6	FXYD1	6.4223e-20	8.18654	-2.10001	89.1522	3.65568e-21
down	Cluster-11	Cluster-4,Cluster-6,Cluster-7,Cluster-9,Cluster-2,Cluster-1,Cluster-8,Cluster-10,Cluster-12,Cluster-5,Cluster-3	ENSG00000162407.9	PLPP3	6.50996e-20	8.93384	-2.30144	89.1243	3.7077e-21
down	Cluster-11	Cluster-4,Cluster-6,Cluster-7,Cluster-9,Cluster-2,Cluster-1,Cluster-8,Cluster-10,Cluster-12,Cluster-5,Cluster-3	ENSG00000182220.15	ATP6AP2	6.54034e-20	8.54895	-1.6266	89.114	3.72713e-21
down	Cluster-11	Cluster-4,Cluster-6,Cluster-7,Cluster-9,Cluster-2,Cluster-1,Cluster-8,Cluster-10,Cluster-12,Cluster-5,Cluster-3	ENSG00000122756.15	CNTFR	7.02077e-20	8.26413	-2.25213	88.9726	4.00319e-21
down	Cluster-11	Cluster-4,Cluster-6,Cluster-7,Cluster-9,Cluster-2,Cluster-1,Cluster-8,Cluster-10,Cluster-12,Cluster-5,Cluster-3	ENSG00000203760.9	CENPW	7.93512e-20	8.39404	-2.68387	88.7282	4.52971e-21
down	Cluster-11	Cluster-4,Cluster-6,Cluster-7,Cluster-9,Cluster-2,Cluster-1,Cluster-8,Cluster-10,Cluster-12,Cluster-5,Cluster-3	ENSG00000100664.11	EIF5	7.98685e-20	8.58946	-1.5945	88.7142	4.56184e-21
down	Cluster-11	Cluster-4,Cluster-6,Cluster-7,Cluster-9,Cluster-2,Cluster-1,Cluster-8,Cluster-10,Cluster-12,Cluster-5,Cluster-3	ENSG00000215030.5	RPL13P12	8.18709e-20	8.35723	-1.96753	88.6641	4.67887e-21
down	Cluster-11	Cluster-4,Cluster-6,Cluster-7,Cluster-9,Cluster-2,Cluster-1,Cluster-8,Cluster-10,Cluster-12,Cluster-5,Cluster-3	ENSG00000213619.11	NDUFS3	8.30856e-20	8.30042	-2.0347	88.6327	4.75369e-21
down	Cluster-11	Cluster-4,Cluster-6,Cluster-7,Cluster-9,Cluster-2,Cluster-1,Cluster-8,Cluster-10,Cluster-12,Cluster-5,Cluster-3	ENSG00000285505.1	ENSG00000285505	8.31315e-20	8.33873	-1.91762	88.6305	4.75902e-21
down	Cluster-11	Cluster-4,Cluster-6,Cluster-7,Cluster-9,Cluster-2,Cluster-1,Cluster-8,Cluster-10,Cluster-12,Cluster-5,Cluster-3	ENSG00000164111.15	ANXA5	8.36097e-20	8.93032	-1.33757	88.618	4.78912e-21
down	Cluster-11	Cluster-4,Cluster-6,Cluster-7,Cluster-9,Cluster-2,Cluster-1,Cluster-8,Cluster-10,Cluster-12,Cluster-5,Cluster-3	ENSG00000151388.11	ADAMTS12	8.60288e-20	8.36632	-2.29343	88.5605	4.93048e-21
down	Cluster-11	Cluster-4,Cluster-6,Cluster-7,Cluster-9,Cluster-2,Cluster-1,Cluster-8,Cluster-10,Cluster-12,Cluster-5,Cluster-3	ENSG00000105701.16	FKBP8	8.71616e-20	8.39408	-1.81266	88.5335	4.99824e-21
down	Cluster-11	Cluster-4,Cluster-6,Cluster-7,Cluster-9,Cluster-2,Cluster-1,Cluster-8,Cluster-10,Cluster-12,Cluster-5,Cluster-3	ENSG00000084754.12	HADHA	9.86505e-20	8.52816	-1.56239	88.2874	5.66027e-21
down	Cluster-11	Cluster-4,Cluster-6,Cluster-7,Cluster-9,Cluster-2,Cluster-1,Cluster-8,Cluster-10,Cluster-12,Cluster-5,Cluster-3	ENSG00000166595.12	CIAO2B	1.04165e-19	8.51019	-1.68761	88.1787	5.98004e-21
down	Cluster-11	Cluster-4,Cluster-6,Cluster-7,Cluster-9,Cluster-2,Cluster-1,Cluster-8,Cluster-10,Cluster-12,Cluster-5,Cluster-3	ENSG00000152518.8	ZFP36L2	1.04534e-19	8.38304	-1.99182	88.1706	6.00466e-21
down	Cluster-11	Cluster-4,Cluster-6,Cluster-7,Cluster-9,Cluster-2,Cluster-1,Cluster-8,Cluster-10,Cluster-12,Cluster-5,Cluster-3	ENSG00000157110.16	RBPMS	1.06119e-19	8.33724	-2.43683	88.1397	6.09916e-21
down	Cluster-11	Cluster-4,Cluster-6,Cluster-7,Cluster-9,Cluster-2,Cluster-1,Cluster-8,Cluster-10,Cluster-12,Cluster-5,Cluster-3	ENSG00000074071.15	MRPS34	1.09416e-19	8.25339	-2.08028	88.0781	6.2922e-21
down	Cluster-11	Cluster-4,Cluster-6,Cluster-7,Cluster-9,Cluster-2,Cluster-1,Cluster-8,Cluster-10,Cluster-12,Cluster-5,Cluster-3	ENSG00000174807.4	CD248	1.12435e-19	8.18695	-2.22413	88.022	6.47315e-21
down	Cluster-11	Cluster-4,Cluster-6,Cluster-7,Cluster-9,Cluster-2,Cluster-1,Cluster-8,Cluster-10,Cluster-12,Cluster-5,Cluster-3	ENSG00000158164.7	TMSB15A	1.19965e-19	8.26307	-2.43283	87.8904	6.91835e-21
down	Cluster-11	Cluster-4,Cluster-6,Cluster-7,Cluster-9,Cluster-2,Cluster-1,Cluster-8,Cluster-10,Cluster-12,Cluster-5,Cluster-3	ENSG00000169714.17	CNBP	1.23871e-19	8.59659	-1.4838	87.8248	7.15165e-21
down	Cluster-11	Cluster-4,Cluster-6,Cluster-7,Cluster-9,Cluster-2,Cluster-1,Cluster-8,Cluster-10,Cluster-12,Cluster-5,Cluster-3	ENSG00000176788.9	BASP1	1.35564e-19	9.01426	-1.40731	87.643	7.84001e-21
down	Cluster-11	Cluster-4,Cluster-6,Cluster-7,Cluster-9,Cluster-2,Cluster-1,Cluster-8,Cluster-10,Cluster-12,Cluster-5,Cluster-3	ENSG00000087303.19	NID2	1.36064e-19	8.40812	-2.17786	87.6346	7.87332e-21
down	Cluster-11	Cluster-4,Cluster-6,Cluster-7,Cluster-9,Cluster-2,Cluster-1,Cluster-8,Cluster-10,Cluster-12,Cluster-5,Cluster-3	ENSG00000127884.5	ECHS1	1.38401e-19	8.42518	-1.83129	87.5976	8.02209e-21
down	Cluster-11	Cluster-4,Cluster-6,Cluster-7,Cluster-9,Cluster-2,Cluster-1,Cluster-8,Cluster-10,Cluster-12,Cluster-5,Cluster-3	ENSG00000131495.9	NDUFA2	1.48779e-19	8.24514	-2.04666	87.4513	8.63811e-21
down	Cluster-11	Cluster-4,Cluster-6,Cluster-7,Cluster-9,Cluster-2,Cluster-1,Cluster-8,Cluster-10,Cluster-12,Cluster-5,Cluster-3	ENSG00000169306.11	IL1RAPL1	1.74279e-19	10.6378	-1.45394	87.1307	1.01583e-20
down	Cluster-11	Cluster-4,Cluster-6,Cluster-7,Cluster-9,Cluster-2,Cluster-1,Cluster-8,Cluster-10,Cluster-12,Cluster-5,Cluster-3	ENSG00000125356.7	NDUFA1	2.14567e-19	8.29922	-1.95498	86.715	1.25345e-20
down	Cluster-11	Cluster-4,Cluster-6,Cluster-7,Cluster-9,Cluster-2,Cluster-1,Cluster-8,Cluster-10,Cluster-12,Cluster-5,Cluster-3	ENSG00000120509.12	PDZD11	2.45456e-19	8.17744	-2.10231	86.4446	1.4371e-20
down	Cluster-11	Cluster-4,Cluster-6,Cluster-7,Cluster-9,Cluster-2,Cluster-1,Cluster-8,Cluster-10,Cluster-12,Cluster-5,Cluster-3	ENSG00000013583.10	HEBP1	2.72591e-19	8.25075	-2.11521	86.2361	1.59685e-20
down	Cluster-11	Cluster-4,Cluster-6,Cluster-7,Cluster-9,Cluster-2,Cluster-1,Cluster-8,Cluster-10,Cluster-12,Cluster-5,Cluster-3	ENSG00000123892.12	RAB38	2.80863e-19	8.31962	-2.62435	86.1759	1.64622e-20
down	Cluster-11	Cluster-4,Cluster-6,Cluster-7,Cluster-9,Cluster-2,Cluster-1,Cluster-8,Cluster-10,Cluster-12,Cluster-5,Cluster-3	ENSG00000279738.1	ENSG00000279738	3.20335e-19	8.48393	-1.61219	85.9126	1.88071e-20
down	Cluster-11	Cluster-4,Cluster-6,Cluster-7,Cluster-9,Cluster-2,Cluster-1,Cluster-8,Cluster-10,Cluster-12,Cluster-5,Cluster-3	ENSG00000262481.5	TMEM256-PLSCR3	3.53579e-19	8.25985	-1.93773	85.7129	2.08049e-20
down	Cluster-11	Cluster-4,Cluster-6,Cluster-7,Cluster-9,Cluster-2,Cluster-1,Cluster-8,Cluster-10,Cluster-12,Cluster-5,Cluster-3	ENSG00000167283.9	ATP5MG	3.72342e-19	8.6311	-1.96137	85.6096	2.1921e-20
down	Cluster-11	Cluster-4,Cluster-6,Cluster-7,Cluster-9,Cluster-2,Cluster-1,Cluster-8,Cluster-10,Cluster-12,Cluster-5,Cluster-3	ENSG00000102053.13	ZC3H12B	4.36823e-19	8.80309	-2.17535	85.2894	2.5774e-20
down	Cluster-11	Cluster-4,Cluster-6,Cluster-7,Cluster-9,Cluster-2,Cluster-1,Cluster-8,Cluster-10,Cluster-12,Cluster-5,Cluster-3	ENSG00000171132.14	PRKCE	4.39299e-19	8.32643	-2.38957	85.2771	2.59344e-20
down	Cluster-11	Cluster-4,Cluster-6,Cluster-7,Cluster-9,Cluster-2,Cluster-1,Cluster-8,Cluster-10,Cluster-12,Cluster-5,Cluster-3	ENSG00000109390.13	NDUFC1	4.50963e-19	8.32406	-1.90758	85.2242	2.66377e-20
down	Cluster-11	Cluster-4,Cluster-6,Cluster-7,Cluster-9,Cluster-2,Cluster-1,Cluster-8,Cluster-10,Cluster-12,Cluster-5,Cluster-3	ENSG00000246859.3	STARD4-AS1	4.52296e-19	8.35715	-2.06092	85.2173	2.67312e-20
down	Cluster-11	Cluster-4,Cluster-6,Cluster-7,Cluster-9,Cluster-2,Cluster-1,Cluster-8,Cluster-10,Cluster-12,Cluster-5,Cluster-3	ENSG00000107281.10	NPDC1	4.56307e-19	8.17164	-2.05321	85.1988	2.6983e-20
down	Cluster-11	Cluster-4,Cluster-6,Cluster-7,Cluster-9,Cluster-2,Cluster-1,Cluster-8,Cluster-10,Cluster-12,Cluster-5,Cluster-3	ENSG00000272168.10	CASC15	4.69843e-19	9.47528	-1.51429	85.1399	2.77987e-20
down	Cluster-11	Cluster-4,Cluster-6,Cluster-7,Cluster-9,Cluster-2,Cluster-1,Cluster-8,Cluster-10,Cluster-12,Cluster-5,Cluster-3	ENSG00000162585.17	FAAP20	5.22779e-19	8.38354	-1.78372	84.9255	3.09818e-20
down	Cluster-11	Cluster-4,Cluster-6,Cluster-7,Cluster-9,Cluster-2,Cluster-1,Cluster-8,Cluster-10,Cluster-12,Cluster-5,Cluster-3	ENSG00000131871.15	SELENOS	5.50426e-19	8.29564	-1.99601	84.8225	3.26381e-20
down	Cluster-11	Cluster-4,Cluster-6,Cluster-7,Cluster-9,Cluster-2,Cluster-1,Cluster-8,Cluster-10,Cluster-12,Cluster-5,Cluster-3	ENSG00000110321.19	EIF4G2	5.5879e-19	8.95747	-1.17521	84.7916	3.31522e-20
down	Cluster-11	Cluster-4,Cluster-6,Cluster-7,Cluster-9,Cluster-2,Cluster-1,Cluster-8,Cluster-10,Cluster-12,Cluster-5,Cluster-3	ENSG00000133935.7	ERG28	6.59946e-19	8.27915	-2.17036	84.4605	3.91966e-20
down	Cluster-11	Cluster-4,Cluster-6,Cluster-7,Cluster-9,Cluster-2,Cluster-1,Cluster-8,Cluster-10,Cluster-12,Cluster-5,Cluster-3	ENSG00000141504.12	SAT2	6.99103e-19	8.56773	-1.57479	84.3422	4.16133e-20
down	Cluster-11	Cluster-4,Cluster-6,Cluster-7,Cluster-9,Cluster-2,Cluster-1,Cluster-8,Cluster-10,Cluster-12,Cluster-5,Cluster-3	ENSG00000143543.15	JTB	7.07101e-19	8.1748	-2.05016	84.3176	4.21354e-20
down	Cluster-11	Cluster-4,Cluster-6,Cluster-7,Cluster-9,Cluster-2,Cluster-1,Cluster-8,Cluster-10,Cluster-12,Cluster-5,Cluster-3	ENSG00000172500.13	FIBP	7.22865e-19	8.29531	-1.95969	84.2729	4.30982e-20
down	Cluster-11	Cluster-4,Cluster-6,Cluster-7,Cluster-9,Cluster-2,Cluster-1,Cluster-8,Cluster-10,Cluster-12,Cluster-5,Cluster-3	ENSG00000225663.8	MCRIP1	7.35323e-19	8.38974	-1.75812	84.238	4.38649e-20
down	Cluster-11	Cluster-4,Cluster-6,Cluster-7,Cluster-9,Cluster-2,Cluster-1,Cluster-8,Cluster-10,Cluster-12,Cluster-5,Cluster-3	ENSG00000149131.17	SERPING1	7.41759e-19	8.23438	-2.14215	84.2197	4.42729e-20
down	Cluster-11	Cluster-4,Cluster-6,Cluster-7,Cluster-9,Cluster-2,Cluster-1,Cluster-8,Cluster-10,Cluster-12,Cluster-5,Cluster-3	ENSG00000086065.14	CHMP5	7.541e-19	8.37378	-1.7583	84.185	4.50586e-20
down	Cluster-11	Cluster-4,Cluster-6,Cluster-7,Cluster-9,Cluster-2,Cluster-1,Cluster-8,Cluster-10,Cluster-12,Cluster-5,Cluster-3	ENSG00000141543.12	EIF4A3	7.82455e-19	8.28965	-1.99617	84.1109	4.67783e-20
down	Cluster-11	Cluster-4,Cluster-6,Cluster-7,Cluster-9,Cluster-2,Cluster-1,Cluster-8,Cluster-10,Cluster-12,Cluster-5,Cluster-3	ENSG00000162496.9	DHRS3	9.49215e-19	8.57153	-2.12132	83.7247	5.68714e-20
down	Cluster-11	Cluster-4,Cluster-6,Cluster-7,Cluster-9,Cluster-2,Cluster-1,Cluster-8,Cluster-10,Cluster-12,Cluster-5,Cluster-3	ENSG00000149923.14	PPP4C	9.76265e-19	8.43913	-1.65936	83.667	5.85556e-20
down	Cluster-11	Cluster-4,Cluster-6,Cluster-7,Cluster-9,Cluster-2,Cluster-1,Cluster-8,Cluster-10,Cluster-12,Cluster-5,Cluster-3	ENSG00000055950.17	MRPL43	9.77053e-19	8.32767	-1.80964	83.6643	5.86346e-20
down	Cluster-11	Cluster-4,Cluster-6,Cluster-7,Cluster-9,Cluster-2,Cluster-1,Cluster-8,Cluster-10,Cluster-12,Cluster-5,Cluster-3	ENSG00000140416.25	TPM1	1.06399e-18	9.43398	-1.81063	83.4926	6.3956e-20
down	Cluster-11	Cluster-4,Cluster-6,Cluster-7,Cluster-9,Cluster-2,Cluster-1,Cluster-8,Cluster-10,Cluster-12,Cluster-5,Cluster-3	ENSG00000284776.1	ENSG00000284776	1.07312e-18	8.34201	-1.74433	83.4746	6.45393e-20
down	Cluster-11	Cluster-4,Cluster-6,Cluster-7,Cluster-9,Cluster-2,Cluster-1,Cluster-8,Cluster-10,Cluster-12,Cluster-5,Cluster-3	ENSG00000155876.6	RRAGA	1.08054e-18	8.2372	-1.99552	83.4578	6.50909e-20
down	Cluster-11	Cluster-4,Cluster-6,Cluster-7,Cluster-9,Cluster-2,Cluster-1,Cluster-8,Cluster-10,Cluster-12,Cluster-5,Cluster-3	ENSG00000184005.12	ST6GALNAC3	1.13843e-18	8.83073	-1.88421	83.3525	6.86524e-20
down	Cluster-11	Cluster-4,Cluster-6,Cluster-7,Cluster-9,Cluster-2,Cluster-1,Cluster-8,Cluster-10,Cluster-12,Cluster-5,Cluster-3	ENSG00000145912.10	NHP2	1.19927e-18	8.34973	-1.94947	83.2464	7.24386e-20
down	Cluster-11	Cluster-4,Cluster-6,Cluster-7,Cluster-9,Cluster-2,Cluster-1,Cluster-8,Cluster-10,Cluster-12,Cluster-5,Cluster-3	ENSG00000165672.7	PRDX3	1.239e-18	8.37412	-1.77098	83.1809	7.48786e-20
down	Cluster-11	Cluster-4,Cluster-6,Cluster-7,Cluster-9,Cluster-2,Cluster-1,Cluster-8,Cluster-10,Cluster-12,Cluster-5,Cluster-3	ENSG00000120805.14	ARL1	1.23939e-18	8.33414	-1.88085	83.1792	7.49423e-20
down	Cluster-11	Cluster-4,Cluster-6,Cluster-7,Cluster-9,Cluster-2,Cluster-1,Cluster-8,Cluster-10,Cluster-12,Cluster-5,Cluster-3	ENSG00000128185.10	DGCR6L	1.2776e-18	8.19211	-2.07717	83.1181	7.72944e-20
down	Cluster-11	Cluster-4,Cluster-6,Cluster-7,Cluster-9,Cluster-2,Cluster-1,Cluster-8,Cluster-10,Cluster-12,Cluster-5,Cluster-3	ENSG00000186298.12	PPP1CC	1.37288e-18	8.43673	-1.74118	82.9738	8.31477e-20
down	Cluster-11	Cluster-4,Cluster-6,Cluster-7,Cluster-9,Cluster-2,Cluster-1,Cluster-8,Cluster-10,Cluster-12,Cluster-5,Cluster-3	ENSG00000135047.16	CTSL	1.37508e-18	8.22142	-2.08818	82.9696	8.33258e-20
down	Cluster-11	Cluster-4,Cluster-6,Cluster-7,Cluster-9,Cluster-2,Cluster-1,Cluster-8,Cluster-10,Cluster-12,Cluster-5,Cluster-3	ENSG00000145147.20	SLIT2	1.51704e-18	9.56387	-1.91269	82.7662	9.23538e-20
down	Cluster-11	Cluster-4,Cluster-6,Cluster-7,Cluster-9,Cluster-2,Cluster-1,Cluster-8,Cluster-10,Cluster-12,Cluster-5,Cluster-3	ENSG00000225921.7	NOL7	1.52538e-18	8.33557	-1.79768	82.7539	9.29302e-20
down	Cluster-11	Cluster-4,Cluster-6,Cluster-7,Cluster-9,Cluster-2,Cluster-1,Cluster-8,Cluster-10,Cluster-12,Cluster-5,Cluster-3	ENSG00000165637.14	VDAC2	1.56424e-18	8.62345	-1.60701	82.7021	9.5399e-20
down	Cluster-11	Cluster-4,Cluster-6,Cluster-7,Cluster-9,Cluster-2,Cluster-1,Cluster-8,Cluster-10,Cluster-12,Cluster-5,Cluster-3	ENSG00000129055.13	ANAPC13	1.58881e-18	8.21764	-2.01114	82.6692	9.70008e-20
down	Cluster-11	Cluster-4,Cluster-6,Cluster-7,Cluster-9,Cluster-2,Cluster-1,Cluster-8,Cluster-10,Cluster-12,Cluster-5,Cluster-3	ENSG00000227081.5	RPS27P3	1.65113e-18	8.30795	-1.96494	82.59	1.00967e-19
down	Cluster-11	Cluster-4,Cluster-6,Cluster-7,Cluster-9,Cluster-2,Cluster-1,Cluster-8,Cluster-10,Cluster-12,Cluster-5,Cluster-3	ENSG00000286070.2	ENSG00000286070	1.91597e-18	8.47596	-1.48419	82.2928	1.17349e-19
down	Cluster-11	Cluster-4,Cluster-6,Cluster-7,Cluster-9,Cluster-2,Cluster-1,Cluster-8,Cluster-10,Cluster-12,Cluster-5,Cluster-3	ENSG00000137207.12	YIPF3	2.18825e-18	8.30249	-1.88944	82.027	1.34239e-19
down	Cluster-11	Cluster-4,Cluster-6,Cluster-7,Cluster-9,Cluster-2,Cluster-1,Cluster-8,Cluster-10,Cluster-12,Cluster-5,Cluster-3	ENSG00000070087.15	PFN2	2.20571e-18	8.41654	-1.76665	82.0103	1.35382e-19
down	Cluster-11	Cluster-4,Cluster-6,Cluster-7,Cluster-9,Cluster-2,Cluster-1,Cluster-8,Cluster-10,Cluster-12,Cluster-5,Cluster-3	ENSG00000214063.12	TSPAN4	2.20789e-18	8.25282	-2.05442	82.0073	1.35588e-19
down	Cluster-11	Cluster-4,Cluster-6,Cluster-7,Cluster-9,Cluster-2,Cluster-1,Cluster-8,Cluster-10,Cluster-12,Cluster-5,Cluster-3	ENSG00000250302.3	LINC01618	2.23934e-18	8.61491	-1.5876	81.9783	1.37591e-19
down	Cluster-11	Cluster-4,Cluster-6,Cluster-7,Cluster-9,Cluster-2,Cluster-1,Cluster-8,Cluster-10,Cluster-12,Cluster-5,Cluster-3	ENSG00000184983.11	NDUFA6	2.29804e-18	8.28155	-1.97111	81.9261	1.41273e-19
down	Cluster-11	Cluster-4,Cluster-6,Cluster-7,Cluster-9,Cluster-2,Cluster-1,Cluster-8,Cluster-10,Cluster-12,Cluster-5,Cluster-3	ENSG00000162385.11	MAGOH	2.31086e-18	8.3693	-1.73885	81.914	1.42136e-19
down	Cluster-11	Cluster-4,Cluster-6,Cluster-7,Cluster-9,Cluster-2,Cluster-1,Cluster-8,Cluster-10,Cluster-12,Cluster-5,Cluster-3	ENSG00000116649.10	SRM	2.35747e-18	8.40036	-1.90632	81.8735	1.4508e-19
down	Cluster-11	Cluster-4,Cluster-6,Cluster-7,Cluster-9,Cluster-2,Cluster-1,Cluster-8,Cluster-10,Cluster-12,Cluster-5,Cluster-3	ENSG00000140307.11	GTF2A2	2.43835e-18	8.44869	-1.62806	81.8048	1.50216e-19
down	Cluster-11	Cluster-4,Cluster-6,Cluster-7,Cluster-9,Cluster-2,Cluster-1,Cluster-8,Cluster-10,Cluster-12,Cluster-5,Cluster-3	ENSG00000020181.18	ADGRA2	2.45182e-18	8.22905	-2.12188	81.7928	1.51125e-19
down	Cluster-11	Cluster-4,Cluster-6,Cluster-7,Cluster-9,Cluster-2,Cluster-1,Cluster-8,Cluster-10,Cluster-12,Cluster-5,Cluster-3	ENSG00000242028.8	HYPK	2.49427e-18	8.28779	-1.91893	81.7579	1.53823e-19
down	Cluster-11	Cluster-4,Cluster-6,Cluster-7,Cluster-9,Cluster-2,Cluster-1,Cluster-8,Cluster-10,Cluster-12,Cluster-5,Cluster-3	ENSG00000141696.13	P3H4	2.59368e-18	8.19357	-2.07715	81.6765	1.60291e-19
down	Cluster-11	Cluster-4,Cluster-6,Cluster-7,Cluster-9,Cluster-2,Cluster-1,Cluster-8,Cluster-10,Cluster-12,Cluster-5,Cluster-3	ENSG00000112473.19	SLC39A7	2.74631e-18	8.30614	-1.9125	81.5624	1.69813e-19
down	Cluster-11	Cluster-4,Cluster-6,Cluster-7,Cluster-9,Cluster-2,Cluster-1,Cluster-8,Cluster-10,Cluster-12,Cluster-5,Cluster-3	ENSG00000189171.15	S100A13	3.01041e-18	8.30942	-2.05558	81.3778	1.86437e-19
down	Cluster-11	Cluster-4,Cluster-6,Cluster-7,Cluster-9,Cluster-2,Cluster-1,Cluster-8,Cluster-10,Cluster-12,Cluster-5,Cluster-3	ENSG00000157916.20	RER1	3.05259e-18	8.39572	-1.69785	81.3493	1.89149e-19
down	Cluster-11	Cluster-4,Cluster-6,Cluster-7,Cluster-9,Cluster-2,Cluster-1,Cluster-8,Cluster-10,Cluster-12,Cluster-5,Cluster-3	ENSG00000113811.12	SELENOK	3.0622e-18	8.25695	-1.93915	81.3421	1.89844e-19
down	Cluster-11	Cluster-4,Cluster-6,Cluster-7,Cluster-9,Cluster-2,Cluster-1,Cluster-8,Cluster-10,Cluster-12,Cluster-5,Cluster-3	ENSG00000088882.8	CPXM1	3.20104e-18	8.19547	-2.08193	81.2523	1.9866e-19
down	Cluster-11	Cluster-4,Cluster-6,Cluster-7,Cluster-9,Cluster-2,Cluster-1,Cluster-8,Cluster-10,Cluster-12,Cluster-5,Cluster-3	ENSG00000128581.17	IFT22	3.30228e-18	8.23028	-1.97364	81.1877	2.05265e-19
down	Cluster-11	Cluster-4,Cluster-6,Cluster-7,Cluster-9,Cluster-2,Cluster-1,Cluster-8,Cluster-10,Cluster-12,Cluster-5,Cluster-3	ENSG00000137038.8	DMAC1	3.4011e-18	8.24798	-1.97524	81.1274	2.11628e-19
down	Cluster-11	Cluster-4,Cluster-6,Cluster-7,Cluster-9,Cluster-2,Cluster-1,Cluster-8,Cluster-10,Cluster-12,Cluster-5,Cluster-3	ENSG00000100129.18	EIF3L	3.56658e-18	8.7317	-1.29245	81.0304	2.22273e-19
down	Cluster-11	Cluster-4,Cluster-6,Cluster-7,Cluster-9,Cluster-2,Cluster-1,Cluster-8,Cluster-10,Cluster-12,Cluster-5,Cluster-3	ENSG00000164237.9	CMBL	3.65996e-18	8.25056	-2.11687	80.9783	2.28212e-19
down	Cluster-11	Cluster-4,Cluster-6,Cluster-7,Cluster-9,Cluster-2,Cluster-1,Cluster-8,Cluster-10,Cluster-12,Cluster-5,Cluster-3	ENSG00000174482.11	LINGO2	3.83264e-18	9.27867	-2.58307	80.8861	2.39104e-19
down	Cluster-11	Cluster-4,Cluster-6,Cluster-7,Cluster-9,Cluster-2,Cluster-1,Cluster-8,Cluster-10,Cluster-12,Cluster-5,Cluster-3	ENSG00000178057.15	NDUFAF3	3.9016e-18	8.28297	-1.90536	80.8499	2.43533e-19
down	Cluster-11	Cluster-4,Cluster-6,Cluster-7,Cluster-9,Cluster-2,Cluster-1,Cluster-8,Cluster-10,Cluster-12,Cluster-5,Cluster-3	ENSG00000205978.6	NYNRIN	4.28948e-18	8.14428	-2.04033	80.6544	2.6886e-19
down	Cluster-11	Cluster-4,Cluster-6,Cluster-7,Cluster-9,Cluster-2,Cluster-1,Cluster-8,Cluster-10,Cluster-12,Cluster-5,Cluster-3	ENSG00000170892.13	TSEN34	5.08082e-18	8.26615	-1.89906	80.3167	3.18956e-19
down	Cluster-11	Cluster-4,Cluster-6,Cluster-7,Cluster-9,Cluster-2,Cluster-1,Cluster-8,Cluster-10,Cluster-12,Cluster-5,Cluster-3	ENSG00000118257.17	NRP2	5.18298e-18	8.39583	-2.27272	80.2764	3.25537e-19
down	Cluster-11	Cluster-4,Cluster-6,Cluster-7,Cluster-9,Cluster-2,Cluster-1,Cluster-8,Cluster-10,Cluster-12,Cluster-5,Cluster-3	ENSG00000112110.10	MRPL18	5.33862e-18	8.24761	-1.91532	80.2159	3.35661e-19
down	Cluster-11	Cluster-4,Cluster-6,Cluster-7,Cluster-9,Cluster-2,Cluster-1,Cluster-8,Cluster-10,Cluster-12,Cluster-5,Cluster-3	ENSG00000255690.3	TRIL	5.42636e-18	8.16605	-2.14174	80.1826	3.41354e-19
down	Cluster-11	Cluster-4,Cluster-6,Cluster-7,Cluster-9,Cluster-2,Cluster-1,Cluster-8,Cluster-10,Cluster-12,Cluster-5,Cluster-3	ENSG00000159884.12	CCDC107	5.61564e-18	8.24993	-1.96779	80.1139	3.53444e-19
down	Cluster-11	Cluster-4,Cluster-6,Cluster-7,Cluster-9,Cluster-2,Cluster-1,Cluster-8,Cluster-10,Cluster-12,Cluster-5,Cluster-3	ENSG00000232388.5	SMIM26	5.65204e-18	8.2273	-1.92292	80.1001	3.55919e-19
down	Cluster-11	Cluster-4,Cluster-6,Cluster-7,Cluster-9,Cluster-2,Cluster-1,Cluster-8,Cluster-10,Cluster-12,Cluster-5,Cluster-3	ENSG00000085231.14	AK6	5.65806e-18	8.3345	-1.73757	80.097	3.56481e-19
down	Cluster-11	Cluster-4,Cluster-6,Cluster-7,Cluster-9,Cluster-2,Cluster-1,Cluster-8,Cluster-10,Cluster-12,Cluster-5,Cluster-3	ENSG00000197565.17	COL4A6	6.20651e-18	8.29948	-2.37297	79.9121	3.9144e-19
down	Cluster-11	Cluster-4,Cluster-6,Cluster-7,Cluster-9,Cluster-2,Cluster-1,Cluster-8,Cluster-10,Cluster-12,Cluster-5,Cluster-3	ENSG00000101825.8	MXRA5	6.27299e-18	8.27945	-2.39633	79.889	3.96041e-19
down	Cluster-11	Cluster-4,Cluster-6,Cluster-7,Cluster-9,Cluster-2,Cluster-1,Cluster-8,Cluster-10,Cluster-12,Cluster-5,Cluster-3	ENSG00000102241.12	HTATSF1	6.48658e-18	8.27629	-1.88643	79.8198	4.10158e-19
down	Cluster-11	Cluster-4,Cluster-6,Cluster-7,Cluster-9,Cluster-2,Cluster-1,Cluster-8,Cluster-10,Cluster-12,Cluster-5,Cluster-3	ENSG00000127920.6	GNG11	6.75983e-18	8.2658	-2.08716	79.7373	4.27657e-19
down	Cluster-11	Cluster-4,Cluster-6,Cluster-7,Cluster-9,Cluster-2,Cluster-1,Cluster-8,Cluster-10,Cluster-12,Cluster-5,Cluster-3	ENSG00000146701.12	MDH2	7.03675e-18	8.5197	-1.66852	79.6549	4.45862e-19
down	Cluster-11	Cluster-4,Cluster-6,Cluster-7,Cluster-9,Cluster-2,Cluster-1,Cluster-8,Cluster-10,Cluster-12,Cluster-5,Cluster-3	ENSG00000124496.13	TRERF1	7.13702e-18	8.37096	-2.08155	79.6259	4.52448e-19
down	Cluster-11	Cluster-4,Cluster-6,Cluster-7,Cluster-9,Cluster-2,Cluster-1,Cluster-8,Cluster-10,Cluster-12,Cluster-5,Cluster-3	ENSG00000108468.15	CBX1	7.28131e-18	8.51139	-1.55941	79.5833	4.62305e-19
down	Cluster-11	Cluster-4,Cluster-6,Cluster-7,Cluster-9,Cluster-2,Cluster-1,Cluster-8,Cluster-10,Cluster-12,Cluster-5,Cluster-3	ENSG00000165775.18	FUNDC2	7.95932e-18	8.26834	-1.90847	79.4044	5.06131e-19
down	Cluster-11	Cluster-4,Cluster-6,Cluster-7,Cluster-9,Cluster-2,Cluster-1,Cluster-8,Cluster-10,Cluster-12,Cluster-5,Cluster-3	ENSG00000236532.6	LINC01695	8.04191e-18	8.50183	-3.15704	79.383	5.11644e-19
down	Cluster-11	Cluster-4,Cluster-6,Cluster-7,Cluster-9,Cluster-2,Cluster-1,Cluster-8,Cluster-10,Cluster-12,Cluster-5,Cluster-3	ENSG00000016864.19	GLT8D1	8.23891e-18	8.25797	-1.92894	79.3342	5.24445e-19
down	Cluster-11	Cluster-4,Cluster-6,Cluster-7,Cluster-9,Cluster-2,Cluster-1,Cluster-8,Cluster-10,Cluster-12,Cluster-5,Cluster-3	ENSG00000106244.13	PDAP1	8.56579e-18	8.41995	-1.61752	79.2553	5.4581e-19
down	Cluster-11	Cluster-4,Cluster-6,Cluster-7,Cluster-9,Cluster-2,Cluster-1,Cluster-8,Cluster-10,Cluster-12,Cluster-5,Cluster-3	ENSG00000101132.10	PFDN4	8.78698e-18	8.29606	-1.86412	79.2039	5.6019e-19
down	Cluster-11	Cluster-4,Cluster-6,Cluster-7,Cluster-9,Cluster-2,Cluster-1,Cluster-8,Cluster-10,Cluster-12,Cluster-5,Cluster-3	ENSG00000169021.6	UQCRFS1	8.89082e-18	8.51241	-1.55113	79.1782	5.67527e-19
down	Cluster-11	Cluster-4,Cluster-6,Cluster-7,Cluster-9,Cluster-2,Cluster-1,Cluster-8,Cluster-10,Cluster-12,Cluster-5,Cluster-3	ENSG00000184937.16	WT1	8.89082e-18	8.30899	-2.26779	79.1777	5.67677e-19
down	Cluster-11	Cluster-4,Cluster-6,Cluster-7,Cluster-9,Cluster-2,Cluster-1,Cluster-8,Cluster-10,Cluster-12,Cluster-5,Cluster-3	ENSG00000213853.10	EMP2	8.98826e-18	8.40071	-1.98267	79.1551	5.74192e-19
down	Cluster-11	Cluster-4,Cluster-6,Cluster-7,Cluster-9,Cluster-2,Cluster-1,Cluster-8,Cluster-10,Cluster-12,Cluster-5,Cluster-3	ENSG00000141933.9	TPGS1	9.30975e-18	8.2884	-1.89484	79.0827	5.95637e-19
down	Cluster-11	Cluster-4,Cluster-6,Cluster-7,Cluster-9,Cluster-2,Cluster-1,Cluster-8,Cluster-10,Cluster-12,Cluster-5,Cluster-3	ENSG00000124733.5	MEA1	9.7134e-18	8.15331	-1.99829	78.9968	6.22095e-19
down	Cluster-11	Cluster-4,Cluster-6,Cluster-7,Cluster-9,Cluster-2,Cluster-1,Cluster-8,Cluster-10,Cluster-12,Cluster-5,Cluster-3	ENSG00000213977.8	TAX1BP3	1.09164e-17	8.21794	-1.90792	78.7612	7.00917e-19
down	Cluster-11	Cluster-4,Cluster-6,Cluster-7,Cluster-9,Cluster-2,Cluster-1,Cluster-8,Cluster-10,Cluster-12,Cluster-5,Cluster-3	ENSG00000166033.13	HTRA1	1.14403e-17	8.3737	-2.5701	78.6656	7.35671e-19
down	Cluster-11	Cluster-4,Cluster-6,Cluster-7,Cluster-9,Cluster-2,Cluster-1,Cluster-8,Cluster-10,Cluster-12,Cluster-5,Cluster-3	ENSG00000127774.7	EMC6	1.20487e-17	8.2318	-1.9232	78.5582	7.76751e-19
down	Cluster-11	Cluster-4,Cluster-6,Cluster-7,Cluster-9,Cluster-2,Cluster-1,Cluster-8,Cluster-10,Cluster-12,Cluster-5,Cluster-3	ENSG00000258210.1	ENSG00000258210	1.21493e-17	8.65154	-1.23581	78.5408	7.83633e-19
down	Cluster-11	Cluster-4,Cluster-6,Cluster-7,Cluster-9,Cluster-2,Cluster-1,Cluster-8,Cluster-10,Cluster-12,Cluster-5,Cluster-3	ENSG00000139168.9	ZCRB1	1.48526e-17	8.44249	-1.62443	78.1399	9.59928e-19
down	Cluster-11	Cluster-4,Cluster-6,Cluster-7,Cluster-9,Cluster-2,Cluster-1,Cluster-8,Cluster-10,Cluster-12,Cluster-5,Cluster-3	ENSG00000188483.8	IER5L	1.71266e-17	8.1587	-2.09993	77.8546	1.10913e-18
down	Cluster-11	Cluster-4,Cluster-6,Cluster-7,Cluster-9,Cluster-2,Cluster-1,Cluster-8,Cluster-10,Cluster-12,Cluster-5,Cluster-3	ENSG00000111275.13	ALDH2	1.76255e-17	8.1865	-2.03459	77.7959	1.14258e-18
down	Cluster-11	Cluster-4,Cluster-6,Cluster-7,Cluster-9,Cluster-2,Cluster-1,Cluster-8,Cluster-10,Cluster-12,Cluster-5,Cluster-3	ENSG00000133872.14	SARAF	1.95263e-17	8.48222	-1.52608	77.5876	1.26962e-18
down	Cluster-11	Cluster-4,Cluster-6,Cluster-7,Cluster-9,Cluster-2,Cluster-1,Cluster-8,Cluster-10,Cluster-12,Cluster-5,Cluster-3	ENSG00000087365.16	SF3B2	2.00204e-17	8.46923	-1.51903	77.5373	1.30239e-18
down	Cluster-11	Cluster-4,Cluster-6,Cluster-7,Cluster-9,Cluster-2,Cluster-1,Cluster-8,Cluster-10,Cluster-12,Cluster-5,Cluster-3	ENSG00000143158.11	MPC2	2.10239e-17	8.33723	-1.84527	77.4397	1.36836e-18
down	Cluster-11	Cluster-4,Cluster-6,Cluster-7,Cluster-9,Cluster-2,Cluster-1,Cluster-8,Cluster-10,Cluster-12,Cluster-5,Cluster-3	ENSG00000235552.6	RPL6P27	2.10773e-17	8.37141	-1.75629	77.4337	1.37252e-18
down	Cluster-11	Cluster-4,Cluster-6,Cluster-7,Cluster-9,Cluster-2,Cluster-1,Cluster-8,Cluster-10,Cluster-12,Cluster-5,Cluster-3	ENSG00000112667.13	DNPH1	2.10946e-17	8.16173	-2.02265	77.4311	1.37433e-18
down	Cluster-11	Cluster-4,Cluster-6,Cluster-7,Cluster-9,Cluster-2,Cluster-1,Cluster-8,Cluster-10,Cluster-12,Cluster-5,Cluster-3	ENSG00000136732.16	GYPC	2.1944e-17	8.37847	-1.85697	77.3512	1.4311e-18
down	Cluster-11	Cluster-4,Cluster-6,Cluster-7,Cluster-9,Cluster-2,Cluster-1,Cluster-8,Cluster-10,Cluster-12,Cluster-5,Cluster-3	ENSG00000114315.4	HES1	2.27112e-17	8.45999	-2.1333	77.2813	1.48261e-18
down	Cluster-11	Cluster-4,Cluster-6,Cluster-7,Cluster-9,Cluster-2,Cluster-1,Cluster-8,Cluster-10,Cluster-12,Cluster-5,Cluster-3	ENSG00000174917.9	MICOS13	2.32552e-17	8.26107	-1.95657	77.2336	1.51888e-18
down	Cluster-11	Cluster-4,Cluster-6,Cluster-7,Cluster-9,Cluster-2,Cluster-1,Cluster-8,Cluster-10,Cluster-12,Cluster-5,Cluster-3	ENSG00000077943.8	ITGA8	2.44177e-17	8.40346	-2.70932	77.1363	1.5956e-18
down	Cluster-11	Cluster-4,Cluster-6,Cluster-7,Cluster-9,Cluster-2,Cluster-1,Cluster-8,Cluster-10,Cluster-12,Cluster-5,Cluster-3	ENSG00000125520.14	SLC2A4RG	2.46344e-17	8.28362	-1.88626	77.1178	1.61057e-18
down	Cluster-11	Cluster-4,Cluster-6,Cluster-7,Cluster-9,Cluster-2,Cluster-1,Cluster-8,Cluster-10,Cluster-12,Cluster-5,Cluster-3	ENSG00000246705.5	H2AJ	2.47225e-17	8.28717	-2.02685	77.1098	1.61712e-18
down	Cluster-11	Cluster-4,Cluster-6,Cluster-7,Cluster-9,Cluster-2,Cluster-1,Cluster-8,Cluster-10,Cluster-12,Cluster-5,Cluster-3	ENSG00000134291.12	TMEM106C	2.50709e-17	8.19556	-2.18242	77.0812	1.64073e-18
down	Cluster-11	Cluster-4,Cluster-6,Cluster-7,Cluster-9,Cluster-2,Cluster-1,Cluster-8,Cluster-10,Cluster-12,Cluster-5,Cluster-3	ENSG00000187601.5	MAGEH1	2.61075e-17	8.23556	-2.05888	76.9963	1.71282e-18
down	Cluster-11	Cluster-4,Cluster-6,Cluster-7,Cluster-9,Cluster-2,Cluster-1,Cluster-8,Cluster-10,Cluster-12,Cluster-5,Cluster-3	ENSG00000116857.17	TMEM9	2.62537e-17	8.17381	-1.98264	76.9843	1.72326e-18
down	Cluster-11	Cluster-4,Cluster-6,Cluster-7,Cluster-9,Cluster-2,Cluster-1,Cluster-8,Cluster-10,Cluster-12,Cluster-5,Cluster-3	ENSG00000182492.16	BGN	3.00127e-17	8.40088	-2.27456	76.7151	1.97488e-18
down	Cluster-11	Cluster-4,Cluster-6,Cluster-7,Cluster-9,Cluster-2,Cluster-1,Cluster-8,Cluster-10,Cluster-12,Cluster-5,Cluster-3	ENSG00000186222.5	BLOC1S4	3.18342e-17	8.15162	-1.97919	76.5968	2.09681e-18
down	Cluster-11	Cluster-4,Cluster-6,Cluster-7,Cluster-9,Cluster-2,Cluster-1,Cluster-8,Cluster-10,Cluster-12,Cluster-5,Cluster-3	ENSG00000102390.11	PBDC1	3.44099e-17	8.14793	-1.98048	76.4402	2.26982e-18
down	Cluster-11	Cluster-4,Cluster-6,Cluster-7,Cluster-9,Cluster-2,Cluster-1,Cluster-8,Cluster-10,Cluster-12,Cluster-5,Cluster-3	ENSG00000147400.10	CETN2	3.52178e-17	8.15643	-2.0117	76.3915	2.32655e-18
down	Cluster-11	Cluster-4,Cluster-6,Cluster-7,Cluster-9,Cluster-2,Cluster-1,Cluster-8,Cluster-10,Cluster-12,Cluster-5,Cluster-3	ENSG00000270617.1	URGCP-MRPS24	3.85067e-17	8.44483	-1.46153	76.2142	2.54507e-18
down	Cluster-11	Cluster-4,Cluster-6,Cluster-7,Cluster-9,Cluster-2,Cluster-1,Cluster-8,Cluster-10,Cluster-12,Cluster-5,Cluster-3	ENSG00000150316.12	CWC15	3.91024e-17	8.34612	-1.67852	76.1829	2.58571e-18
down	Cluster-11	Cluster-4,Cluster-6,Cluster-7,Cluster-9,Cluster-2,Cluster-1,Cluster-8,Cluster-10,Cluster-12,Cluster-5,Cluster-3	ENSG00000161547.17	SRSF2	3.94765e-17	8.6313	-1.44105	76.1631	2.61174e-18
down	Cluster-11	Cluster-4,Cluster-6,Cluster-7,Cluster-9,Cluster-2,Cluster-1,Cluster-8,Cluster-10,Cluster-12,Cluster-5,Cluster-3	ENSG00000115241.11	PPM1G	3.96156e-17	8.43398	-1.59024	76.1552	2.62223e-18
down	Cluster-11	Cluster-4,Cluster-6,Cluster-7,Cluster-9,Cluster-2,Cluster-1,Cluster-8,Cluster-10,Cluster-12,Cluster-5,Cluster-3	ENSG00000230630.5	DNM3OS	4.07536e-17	8.67577	-1.47268	76.0983	2.69888e-18
down	Cluster-11	Cluster-4,Cluster-6,Cluster-7,Cluster-9,Cluster-2,Cluster-1,Cluster-8,Cluster-10,Cluster-12,Cluster-5,Cluster-3	ENSG00000189184.12	PCDH18	4.45721e-17	8.27199	-2.12415	75.9176	2.95755e-18
down	Cluster-11	Cluster-4,Cluster-6,Cluster-7,Cluster-9,Cluster-2,Cluster-1,Cluster-8,Cluster-10,Cluster-12,Cluster-5,Cluster-3	ENSG00000104886.12	PLEKHJ1	4.57906e-17	8.37478	-1.71375	75.8622	3.04175e-18
down	Cluster-11	Cluster-4,Cluster-6,Cluster-7,Cluster-9,Cluster-2,Cluster-1,Cluster-8,Cluster-10,Cluster-12,Cluster-5,Cluster-3	ENSG00000065548.18	ZC3H15	4.91003e-17	8.56752	-1.38317	75.7207	3.26761e-18
down	Cluster-11	Cluster-4,Cluster-6,Cluster-7,Cluster-9,Cluster-2,Cluster-1,Cluster-8,Cluster-10,Cluster-12,Cluster-5,Cluster-3	ENSG00000261582.1	ENSG00000261582	6.21821e-17	8.36977	-1.6697	75.2428	4.16246e-18
down	Cluster-11	Cluster-4,Cluster-6,Cluster-7,Cluster-9,Cluster-2,Cluster-1,Cluster-8,Cluster-10,Cluster-12,Cluster-5,Cluster-3	ENSG00000147257.16	GPC3	6.47503e-17	9.90498	-1.78982	75.1619	4.33648e-18
down	Cluster-11	Cluster-4,Cluster-6,Cluster-7,Cluster-9,Cluster-2,Cluster-1,Cluster-8,Cluster-10,Cluster-12,Cluster-5,Cluster-3	ENSG00000150779.12	TIMM8B	6.66238e-17	8.22331	-1.96336	75.1047	4.46412e-18
down	Cluster-11	Cluster-4,Cluster-6,Cluster-7,Cluster-9,Cluster-2,Cluster-1,Cluster-8,Cluster-10,Cluster-12,Cluster-5,Cluster-3	ENSG00000266472.6	MRPS21	6.7963e-17	8.50152	-1.46109	75.0644	4.55606e-18
down	Cluster-11	Cluster-4,Cluster-6,Cluster-7,Cluster-9,Cluster-2,Cluster-1,Cluster-8,Cluster-10,Cluster-12,Cluster-5,Cluster-3	ENSG00000079931.15	MOXD1	7.2608e-17	8.91791	-1.97379	74.931	4.87454e-18
down	Cluster-11	Cluster-4,Cluster-6,Cluster-7,Cluster-9,Cluster-2,Cluster-1,Cluster-8,Cluster-10,Cluster-12,Cluster-5,Cluster-3	ENSG00000108312.16	UBTF	7.30121e-17	8.34653	-1.74939	74.9191	4.90404e-18
down	Cluster-11	Cluster-4,Cluster-6,Cluster-7,Cluster-9,Cluster-2,Cluster-1,Cluster-8,Cluster-10,Cluster-12,Cluster-5,Cluster-3	ENSG00000081870.12	IFT25	7.71055e-17	8.30699	-1.80707	74.8095	5.18401e-18
down	Cluster-11	Cluster-4,Cluster-6,Cluster-7,Cluster-9,Cluster-2,Cluster-1,Cluster-8,Cluster-10,Cluster-12,Cluster-5,Cluster-3	ENSG00000111196.10	MAGOHB	8.48642e-17	8.22494	-1.89096	74.6183	5.71117e-18
down	Cluster-11	Cluster-4,Cluster-6,Cluster-7,Cluster-9,Cluster-2,Cluster-1,Cluster-8,Cluster-10,Cluster-12,Cluster-5,Cluster-3	ENSG00000023191.17	RNH1	8.5498e-17	8.36336	-1.68478	74.6017	5.75938e-18
down	Cluster-11	Cluster-4,Cluster-6,Cluster-7,Cluster-9,Cluster-2,Cluster-1,Cluster-8,Cluster-10,Cluster-12,Cluster-5,Cluster-3	ENSG00000135624.17	CCT7	9.12358e-17	8.37133	-1.72881	74.4706	6.1548e-18
down	Cluster-11	Cluster-4,Cluster-6,Cluster-7,Cluster-9,Cluster-2,Cluster-1,Cluster-8,Cluster-10,Cluster-12,Cluster-5,Cluster-3	ENSG00000253293.6	HOXA10	9.5212e-17	8.23409	-1.81525	74.3845	6.42923e-18
down	Cluster-11	Cluster-4,Cluster-6,Cluster-7,Cluster-9,Cluster-2,Cluster-1,Cluster-8,Cluster-10,Cluster-12,Cluster-5,Cluster-3	ENSG00000204387.14	SNHG32	1.05173e-16	8.32967	-1.63807	74.1843	7.11556e-18
down	Cluster-11	Cluster-4,Cluster-6,Cluster-7,Cluster-9,Cluster-2,Cluster-1,Cluster-8,Cluster-10,Cluster-12,Cluster-5,Cluster-3	ENSG00000164418.22	GRIK2	1.07956e-16	8.59393	-2.96786	74.1317	7.30735e-18
down	Cluster-11	Cluster-4,Cluster-6,Cluster-7,Cluster-9,Cluster-2,Cluster-1,Cluster-8,Cluster-10,Cluster-12,Cluster-5,Cluster-3	ENSG00000189409.14	MMP23B	1.18475e-16	8.12341	-1.92796	73.9463	8.02706e-18
down	Cluster-11	Cluster-4,Cluster-6,Cluster-7,Cluster-9,Cluster-2,Cluster-1,Cluster-8,Cluster-10,Cluster-12,Cluster-5,Cluster-3	ENSG00000144857.15	BOC	1.24494e-16	8.79443	-1.68489	73.8438	8.45509e-18
down	Cluster-11	Cluster-4,Cluster-6,Cluster-7,Cluster-9,Cluster-2,Cluster-1,Cluster-8,Cluster-10,Cluster-12,Cluster-5,Cluster-3	ENSG00000079150.19	FKBP7	1.28661e-16	8.23088	-1.89531	73.7778	8.74226e-18
down	Cluster-11	Cluster-4,Cluster-6,Cluster-7,Cluster-9,Cluster-2,Cluster-1,Cluster-8,Cluster-10,Cluster-12,Cluster-5,Cluster-3	ENSG00000161981.11	SNRNP25	1.29364e-16	8.17965	-1.94317	73.7661	8.79427e-18
down	Cluster-11	Cluster-4,Cluster-6,Cluster-7,Cluster-9,Cluster-2,Cluster-1,Cluster-8,Cluster-10,Cluster-12,Cluster-5,Cluster-3	ENSG00000265681.8	RPL17	1.29368e-16	9.71844	-2.54456	73.7651	8.79872e-18
down	Cluster-11	Cluster-4,Cluster-6,Cluster-7,Cluster-9,Cluster-2,Cluster-1,Cluster-8,Cluster-10,Cluster-12,Cluster-5,Cluster-3	ENSG00000090971.5	NAT14	1.36642e-16	8.16967	-1.95583	73.6553	9.30237e-18
down	Cluster-11	Cluster-4,Cluster-6,Cluster-7,Cluster-9,Cluster-2,Cluster-1,Cluster-8,Cluster-10,Cluster-12,Cluster-5,Cluster-3	ENSG00000116161.18	CACYBP	1.39033e-16	8.23574	-1.87844	73.6201	9.46967e-18
down	Cluster-11	Cluster-4,Cluster-6,Cluster-7,Cluster-9,Cluster-2,Cluster-1,Cluster-8,Cluster-10,Cluster-12,Cluster-5,Cluster-3	ENSG00000169223.16	LMAN2	1.40708e-16	8.39893	-1.62344	73.5955	9.5883e-18
down	Cluster-11	Cluster-4,Cluster-6,Cluster-7,Cluster-9,Cluster-2,Cluster-1,Cluster-8,Cluster-10,Cluster-12,Cluster-5,Cluster-3	ENSG00000197959.15	DNM3	1.47521e-16	8.59355	-1.73428	73.5012	1.00574e-17
down	Cluster-11	Cluster-4,Cluster-6,Cluster-7,Cluster-9,Cluster-2,Cluster-1,Cluster-8,Cluster-10,Cluster-12,Cluster-5,Cluster-3	ENSG00000120742.11	SERP1	1.55111e-16	8.64607	-1.32222	73.4003	1.0585e-17
down	Cluster-11	Cluster-4,Cluster-6,Cluster-7,Cluster-9,Cluster-2,Cluster-1,Cluster-8,Cluster-10,Cluster-12,Cluster-5,Cluster-3	ENSG00000109610.6	SOD3	1.5814e-16	8.16883	-2.14629	73.3603	1.08019e-17
down	Cluster-11	Cluster-4,Cluster-6,Cluster-7,Cluster-9,Cluster-2,Cluster-1,Cluster-8,Cluster-10,Cluster-12,Cluster-5,Cluster-3	ENSG00000179950.15	PUF60	1.59604e-16	8.31034	-1.72183	73.3411	1.09071e-17
down	Cluster-11	Cluster-4,Cluster-6,Cluster-7,Cluster-9,Cluster-2,Cluster-1,Cluster-8,Cluster-10,Cluster-12,Cluster-5,Cluster-3	ENSG00000204435.15	CSNK2B	1.61469e-16	8.22105	-1.8032	73.3173	1.10398e-17
down	Cluster-11	Cluster-4,Cluster-6,Cluster-7,Cluster-9,Cluster-2,Cluster-1,Cluster-8,Cluster-10,Cluster-12,Cluster-5,Cluster-3	ENSG00000072506.14	HSD17B10	1.69109e-16	8.29948	-1.78212	73.2213	1.15897e-17
down	Cluster-11	Cluster-4,Cluster-6,Cluster-7,Cluster-9,Cluster-2,Cluster-1,Cluster-8,Cluster-10,Cluster-12,Cluster-5,Cluster-3	ENSG00000149925.22	ALDOA	1.70429e-16	8.50634	-1.62534	73.205	1.16857e-17
down	Cluster-11	Cluster-4,Cluster-6,Cluster-7,Cluster-9,Cluster-2,Cluster-1,Cluster-8,Cluster-10,Cluster-12,Cluster-5,Cluster-3	ENSG00000183741.12	CBX6	1.70628e-16	8.27056	-1.83857	73.2018	1.17048e-17
down	Cluster-11	Cluster-4,Cluster-6,Cluster-7,Cluster-9,Cluster-2,Cluster-1,Cluster-8,Cluster-10,Cluster-12,Cluster-5,Cluster-3	ENSG00000165898.14	ISCA2	1.74633e-16	8.17386	-1.90266	73.1551	1.19853e-17
down	Cluster-11	Cluster-4,Cluster-6,Cluster-7,Cluster-9,Cluster-2,Cluster-1,Cluster-8,Cluster-10,Cluster-12,Cluster-5,Cluster-3	ENSG00000141522.12	ARHGDIA	1.88435e-16	8.20996	-1.90868	73.0021	1.29509e-17
down	Cluster-11	Cluster-4,Cluster-6,Cluster-7,Cluster-9,Cluster-2,Cluster-1,Cluster-8,Cluster-10,Cluster-12,Cluster-5,Cluster-3	ENSG00000152952.14	PLOD2	1.92352e-16	8.28193	-2.08244	72.9597	1.32326e-17
down	Cluster-11	Cluster-4,Cluster-6,Cluster-7,Cluster-9,Cluster-2,Cluster-1,Cluster-8,Cluster-10,Cluster-12,Cluster-5,Cluster-3	ENSG00000179933.6	C14orf119	1.93672e-16	8.2422	-1.80741	72.9452	1.33298e-17
down	Cluster-11	Cluster-4,Cluster-6,Cluster-7,Cluster-9,Cluster-2,Cluster-1,Cluster-8,Cluster-10,Cluster-12,Cluster-5,Cluster-3	ENSG00000249209.2	ENSG00000249209	1.98324e-16	8.98414	-1.06642	72.8975	1.36564e-17
down	Cluster-11	Cluster-4,Cluster-6,Cluster-7,Cluster-9,Cluster-2,Cluster-1,Cluster-8,Cluster-10,Cluster-12,Cluster-5,Cluster-3	ENSG00000157613.11	CREB3L1	2.1047e-16	8.26385	-2.03075	72.7774	1.45133e-17
down	Cluster-11	Cluster-4,Cluster-6,Cluster-7,Cluster-9,Cluster-2,Cluster-1,Cluster-8,Cluster-10,Cluster-12,Cluster-5,Cluster-3	ENSG00000137285.11	TUBB2B	2.37128e-16	8.67646	-2.50272	72.5355	1.64055e-17
down	Cluster-11	Cluster-4,Cluster-6,Cluster-7,Cluster-9,Cluster-2,Cluster-1,Cluster-8,Cluster-10,Cluster-12,Cluster-5,Cluster-3	ENSG00000175416.16	CLTB	2.38629e-16	8.3193	-1.72549	72.5221	1.65171e-17
down	Cluster-11	Cluster-4,Cluster-6,Cluster-7,Cluster-9,Cluster-2,Cluster-1,Cluster-8,Cluster-10,Cluster-12,Cluster-5,Cluster-3	ENSG00000148834.13	GSTO1	2.48723e-16	8.28012	-1.84274	72.4376	1.72401e-17
down	Cluster-11	Cluster-4,Cluster-6,Cluster-7,Cluster-9,Cluster-2,Cluster-1,Cluster-8,Cluster-10,Cluster-12,Cluster-5,Cluster-3	ENSG00000125656.11	CLPP	2.51726e-16	8.18545	-1.8836	72.412	1.74646e-17
down	Cluster-11	Cluster-4,Cluster-6,Cluster-7,Cluster-9,Cluster-2,Cluster-1,Cluster-8,Cluster-10,Cluster-12,Cluster-5,Cluster-3	ENSG00000189060.6	H1-0	2.69542e-16	8.3699	-1.9208	72.2752	1.87182e-17
down	Cluster-11	Cluster-4,Cluster-6,Cluster-7,Cluster-9,Cluster-2,Cluster-1,Cluster-8,Cluster-10,Cluster-12,Cluster-5,Cluster-3	ENSG00000203950.7	RTL8A	2.73898e-16	8.20622	-1.87653	72.2427	1.90296e-17
down	Cluster-11	Cluster-4,Cluster-6,Cluster-7,Cluster-9,Cluster-2,Cluster-1,Cluster-8,Cluster-10,Cluster-12,Cluster-5,Cluster-3	ENSG00000133216.17	EPHB2	2.77381e-16	8.24426	-1.97575	72.2168	1.92806e-17
down	Cluster-11	Cluster-4,Cluster-6,Cluster-7,Cluster-9,Cluster-2,Cluster-1,Cluster-8,Cluster-10,Cluster-12,Cluster-5,Cluster-3	ENSG00000139263.12	LRIG3	2.8311e-16	8.582	-1.6763	72.1755	1.96881e-17
down	Cluster-11	Cluster-4,Cluster-6,Cluster-7,Cluster-9,Cluster-2,Cluster-1,Cluster-8,Cluster-10,Cluster-12,Cluster-5,Cluster-3	ENSG00000183971.10	NPW	2.85388e-16	8.31591	-2.33448	72.1588	1.98558e-17
down	Cluster-11	Cluster-4,Cluster-6,Cluster-7,Cluster-9,Cluster-2,Cluster-1,Cluster-8,Cluster-10,Cluster-12,Cluster-5,Cluster-3	ENSG00000213949.10	ITGA1	2.89462e-16	8.28424	-2.33898	72.1299	2.01486e-17
down	Cluster-11	Cluster-4,Cluster-6,Cluster-7,Cluster-9,Cluster-2,Cluster-1,Cluster-8,Cluster-10,Cluster-12,Cluster-5,Cluster-3	ENSG00000196655.12	TRAPPC4	2.91821e-16	8.17193	-1.90864	72.113	2.03223e-17
down	Cluster-11	Cluster-4,Cluster-6,Cluster-7,Cluster-9,Cluster-2,Cluster-1,Cluster-8,Cluster-10,Cluster-12,Cluster-5,Cluster-3	ENSG00000137106.18	GRHPR	3.19913e-16	8.31283	-1.71661	71.9279	2.23202e-17
down	Cluster-11	Cluster-4,Cluster-6,Cluster-7,Cluster-9,Cluster-2,Cluster-1,Cluster-8,Cluster-10,Cluster-12,Cluster-5,Cluster-3	ENSG00000150753.12	CCT5	3.37049e-16	8.47832	-1.58536	71.8222	2.35487e-17
down	Cluster-11	Cluster-4,Cluster-6,Cluster-7,Cluster-9,Cluster-2,Cluster-1,Cluster-8,Cluster-10,Cluster-12,Cluster-5,Cluster-3	ENSG00000187840.5	EIF4EBP1	3.39846e-16	8.3173	-1.94876	71.805	2.37552e-17
down	Cluster-11	Cluster-4,Cluster-6,Cluster-7,Cluster-9,Cluster-2,Cluster-1,Cluster-8,Cluster-10,Cluster-12,Cluster-5,Cluster-3	ENSG00000197584.13	KCNMB2	3.53176e-16	8.3522	-2.05231	71.7281	2.46985e-17
down	Cluster-11	Cluster-4,Cluster-6,Cluster-7,Cluster-9,Cluster-2,Cluster-1,Cluster-8,Cluster-10,Cluster-12,Cluster-5,Cluster-3	ENSG00000154975.14	CA10	3.66813e-16	8.57622	-3.1769	71.6516	2.56759e-17
down	Cluster-11	Cluster-4,Cluster-6,Cluster-7,Cluster-9,Cluster-2,Cluster-1,Cluster-8,Cluster-10,Cluster-12,Cluster-5,Cluster-3	ENSG00000129968.17	ABHD17A	3.67739e-16	8.15764	-1.9179	71.6457	2.57527e-17
down	Cluster-11	Cluster-4,Cluster-6,Cluster-7,Cluster-9,Cluster-2,Cluster-1,Cluster-8,Cluster-10,Cluster-12,Cluster-5,Cluster-3	ENSG00000168090.10	COPS6	3.721e-16	8.35861	-1.62535	71.6197	2.60945e-17
down	Cluster-11	Cluster-4,Cluster-6,Cluster-7,Cluster-9,Cluster-2,Cluster-1,Cluster-8,Cluster-10,Cluster-12,Cluster-5,Cluster-3	ENSG00000130748.7	TMEM160	3.90595e-16	8.13946	-1.94527	71.523	2.74041e-17
down	Cluster-11	Cluster-4,Cluster-6,Cluster-7,Cluster-9,Cluster-2,Cluster-1,Cluster-8,Cluster-10,Cluster-12,Cluster-5,Cluster-3	ENSG00000091136.15	LAMB1	3.90973e-16	8.61627	-1.57823	71.5202	2.74434e-17
down	Cluster-11	Cluster-4,Cluster-6,Cluster-7,Cluster-9,Cluster-2,Cluster-1,Cluster-8,Cluster-10,Cluster-12,Cluster-5,Cluster-3	ENSG00000109193.12	SULT1E1	4.11672e-16	9.52558	-4.10392	71.4166	2.89231e-17
down	Cluster-11	Cluster-4,Cluster-6,Cluster-7,Cluster-9,Cluster-2,Cluster-1,Cluster-8,Cluster-10,Cluster-12,Cluster-5,Cluster-3	ENSG00000143401.15	ANP32E	4.36503e-16	8.40483	-1.97415	71.2983	3.07103e-17
down	Cluster-11	Cluster-4,Cluster-6,Cluster-7,Cluster-9,Cluster-2,Cluster-1,Cluster-8,Cluster-10,Cluster-12,Cluster-5,Cluster-3	ENSG00000117410.14	ATP6V0B	4.81844e-16	8.2991	-1.72409	71.0987	3.39786e-17
down	Cluster-11	Cluster-4,Cluster-6,Cluster-7,Cluster-9,Cluster-2,Cluster-1,Cluster-8,Cluster-10,Cluster-12,Cluster-5,Cluster-3	ENSG00000172586.8	CHCHD1	4.89795e-16	8.22101	-1.80811	71.0655	3.45552e-17
down	Cluster-11	Cluster-4,Cluster-6,Cluster-7,Cluster-9,Cluster-2,Cluster-1,Cluster-8,Cluster-10,Cluster-12,Cluster-5,Cluster-3	ENSG00000138061.12	CYP1B1	5.60418e-16	8.33919	-2.32173	70.7962	3.96106e-17
down	Cluster-11	Cluster-4,Cluster-6,Cluster-7,Cluster-9,Cluster-2,Cluster-1,Cluster-8,Cluster-10,Cluster-12,Cluster-5,Cluster-3	ENSG00000285338.1	ENSG00000285338	6.4469e-16	8.20014	-1.79139	70.5153	4.56718e-17
down	Cluster-11	Cluster-4,Cluster-6,Cluster-7,Cluster-9,Cluster-2,Cluster-1,Cluster-8,Cluster-10,Cluster-12,Cluster-5,Cluster-3	ENSG00000065057.9	NTHL1	6.45324e-16	8.10906	-1.86166	70.5124	4.57377e-17
down	Cluster-11	Cluster-4,Cluster-6,Cluster-7,Cluster-9,Cluster-2,Cluster-1,Cluster-8,Cluster-10,Cluster-12,Cluster-5,Cluster-3	ENSG00000223361.5	FTH1P10	6.55443e-16	8.15838	-1.92511	70.4808	4.64763e-17
down	Cluster-11	Cluster-4,Cluster-6,Cluster-7,Cluster-9,Cluster-2,Cluster-1,Cluster-8,Cluster-10,Cluster-12,Cluster-5,Cluster-3	ENSG00000158042.9	MRPL17	6.85898e-16	8.17525	-1.91046	70.3894	4.86804e-17
down	Cluster-11	Cluster-4,Cluster-6,Cluster-7,Cluster-9,Cluster-2,Cluster-1,Cluster-8,Cluster-10,Cluster-12,Cluster-5,Cluster-3	ENSG00000005249.14	PRKAR2B	6.98338e-16	8.2311	-2.3158	70.3518	4.96165e-17
down	Cluster-11	Cluster-4,Cluster-6,Cluster-7,Cluster-9,Cluster-2,Cluster-1,Cluster-8,Cluster-10,Cluster-12,Cluster-5,Cluster-3	ENSG00000291315.1	ENSG00000291315	6.98338e-16	8.22377	-1.76908	70.3512	4.96315e-17
down	Cluster-11	Cluster-4,Cluster-6,Cluster-7,Cluster-9,Cluster-2,Cluster-1,Cluster-8,Cluster-10,Cluster-12,Cluster-5,Cluster-3	ENSG00000102271.14	KLHL4	7.70287e-16	8.49414	-2.71305	70.155	5.48242e-17
down	Cluster-11	Cluster-4,Cluster-6,Cluster-7,Cluster-9,Cluster-2,Cluster-1,Cluster-8,Cluster-10,Cluster-12,Cluster-5,Cluster-3	ENSG00000178952.11	TUFM	8.2479e-16	8.36855	-1.61384	70.0166	5.88063e-17
down	Cluster-11	Cluster-4,Cluster-6,Cluster-7,Cluster-9,Cluster-2,Cluster-1,Cluster-8,Cluster-10,Cluster-12,Cluster-5,Cluster-3	ENSG00000170515.14	PA2G4	8.29874e-16	8.31913	-1.80977	70.0027	5.92228e-17
down	Cluster-11	Cluster-4,Cluster-6,Cluster-7,Cluster-9,Cluster-2,Cluster-1,Cluster-8,Cluster-10,Cluster-12,Cluster-5,Cluster-3	ENSG00000184232.9	OAF	8.66324e-16	8.14927	-1.95593	69.9161	6.18803e-17
down	Cluster-11	Cluster-4,Cluster-6,Cluster-7,Cluster-9,Cluster-2,Cluster-1,Cluster-8,Cluster-10,Cluster-12,Cluster-5,Cluster-3	ENSG00000100410.8	PHF5A	9.09385e-16	8.19453	-1.83367	69.8195	6.49856e-17
down	Cluster-11	Cluster-4,Cluster-6,Cluster-7,Cluster-9,Cluster-2,Cluster-1,Cluster-8,Cluster-10,Cluster-12,Cluster-5,Cluster-3	ENSG00000146648.21	EGFR	9.67467e-16	8.22941	-2.22537	69.6956	6.91992e-17
down	Cluster-11	Cluster-4,Cluster-6,Cluster-7,Cluster-9,Cluster-2,Cluster-1,Cluster-8,Cluster-10,Cluster-12,Cluster-5,Cluster-3	ENSG00000185614.7	INKA1	9.67712e-16	8.15339	-1.95952	69.6942	6.92482e-17
down	Cluster-11	Cluster-4,Cluster-6,Cluster-7,Cluster-9,Cluster-2,Cluster-1,Cluster-8,Cluster-10,Cluster-12,Cluster-5,Cluster-3	ENSG00000150995.21	ITPR1	1.01831e-15	8.44046	-2.0273	69.5919	7.29349e-17
down	Cluster-11	Cluster-4,Cluster-6,Cluster-7,Cluster-9,Cluster-2,Cluster-1,Cluster-8,Cluster-10,Cluster-12,Cluster-5,Cluster-3	ENSG00000273003.1	ARL2-SNX15	1.03794e-15	8.27493	-1.6991	69.5525	7.4409e-17
down	Cluster-11	Cluster-4,Cluster-6,Cluster-7,Cluster-9,Cluster-2,Cluster-1,Cluster-8,Cluster-10,Cluster-12,Cluster-5,Cluster-3	ENSG00000269590.1	ENSG00000269590	1.08584e-15	8.13105	-1.84963	69.4608	7.79488e-17
down	Cluster-11	Cluster-4,Cluster-6,Cluster-7,Cluster-9,Cluster-2,Cluster-1,Cluster-8,Cluster-10,Cluster-12,Cluster-5,Cluster-3	ENSG00000115541.11	HSPE1	1.1133e-15	8.29798	-1.80166	69.4098	7.99919e-17
down	Cluster-11	Cluster-4,Cluster-6,Cluster-7,Cluster-9,Cluster-2,Cluster-1,Cluster-8,Cluster-10,Cluster-12,Cluster-5,Cluster-3	ENSG00000100196.11	KDELR3	1.21242e-15	8.21862	-2.01088	69.2398	8.71928e-17
down	Cluster-11	Cluster-4,Cluster-6,Cluster-7,Cluster-9,Cluster-2,Cluster-1,Cluster-8,Cluster-10,Cluster-12,Cluster-5,Cluster-3	ENSG00000092758.18	COL9A3	1.24475e-15	8.20125	-2.19112	69.187	8.95587e-17
down	Cluster-11	Cluster-4,Cluster-6,Cluster-7,Cluster-9,Cluster-2,Cluster-1,Cluster-8,Cluster-10,Cluster-12,Cluster-5,Cluster-3	ENSG00000173141.5	MRPL57	1.4602e-15	8.34875	-1.60733	68.8668	1.05345e-16
down	Cluster-11	Cluster-4,Cluster-6,Cluster-7,Cluster-9,Cluster-2,Cluster-1,Cluster-8,Cluster-10,Cluster-12,Cluster-5,Cluster-3	ENSG00000197747.9	S100A10	1.47675e-15	8.55924	-2.83776	68.8437	1.06587e-16
down	Cluster-11	Cluster-4,Cluster-6,Cluster-7,Cluster-9,Cluster-2,Cluster-1,Cluster-8,Cluster-10,Cluster-12,Cluster-5,Cluster-3	ENSG00000285839.1	ENSG00000285839	1.48122e-15	8.14378	-1.83809	68.8368	1.06957e-16
down	Cluster-11	Cluster-4,Cluster-6,Cluster-7,Cluster-9,Cluster-2,Cluster-1,Cluster-8,Cluster-10,Cluster-12,Cluster-5,Cluster-3	ENSG00000166333.14	ILK	1.53654e-15	8.35358	-1.6033	68.7609	1.11152e-16
down	Cluster-11	Cluster-4,Cluster-6,Cluster-7,Cluster-9,Cluster-2,Cluster-1,Cluster-8,Cluster-10,Cluster-12,Cluster-5,Cluster-3	ENSG00000144619.15	CNTN4	1.55792e-15	9.24709	-2.02212	68.7328	1.12749e-16
down	Cluster-11	Cluster-4,Cluster-6,Cluster-7,Cluster-9,Cluster-2,Cluster-1,Cluster-8,Cluster-10,Cluster-12,Cluster-5,Cluster-3	ENSG00000084234.18	APLP2	1.56171e-15	8.53218	-1.62537	68.7271	1.13075e-16
down	Cluster-11	Cluster-4,Cluster-6,Cluster-7,Cluster-9,Cluster-2,Cluster-1,Cluster-8,Cluster-10,Cluster-12,Cluster-5,Cluster-3	ENSG00000128463.13	EMC4	1.57003e-15	8.22693	-1.75966	68.7158	1.13728e-16
down	Cluster-11	Cluster-4,Cluster-6,Cluster-7,Cluster-9,Cluster-2,Cluster-1,Cluster-8,Cluster-10,Cluster-12,Cluster-5,Cluster-3	ENSG00000170430.10	MGMT	1.57978e-15	8.34147	-1.69974	68.7027	1.14486e-16
down	Cluster-11	Cluster-4,Cluster-6,Cluster-7,Cluster-9,Cluster-2,Cluster-1,Cluster-8,Cluster-10,Cluster-12,Cluster-5,Cluster-3	ENSG00000177606.9	JUN	1.59498e-15	8.34162	-2.209	68.6829	1.15639e-16
down	Cluster-11	Cluster-4,Cluster-6,Cluster-7,Cluster-9,Cluster-2,Cluster-1,Cluster-8,Cluster-10,Cluster-12,Cluster-5,Cluster-3	ENSG00000163882.10	POLR2H	1.60721e-15	8.19738	-1.84703	68.667	1.16578e-16
down	Cluster-11	Cluster-4,Cluster-6,Cluster-7,Cluster-9,Cluster-2,Cluster-1,Cluster-8,Cluster-10,Cluster-12,Cluster-5,Cluster-3	ENSG00000103495.15	MAZ	1.65944e-15	8.27671	-1.63334	68.6021	1.20475e-16
down	Cluster-11	Cluster-4,Cluster-6,Cluster-7,Cluster-9,Cluster-2,Cluster-1,Cluster-8,Cluster-10,Cluster-12,Cluster-5,Cluster-3	ENSG00000100234.12	TIMP3	1.71635e-15	8.65586	-1.99294	68.5339	1.24718e-16
down	Cluster-11	Cluster-4,Cluster-6,Cluster-7,Cluster-9,Cluster-2,Cluster-1,Cluster-8,Cluster-10,Cluster-12,Cluster-5,Cluster-3	ENSG00000275895.8	ENSG00000275895	1.81884e-15	8.52916	-1.2407	68.416	1.32402e-16
down	Cluster-11	Cluster-4,Cluster-6,Cluster-7,Cluster-9,Cluster-2,Cluster-1,Cluster-8,Cluster-10,Cluster-12,Cluster-5,Cluster-3	ENSG00000280800.1	ENSG00000280800	2.16217e-15	9.07443	-1.33149	68.0636	1.58309e-16
down	Cluster-11	Cluster-4,Cluster-6,Cluster-7,Cluster-9,Cluster-2,Cluster-1,Cluster-8,Cluster-10,Cluster-12,Cluster-5,Cluster-3	ENSG00000241468.8	ATP5MF	2.18722e-15	8.31548	-1.55981	68.04	1.60214e-16
down	Cluster-11	Cluster-4,Cluster-6,Cluster-7,Cluster-9,Cluster-2,Cluster-1,Cluster-8,Cluster-10,Cluster-12,Cluster-5,Cluster-3	ENSG00000114956.20	DGUOK	2.19715e-15	8.6262	-1.19602	68.0302	1.61012e-16
down	Cluster-11	Cluster-4,Cluster-6,Cluster-7,Cluster-9,Cluster-2,Cluster-1,Cluster-8,Cluster-10,Cluster-12,Cluster-5,Cluster-3	ENSG00000132581.10	SDF2	2.23101e-15	8.28361	-1.65749	67.9991	1.63567e-16
down	Cluster-11	Cluster-4,Cluster-6,Cluster-7,Cluster-9,Cluster-2,Cluster-1,Cluster-8,Cluster-10,Cluster-12,Cluster-5,Cluster-3	ENSG00000239559.2	RPL37P2	2.30852e-15	8.18239	-1.86517	67.9301	1.69399e-16
down	Cluster-11	Cluster-4,Cluster-6,Cluster-7,Cluster-9,Cluster-2,Cluster-1,Cluster-8,Cluster-10,Cluster-12,Cluster-5,Cluster-3	ENSG00000134809.9	TIMM10	2.32453e-15	8.16483	-1.87823	67.9156	1.7065e-16
down	Cluster-11	Cluster-4,Cluster-6,Cluster-7,Cluster-9,Cluster-2,Cluster-1,Cluster-8,Cluster-10,Cluster-12,Cluster-5,Cluster-3	ENSG00000163875.16	MEAF6	2.35876e-15	8.26066	-1.69452	67.8859	1.7324e-16
down	Cluster-11	Cluster-4,Cluster-6,Cluster-7,Cluster-9,Cluster-2,Cluster-1,Cluster-8,Cluster-10,Cluster-12,Cluster-5,Cluster-3	ENSG00000285043.3	ENSG00000285043	2.4067e-15	8.52471	-1.5156	67.8444	1.76917e-16
down	Cluster-11	Cluster-4,Cluster-6,Cluster-7,Cluster-9,Cluster-2,Cluster-1,Cluster-8,Cluster-10,Cluster-12,Cluster-5,Cluster-3	ENSG00000258311.5	ENSG00000258311	2.4276e-15	8.41168	-1.39585	67.8265	1.78532e-16
down	Cluster-11	Cluster-4,Cluster-6,Cluster-7,Cluster-9,Cluster-2,Cluster-1,Cluster-8,Cluster-10,Cluster-12,Cluster-5,Cluster-3	ENSG00000168056.18	LTBP3	2.46734e-15	8.26208	-1.80021	67.7928	1.81616e-16
down	Cluster-11	Cluster-4,Cluster-6,Cluster-7,Cluster-9,Cluster-2,Cluster-1,Cluster-8,Cluster-10,Cluster-12,Cluster-5,Cluster-3	ENSG00000213625.9	LEPROT	2.58231e-15	8.28999	-1.60606	67.7003	1.9033e-16
down	Cluster-11	Cluster-4,Cluster-6,Cluster-7,Cluster-9,Cluster-2,Cluster-1,Cluster-8,Cluster-10,Cluster-12,Cluster-5,Cluster-3	ENSG00000257704.4	INAFM1	2.66017e-15	8.17035	-1.96378	67.64	1.96242e-16
down	Cluster-11	Cluster-4,Cluster-6,Cluster-7,Cluster-9,Cluster-2,Cluster-1,Cluster-8,Cluster-10,Cluster-12,Cluster-5,Cluster-3	ENSG00000105583.11	WDR83OS	2.96211e-15	8.12532	-1.82096	67.4229	2.19095e-16
down	Cluster-11	Cluster-4,Cluster-6,Cluster-7,Cluster-9,Cluster-2,Cluster-1,Cluster-8,Cluster-10,Cluster-12,Cluster-5,Cluster-3	ENSG00000069345.12	DNAJA2	3.0792e-15	8.27062	-1.67002	67.3421	2.28256e-16
down	Cluster-11	Cluster-4,Cluster-6,Cluster-7,Cluster-9,Cluster-2,Cluster-1,Cluster-8,Cluster-10,Cluster-12,Cluster-5,Cluster-3	ENSG00000170348.9	TMED10	3.08981e-15	8.58035	-1.24937	67.3344	2.29143e-16
down	Cluster-11	Cluster-4,Cluster-6,Cluster-7,Cluster-9,Cluster-2,Cluster-1,Cluster-8,Cluster-10,Cluster-12,Cluster-5,Cluster-3	ENSG00000184924.6	PTRHD1	3.09514e-15	8.14752	-1.871	67.3302	2.29639e-16
down	Cluster-11	Cluster-4,Cluster-6,Cluster-7,Cluster-9,Cluster-2,Cluster-1,Cluster-8,Cluster-10,Cluster-12,Cluster-5,Cluster-3	ENSG00000149571.12	KIRREL3	3.15816e-15	8.67709	-2.68935	67.2896	2.34417e-16
down	Cluster-11	Cluster-4,Cluster-6,Cluster-7,Cluster-9,Cluster-2,Cluster-1,Cluster-8,Cluster-10,Cluster-12,Cluster-5,Cluster-3	ENSG00000166902.5	MRPL16	3.16465e-15	8.13867	-1.82952	67.2832	2.35176e-16
down	Cluster-11	Cluster-4,Cluster-6,Cluster-7,Cluster-9,Cluster-2,Cluster-1,Cluster-8,Cluster-10,Cluster-12,Cluster-5,Cluster-3	ENSG00000257083.7	ENSG00000257083	3.16465e-15	9.0461	-1.56867	67.2829	2.35208e-16
down	Cluster-11	Cluster-4,Cluster-6,Cluster-7,Cluster-9,Cluster-2,Cluster-1,Cluster-8,Cluster-10,Cluster-12,Cluster-5,Cluster-3	ENSG00000280614.1	ENSG00000280614	3.28341e-15	9.07579	-1.32039	67.2086	2.44248e-16
down	Cluster-11	Cluster-4,Cluster-6,Cluster-7,Cluster-9,Cluster-2,Cluster-1,Cluster-8,Cluster-10,Cluster-12,Cluster-5,Cluster-3	ENSG00000177830.18	CHID1	3.30811e-15	8.30371	-1.63345	67.193	2.46193e-16
down	Cluster-11	Cluster-4,Cluster-6,Cluster-7,Cluster-9,Cluster-2,Cluster-1,Cluster-8,Cluster-10,Cluster-12,Cluster-5,Cluster-3	ENSG00000143344.16	RGL1	3.33292e-15	8.44737	-1.814	67.1765	2.48256e-16
down	Cluster-11	Cluster-4,Cluster-6,Cluster-7,Cluster-9,Cluster-2,Cluster-1,Cluster-8,Cluster-10,Cluster-12,Cluster-5,Cluster-3	ENSG00000155254.13	MARVELD1	3.61636e-15	8.10044	-1.81577	67.0113	2.69957e-16
down	Cluster-11	Cluster-4,Cluster-6,Cluster-7,Cluster-9,Cluster-2,Cluster-1,Cluster-8,Cluster-10,Cluster-12,Cluster-5,Cluster-3	ENSG00000232046.7	LINC01798	3.66553e-15	8.18792	-2.13509	66.9829	2.73866e-16
down	Cluster-11	Cluster-4,Cluster-6,Cluster-7,Cluster-9,Cluster-2,Cluster-1,Cluster-8,Cluster-10,Cluster-12,Cluster-5,Cluster-3	ENSG00000130303.14	BST2	4.01856e-15	8.21672	-2.3486	66.7991	3.00634e-16
down	Cluster-11	Cluster-4,Cluster-6,Cluster-7,Cluster-9,Cluster-2,Cluster-1,Cluster-8,Cluster-10,Cluster-12,Cluster-5,Cluster-3	ENSG00000091640.8	SPAG7	4.10305e-15	8.37914	-1.52484	66.7564	3.07222e-16
down	Cluster-11	Cluster-4,Cluster-6,Cluster-7,Cluster-9,Cluster-2,Cluster-1,Cluster-8,Cluster-10,Cluster-12,Cluster-5,Cluster-3	ENSG00000228929.1	RPS13P2	4.16424e-15	8.19413	-1.82209	66.7263	3.11939e-16
down	Cluster-11	Cluster-4,Cluster-6,Cluster-7,Cluster-9,Cluster-2,Cluster-1,Cluster-8,Cluster-10,Cluster-12,Cluster-5,Cluster-3	ENSG00000052126.17	PLEKHA5	4.22656e-15	8.9684	-1.55295	66.6953	3.16882e-16
down	Cluster-11	Cluster-4,Cluster-6,Cluster-7,Cluster-9,Cluster-2,Cluster-1,Cluster-8,Cluster-10,Cluster-12,Cluster-5,Cluster-3	ENSG00000188229.6	TUBB4B	4.4458e-15	8.60112	-2.06972	66.5931	3.33753e-16
down	Cluster-11	Cluster-4,Cluster-6,Cluster-7,Cluster-9,Cluster-2,Cluster-1,Cluster-8,Cluster-10,Cluster-12,Cluster-5,Cluster-3	ENSG00000184900.16	SUMO3	4.9774e-15	8.17779	-1.8516	66.3687	3.73985e-16
down	Cluster-11	Cluster-4,Cluster-6,Cluster-7,Cluster-9,Cluster-2,Cluster-1,Cluster-8,Cluster-10,Cluster-12,Cluster-5,Cluster-3	ENSG00000269226.8	TMSB15C	5.04699e-15	8.16684	-1.77745	66.3405	3.79378e-16
down	Cluster-11	Cluster-4,Cluster-6,Cluster-7,Cluster-9,Cluster-2,Cluster-1,Cluster-8,Cluster-10,Cluster-12,Cluster-5,Cluster-3	ENSG00000185201.18	IFITM2	5.08214e-15	8.23835	-1.90761	66.326	3.82186e-16
down	Cluster-11	Cluster-4,Cluster-6,Cluster-7,Cluster-9,Cluster-2,Cluster-1,Cluster-8,Cluster-10,Cluster-12,Cluster-5,Cluster-3	ENSG00000126768.13	TIMM17B	5.27474e-15	8.15528	-1.81406	66.2518	3.96841e-16
down	Cluster-11	Cluster-4,Cluster-6,Cluster-7,Cluster-9,Cluster-2,Cluster-1,Cluster-8,Cluster-10,Cluster-12,Cluster-5,Cluster-3	ENSG00000129515.20	SNX6	5.41082e-15	8.6668	-1.13588	66.2008	4.07254e-16
down	Cluster-11	Cluster-4,Cluster-6,Cluster-7,Cluster-9,Cluster-2,Cluster-1,Cluster-8,Cluster-10,Cluster-12,Cluster-5,Cluster-3	ENSG00000150093.20	ITGB1	5.52247e-15	8.89351	-1.03282	66.1588	4.16017e-16
down	Cluster-11	Cluster-4,Cluster-6,Cluster-7,Cluster-9,Cluster-2,Cluster-1,Cluster-8,Cluster-10,Cluster-12,Cluster-5,Cluster-3	ENSG00000112562.20	SMOC2	5.57827e-15	8.29948	-2.28009	66.1381	4.20403e-16
down	Cluster-11	Cluster-4,Cluster-6,Cluster-7,Cluster-9,Cluster-2,Cluster-1,Cluster-8,Cluster-10,Cluster-12,Cluster-5,Cluster-3	ENSG00000242265.6	PEG10	5.64544e-15	8.9707	-1.84112	66.1128	4.25832e-16
down	Cluster-11	Cluster-4,Cluster-6,Cluster-7,Cluster-9,Cluster-2,Cluster-1,Cluster-8,Cluster-10,Cluster-12,Cluster-5,Cluster-3	ENSG00000108829.10	LRRC59	5.64644e-15	8.20457	-1.87796	66.1116	4.26091e-16
down	Cluster-11	Cluster-4,Cluster-6,Cluster-7,Cluster-9,Cluster-2,Cluster-1,Cluster-8,Cluster-10,Cluster-12,Cluster-5,Cluster-3	ENSG00000164104.12	HMGB2	5.73092e-15	8.74304	-3.0466	66.0815	4.32653e-16
down	Cluster-11	Cluster-4,Cluster-6,Cluster-7,Cluster-9,Cluster-2,Cluster-1,Cluster-8,Cluster-10,Cluster-12,Cluster-5,Cluster-3	ENSG00000149932.17	TMEM219	5.84121e-15	8.28511	-1.66196	66.0431	4.41169e-16
down	Cluster-11	Cluster-4,Cluster-6,Cluster-7,Cluster-9,Cluster-2,Cluster-1,Cluster-8,Cluster-10,Cluster-12,Cluster-5,Cluster-3	ENSG00000103145.11	HCFC1R1	6.29763e-15	8.18954	-1.89073	65.8914	4.7646e-16
down	Cluster-11	Cluster-4,Cluster-6,Cluster-7,Cluster-9,Cluster-2,Cluster-1,Cluster-8,Cluster-10,Cluster-12,Cluster-5,Cluster-3	ENSG00000164535.15	DAGLB	6.51725e-15	8.79975	-1.02347	65.8222	4.935e-16
down	Cluster-11	Cluster-4,Cluster-6,Cluster-7,Cluster-9,Cluster-2,Cluster-1,Cluster-8,Cluster-10,Cluster-12,Cluster-5,Cluster-3	ENSG00000166347.19	CYB5A	6.62941e-15	8.21228	-1.83748	65.7868	5.02424e-16
down	Cluster-11	Cluster-4,Cluster-6,Cluster-7,Cluster-9,Cluster-2,Cluster-1,Cluster-8,Cluster-10,Cluster-12,Cluster-5,Cluster-3	ENSG00000166426.8	CRABP1	6.66777e-15	9.14629	-3.70206	65.7746	5.05548e-16
down	Cluster-11	Cluster-4,Cluster-6,Cluster-7,Cluster-9,Cluster-2,Cluster-1,Cluster-8,Cluster-10,Cluster-12,Cluster-5,Cluster-3	ENSG00000134184.13	GSTM1	6.6775e-15	8.17138	-1.77002	65.7701	5.0672e-16
down	Cluster-11	Cluster-4,Cluster-6,Cluster-7,Cluster-9,Cluster-2,Cluster-1,Cluster-8,Cluster-10,Cluster-12,Cluster-5,Cluster-3	ENSG00000263020.6	ENSG00000263020	6.68234e-15	8.25255	-1.62014	65.7669	5.07522e-16
down	Cluster-11	Cluster-4,Cluster-6,Cluster-7,Cluster-9,Cluster-2,Cluster-1,Cluster-8,Cluster-10,Cluster-12,Cluster-5,Cluster-3	ENSG00000281181.1	ENSG00000281181	6.73976e-15	9.06303	-1.29795	65.7492	5.12102e-16
down	Cluster-11	Cluster-4,Cluster-6,Cluster-7,Cluster-9,Cluster-2,Cluster-1,Cluster-8,Cluster-10,Cluster-12,Cluster-5,Cluster-3	ENSG00000143867.7	OSR1	7.02774e-15	8.15596	-1.98075	65.6634	5.34898e-16
down	Cluster-11	Cluster-4,Cluster-6,Cluster-7,Cluster-9,Cluster-2,Cluster-1,Cluster-8,Cluster-10,Cluster-12,Cluster-5,Cluster-3	ENSG00000162607.13	USP1	7.07426e-15	8.23641	-1.93253	65.649	5.38827e-16
down	Cluster-11	Cluster-4,Cluster-6,Cluster-7,Cluster-9,Cluster-2,Cluster-1,Cluster-8,Cluster-10,Cluster-12,Cluster-5,Cluster-3	ENSG00000108826.16	MRPL27	7.07426e-15	8.31365	-1.57694	65.6487	5.38899e-16
down	Cluster-11	Cluster-4,Cluster-6,Cluster-7,Cluster-9,Cluster-2,Cluster-1,Cluster-8,Cluster-10,Cluster-12,Cluster-5,Cluster-3	ENSG00000253982.3	CLN8-AS1	7.17536e-15	8.16271	-1.84014	65.6199	5.46834e-16
down	Cluster-11	Cluster-4,Cluster-6,Cluster-7,Cluster-9,Cluster-2,Cluster-1,Cluster-8,Cluster-10,Cluster-12,Cluster-5,Cluster-3	ENSG00000104765.16	BNIP3L	7.34811e-15	8.51347	-1.35644	65.5697	5.60955e-16
down	Cluster-11	Cluster-4,Cluster-6,Cluster-7,Cluster-9,Cluster-2,Cluster-1,Cluster-8,Cluster-10,Cluster-12,Cluster-5,Cluster-3	ENSG00000178573.7	MAF	7.99558e-15	8.26773	-1.9754	65.3991	6.11684e-16
down	Cluster-11	Cluster-4,Cluster-6,Cluster-7,Cluster-9,Cluster-2,Cluster-1,Cluster-8,Cluster-10,Cluster-12,Cluster-5,Cluster-3	ENSG00000172115.9	CYCS	8.15096e-15	8.29882	-1.84604	65.3594	6.24101e-16
down	Cluster-11	Cluster-4,Cluster-6,Cluster-7,Cluster-9,Cluster-2,Cluster-1,Cluster-8,Cluster-10,Cluster-12,Cluster-5,Cluster-3	ENSG00000175040.6	CHST2	8.83863e-15	8.13031	-1.96119	65.1982	6.7733e-16
down	Cluster-11	Cluster-4,Cluster-6,Cluster-7,Cluster-9,Cluster-2,Cluster-1,Cluster-8,Cluster-10,Cluster-12,Cluster-5,Cluster-3	ENSG00000286190.2	ENSG00000286190	8.89277e-15	8.14842	-1.86501	65.1853	6.81767e-16
down	Cluster-11	Cluster-4,Cluster-6,Cluster-7,Cluster-9,Cluster-2,Cluster-1,Cluster-8,Cluster-10,Cluster-12,Cluster-5,Cluster-3	ENSG00000134824.14	FADS2	9.10366e-15	8.20614	-1.88611	65.1366	6.98824e-16
down	Cluster-11	Cluster-4,Cluster-6,Cluster-7,Cluster-9,Cluster-2,Cluster-1,Cluster-8,Cluster-10,Cluster-12,Cluster-5,Cluster-3	ENSG00000185608.9	MRPL40	9.24378e-15	8.17194	-1.81661	65.1048	7.10181e-16
down	Cluster-11	Cluster-4,Cluster-6,Cluster-7,Cluster-9,Cluster-2,Cluster-1,Cluster-8,Cluster-10,Cluster-12,Cluster-5,Cluster-3	ENSG00000104823.9	ECH1	9.27964e-15	8.25346	-1.72983	65.0964	7.13238e-16
down	Cluster-11	Cluster-4,Cluster-6,Cluster-7,Cluster-9,Cluster-2,Cluster-1,Cluster-8,Cluster-10,Cluster-12,Cluster-5,Cluster-3	ENSG00000174804.4	FZD4	9.65599e-15	8.23498	-1.91419	65.0163	7.42792e-16
down	Cluster-11	Cluster-4,Cluster-6,Cluster-7,Cluster-9,Cluster-2,Cluster-1,Cluster-8,Cluster-10,Cluster-12,Cluster-5,Cluster-3	ENSG00000149100.13	EIF3M	9.81717e-15	8.8645	-1.06092	64.9829	7.55511e-16
down	Cluster-11	Cluster-4,Cluster-6,Cluster-7,Cluster-9,Cluster-2,Cluster-1,Cluster-8,Cluster-10,Cluster-12,Cluster-5,Cluster-3	ENSG00000130312.7	MRPL34	1.04975e-14	8.22793	-1.68507	64.8475	8.09231e-16
down	Cluster-11	Cluster-4,Cluster-6,Cluster-7,Cluster-9,Cluster-2,Cluster-1,Cluster-8,Cluster-10,Cluster-12,Cluster-5,Cluster-3	ENSG00000005243.10	COPZ2	1.10731e-14	8.19332	-1.89809	64.739	8.55048e-16
down	Cluster-11	Cluster-4,Cluster-6,Cluster-7,Cluster-9,Cluster-2,Cluster-1,Cluster-8,Cluster-10,Cluster-12,Cluster-5,Cluster-3	ENSG00000165916.9	PSMC3	1.12181e-14	8.31598	-1.68128	64.7126	8.66611e-16
down	Cluster-11	Cluster-4,Cluster-6,Cluster-7,Cluster-9,Cluster-2,Cluster-1,Cluster-8,Cluster-10,Cluster-12,Cluster-5,Cluster-3	ENSG00000153130.18	SCOC	1.12253e-14	8.2315	-1.69764	64.7105	8.67532e-16
down	Cluster-11	Cluster-4,Cluster-6,Cluster-7,Cluster-9,Cluster-2,Cluster-1,Cluster-8,Cluster-10,Cluster-12,Cluster-5,Cluster-3	ENSG00000100911.16	PSME2	1.12603e-14	8.26189	-1.76533	64.7035	8.70602e-16
down	Cluster-11	Cluster-4,Cluster-6,Cluster-7,Cluster-9,Cluster-2,Cluster-1,Cluster-8,Cluster-10,Cluster-12,Cluster-5,Cluster-3	ENSG00000173486.14	FKBP2	1.15981e-14	8.29394	-1.54002	64.6411	8.98604e-16
down	Cluster-11	Cluster-4,Cluster-6,Cluster-7,Cluster-9,Cluster-2,Cluster-1,Cluster-8,Cluster-10,Cluster-12,Cluster-5,Cluster-3	ENSG00000286264.2	ENSG00000286264	1.15981e-14	8.29394	-1.54002	64.6411	8.98604e-16
down	Cluster-11	Cluster-4,Cluster-6,Cluster-7,Cluster-9,Cluster-2,Cluster-1,Cluster-8,Cluster-10,Cluster-12,Cluster-5,Cluster-3	ENSG00000168393.13	DTYMK	1.17797e-14	8.22374	-2.01932	64.6097	9.1306e-16
down	Cluster-11	Cluster-4,Cluster-6,Cluster-7,Cluster-9,Cluster-2,Cluster-1,Cluster-8,Cluster-10,Cluster-12,Cluster-5,Cluster-3	ENSG00000127922.10	SEM1	1.17945e-14	8.80561	-1.03879	64.6064	9.14586e-16
down	Cluster-11	Cluster-4,Cluster-6,Cluster-7,Cluster-9,Cluster-2,Cluster-1,Cluster-8,Cluster-10,Cluster-12,Cluster-5,Cluster-3	ENSG00000173992.9	CCS	1.28926e-14	8.35075	-1.53596	64.4293	1.00058e-15
down	Cluster-11	Cluster-4,Cluster-6,Cluster-7,Cluster-9,Cluster-2,Cluster-1,Cluster-8,Cluster-10,Cluster-12,Cluster-5,Cluster-3	ENSG00000182050.14	MGAT4C	1.35995e-14	8.75794	-3.82879	64.3233	1.05588e-15
down	Cluster-11	Cluster-4,Cluster-6,Cluster-7,Cluster-9,Cluster-2,Cluster-1,Cluster-8,Cluster-10,Cluster-12,Cluster-5,Cluster-3	ENSG00000166337.11	TAF10	1.38348e-14	8.17095	-1.7334	64.2879	1.07505e-15
down	Cluster-11	Cluster-4,Cluster-6,Cluster-7,Cluster-9,Cluster-2,Cluster-1,Cluster-8,Cluster-10,Cluster-12,Cluster-5,Cluster-3	ENSG00000116586.12	LAMTOR2	1.38788e-14	8.17725	-1.76798	64.2808	1.07892e-15
down	Cluster-11	Cluster-4,Cluster-6,Cluster-7,Cluster-9,Cluster-2,Cluster-1,Cluster-8,Cluster-10,Cluster-12,Cluster-5,Cluster-3	ENSG00000102931.8	ARL2BP	1.40293e-14	8.25342	-1.67775	64.2579	1.09153e-15
down	Cluster-11	Cluster-4,Cluster-6,Cluster-7,Cluster-9,Cluster-2,Cluster-1,Cluster-8,Cluster-10,Cluster-12,Cluster-5,Cluster-3	ENSG00000151692.15	RNF144A	1.4423e-14	8.41558	-1.73235	64.2017	1.1231e-15
down	Cluster-11	Cluster-4,Cluster-6,Cluster-7,Cluster-9,Cluster-2,Cluster-1,Cluster-8,Cluster-10,Cluster-12,Cluster-5,Cluster-3	ENSG00000105968.19	H2AZ2	1.53112e-14	8.78234	-1.38998	64.0832	1.19277e-15
down	Cluster-11	Cluster-4,Cluster-6,Cluster-7,Cluster-9,Cluster-2,Cluster-1,Cluster-8,Cluster-10,Cluster-12,Cluster-5,Cluster-3	ENSG00000155438.12	NIFK	1.56409e-14	8.24673	-1.70934	64.0404	1.21896e-15
down	Cluster-11	Cluster-4,Cluster-6,Cluster-7,Cluster-9,Cluster-2,Cluster-1,Cluster-8,Cluster-10,Cluster-12,Cluster-5,Cluster-3	ENSG00000264232.2	LINC01916	1.58124e-14	8.21604	-2.25408	64.0172	1.23335e-15
down	Cluster-11	Cluster-4,Cluster-6,Cluster-7,Cluster-9,Cluster-2,Cluster-1,Cluster-8,Cluster-10,Cluster-12,Cluster-5,Cluster-3	ENSG00000204389.10	HSPA1A	1.60834e-14	8.154	-1.90168	63.9813	1.25606e-15
down	Cluster-11	Cluster-4,Cluster-6,Cluster-7,Cluster-9,Cluster-2,Cluster-1,Cluster-8,Cluster-10,Cluster-12,Cluster-5,Cluster-3	ENSG00000274322.1	ENSG00000274322	1.66598e-14	8.56524	-1.1491	63.9078	1.30378e-15
down	Cluster-11	Cluster-4,Cluster-6,Cluster-7,Cluster-9,Cluster-2,Cluster-1,Cluster-8,Cluster-10,Cluster-12,Cluster-5,Cluster-3	ENSG00000110975.8	SYT10	1.66986e-14	8.22453	-2.3757	63.9024	1.30736e-15
down	Cluster-11	Cluster-4,Cluster-6,Cluster-7,Cluster-9,Cluster-2,Cluster-1,Cluster-8,Cluster-10,Cluster-12,Cluster-5,Cluster-3	ENSG00000149591.17	TAGLN	1.67605e-14	8.95454	-3.01214	63.8943	1.31276e-15
down	Cluster-11	Cluster-4,Cluster-6,Cluster-7,Cluster-9,Cluster-2,Cluster-1,Cluster-8,Cluster-10,Cluster-12,Cluster-5,Cluster-3	ENSG00000168894.10	RNF181	1.69053e-14	8.19198	-1.74646	63.8766	1.32464e-15
down	Cluster-11	Cluster-4,Cluster-6,Cluster-7,Cluster-9,Cluster-2,Cluster-1,Cluster-8,Cluster-10,Cluster-12,Cluster-5,Cluster-3	ENSG00000160050.16	CCDC28B	1.71739e-14	8.22474	-1.79867	63.8447	1.34625e-15
down	Cluster-11	Cluster-4,Cluster-6,Cluster-7,Cluster-9,Cluster-2,Cluster-1,Cluster-8,Cluster-10,Cluster-12,Cluster-5,Cluster-3	ENSG00000160209.19	PDXK	1.78285e-14	8.1485	-1.80008	63.7694	1.39872e-15
down	Cluster-11	Cluster-4,Cluster-6,Cluster-7,Cluster-9,Cluster-2,Cluster-1,Cluster-8,Cluster-10,Cluster-12,Cluster-5,Cluster-3	ENSG00000177971.9	IMP3	1.84059e-14	8.17771	-1.75677	63.7057	1.44462e-15
down	Cluster-11	Cluster-4,Cluster-6,Cluster-7,Cluster-9,Cluster-2,Cluster-1,Cluster-8,Cluster-10,Cluster-12,Cluster-5,Cluster-3	ENSG00000114023.16	FAM162A	2.01099e-14	8.29609	-1.63687	63.5264	1.58229e-15
down	Cluster-11	Cluster-4,Cluster-6,Cluster-7,Cluster-9,Cluster-2,Cluster-1,Cluster-8,Cluster-10,Cluster-12,Cluster-5,Cluster-3	ENSG00000135298.15	ADGRB3	2.04001e-14	8.76321	-2.68469	63.4966	1.60644e-15
down	Cluster-11	Cluster-4,Cluster-6,Cluster-7,Cluster-9,Cluster-2,Cluster-1,Cluster-8,Cluster-10,Cluster-12,Cluster-5,Cluster-3	ENSG00000153048.11	CARHSP1	2.09813e-14	8.4134	-1.59915	63.4396	1.65358e-15
down	Cluster-11	Cluster-4,Cluster-6,Cluster-7,Cluster-9,Cluster-2,Cluster-1,Cluster-8,Cluster-10,Cluster-12,Cluster-5,Cluster-3	ENSG00000169740.14	ZNF32	2.12752e-14	8.23498	-1.63902	63.4114	1.67743e-15
down	Cluster-11	Cluster-4,Cluster-6,Cluster-7,Cluster-9,Cluster-2,Cluster-1,Cluster-8,Cluster-10,Cluster-12,Cluster-5,Cluster-3	ENSG00000233608.5	TWIST2	2.12855e-14	8.15983	-2.01792	63.4096	1.67894e-15
down	Cluster-11	Cluster-4,Cluster-6,Cluster-7,Cluster-9,Cluster-2,Cluster-1,Cluster-8,Cluster-10,Cluster-12,Cluster-5,Cluster-3	ENSG00000105058.12	FAM32A	2.20649e-14	8.18024	-1.76473	63.3372	1.74185e-15
down	Cluster-11	Cluster-4,Cluster-6,Cluster-7,Cluster-9,Cluster-2,Cluster-1,Cluster-8,Cluster-10,Cluster-12,Cluster-5,Cluster-3	ENSG00000150687.12	PRSS23	2.37934e-14	8.38802	-1.87422	63.1846	1.88217e-15
down	Cluster-11	Cluster-4,Cluster-6,Cluster-7,Cluster-9,Cluster-2,Cluster-1,Cluster-8,Cluster-10,Cluster-12,Cluster-5,Cluster-3	ENSG00000162545.6	CAMK2N1	2.43666e-14	8.34286	-2.45235	63.1361	1.9291e-15
down	Cluster-11	Cluster-4,Cluster-6,Cluster-7,Cluster-9,Cluster-2,Cluster-1,Cluster-8,Cluster-10,Cluster-12,Cluster-5,Cluster-3	ENSG00000206503.14	HLA-A	2.45016e-14	8.09799	-1.8147	63.1244	1.94058e-15
down	Cluster-11	Cluster-4,Cluster-6,Cluster-7,Cluster-9,Cluster-2,Cluster-1,Cluster-8,Cluster-10,Cluster-12,Cluster-5,Cluster-3	ENSG00000100219.17	XBP1	2.4782e-14	8.23803	-1.85183	63.1011	1.9636e-15
down	Cluster-11	Cluster-4,Cluster-6,Cluster-7,Cluster-9,Cluster-2,Cluster-1,Cluster-8,Cluster-10,Cluster-12,Cluster-5,Cluster-3	ENSG00000008952.17	SEC62	2.58483e-14	8.71955	-1.09602	63.0174	2.04893e-15
down	Cluster-11	Cluster-4,Cluster-6,Cluster-7,Cluster-9,Cluster-2,Cluster-1,Cluster-8,Cluster-10,Cluster-12,Cluster-5,Cluster-3	ENSG00000006015.18	REX1BD	2.65546e-14	8.30012	-1.5635	62.961	2.10837e-15
down	Cluster-11	Cluster-4,Cluster-6,Cluster-7,Cluster-9,Cluster-2,Cluster-1,Cluster-8,Cluster-10,Cluster-12,Cluster-5,Cluster-3	ENSG00000224877.4	NDUFAF8	2.73513e-14	8.2284	-1.7064	62.9012	2.17341e-15
down	Cluster-11	Cluster-4,Cluster-6,Cluster-7,Cluster-9,Cluster-2,Cluster-1,Cluster-8,Cluster-10,Cluster-12,Cluster-5,Cluster-3	ENSG00000168002.12	POLR2G	2.84031e-14	8.23277	-1.66022	62.8253	2.25883e-15
down	Cluster-11	Cluster-4,Cluster-6,Cluster-7,Cluster-9,Cluster-2,Cluster-1,Cluster-8,Cluster-10,Cluster-12,Cluster-5,Cluster-3	ENSG00000257727.6	CNPY2	2.89328e-14	8.33984	-1.44669	62.7873	2.30284e-15
down	Cluster-11	Cluster-4,Cluster-6,Cluster-7,Cluster-9,Cluster-2,Cluster-1,Cluster-8,Cluster-10,Cluster-12,Cluster-5,Cluster-3	ENSG00000280607.1	ENSG00000280607	3.07818e-14	8.25013	-1.5848	62.6636	2.45201e-15
down	Cluster-11	Cluster-4,Cluster-6,Cluster-7,Cluster-9,Cluster-2,Cluster-1,Cluster-8,Cluster-10,Cluster-12,Cluster-5,Cluster-3	ENSG00000146677.7	RPL32P18	3.14017e-14	8.17626	-1.75031	62.6236	2.50241e-15
down	Cluster-11	Cluster-4,Cluster-6,Cluster-7,Cluster-9,Cluster-2,Cluster-1,Cluster-8,Cluster-10,Cluster-12,Cluster-5,Cluster-3	ENSG00000101084.19	RAB5IF	3.16364e-14	8.15988	-1.73531	62.6081	2.52214e-15
down	Cluster-11	Cluster-4,Cluster-6,Cluster-7,Cluster-9,Cluster-2,Cluster-1,Cluster-8,Cluster-10,Cluster-12,Cluster-5,Cluster-3	ENSG00000087088.21	BAX	3.18749e-14	8.28007	-1.65623	62.5925	2.54219e-15
down	Cluster-11	Cluster-4,Cluster-6,Cluster-7,Cluster-9,Cluster-2,Cluster-1,Cluster-8,Cluster-10,Cluster-12,Cluster-5,Cluster-3	ENSG00000131370.16	SH3BP5	3.19725e-14	8.34609	-1.6469	62.5857	2.55102e-15
down	Cluster-11	Cluster-4,Cluster-6,Cluster-7,Cluster-9,Cluster-2,Cluster-1,Cluster-8,Cluster-10,Cluster-12,Cluster-5,Cluster-3	ENSG00000035862.13	TIMP2	3.23112e-14	8.43339	-1.44477	62.5641	2.57909e-15
down	Cluster-11	Cluster-4,Cluster-6,Cluster-7,Cluster-9,Cluster-2,Cluster-1,Cluster-8,Cluster-10,Cluster-12,Cluster-5,Cluster-3	ENSG00000197345.13	MRPL21	3.4161e-14	8.2285	-1.63726	62.4521	2.73008e-15
down	Cluster-11	Cluster-4,Cluster-6,Cluster-7,Cluster-9,Cluster-2,Cluster-1,Cluster-8,Cluster-10,Cluster-12,Cluster-5,Cluster-3	ENSG00000182168.16	UNC5C	3.41792e-14	8.59074	-2.73828	62.4502	2.73265e-15
down	Cluster-11	Cluster-4,Cluster-6,Cluster-7,Cluster-9,Cluster-2,Cluster-1,Cluster-8,Cluster-10,Cluster-12,Cluster-5,Cluster-3	ENSG00000117614.10	SYF2	3.52976e-14	8.31462	-1.55968	62.3844	2.82551e-15
down	Cluster-11	Cluster-4,Cluster-6,Cluster-7,Cluster-9,Cluster-2,Cluster-1,Cluster-8,Cluster-10,Cluster-12,Cluster-5,Cluster-3	ENSG00000108106.14	UBE2S	3.60132e-14	8.4189	-2.14408	62.3433	2.88513e-15
down	Cluster-11	Cluster-4,Cluster-6,Cluster-7,Cluster-9,Cluster-2,Cluster-1,Cluster-8,Cluster-10,Cluster-12,Cluster-5,Cluster-3	ENSG00000113141.19	IK	3.66668e-14	8.2849	-1.57214	62.3063	2.93988e-15
down	Cluster-11	Cluster-4,Cluster-6,Cluster-7,Cluster-9,Cluster-2,Cluster-1,Cluster-8,Cluster-10,Cluster-12,Cluster-5,Cluster-3	ENSG00000103152.12	MPG	3.83181e-14	8.21473	-1.70175	62.2187	3.07352e-15
down	Cluster-11	Cluster-4,Cluster-6,Cluster-7,Cluster-9,Cluster-2,Cluster-1,Cluster-8,Cluster-10,Cluster-12,Cluster-5,Cluster-3	ENSG00000094916.16	CBX5	3.91085e-14	8.72483	-1.20058	62.1777	3.13819e-15
down	Cluster-11	Cluster-4,Cluster-6,Cluster-7,Cluster-9,Cluster-2,Cluster-1,Cluster-8,Cluster-10,Cluster-12,Cluster-5,Cluster-3	ENSG00000243317.8	STMP1	3.9605e-14	8.3872	-1.51078	62.1521	3.17932e-15
down	Cluster-11	Cluster-4,Cluster-6,Cluster-7,Cluster-9,Cluster-2,Cluster-1,Cluster-8,Cluster-10,Cluster-12,Cluster-5,Cluster-3	ENSG00000109881.17	CCDC34	4.08031e-14	8.21923	-1.87692	62.0894	3.28214e-15
down	Cluster-11	Cluster-4,Cluster-6,Cluster-7,Cluster-9,Cluster-2,Cluster-1,Cluster-8,Cluster-10,Cluster-12,Cluster-5,Cluster-3	ENSG00000162910.19	MRPL55	4.08872e-14	8.21247	-1.69541	62.0845	3.29023e-15
down	Cluster-11	Cluster-4,Cluster-6,Cluster-7,Cluster-9,Cluster-2,Cluster-1,Cluster-8,Cluster-10,Cluster-12,Cluster-5,Cluster-3	ENSG00000135535.17	CD164	4.15086e-14	8.58105	-1.23234	62.0533	3.34293e-15
down	Cluster-11	Cluster-4,Cluster-6,Cluster-7,Cluster-9,Cluster-2,Cluster-1,Cluster-8,Cluster-10,Cluster-12,Cluster-5,Cluster-3	ENSG00000213246.7	SUPT4H1	4.31002e-14	8.18082	-1.68552	61.9768	3.47533e-15
down	Cluster-11	Cluster-4,Cluster-6,Cluster-7,Cluster-9,Cluster-2,Cluster-1,Cluster-8,Cluster-10,Cluster-12,Cluster-5,Cluster-3	ENSG00000117448.14	AKR1A1	4.37758e-14	8.473	-1.35952	61.9454	3.53122e-15
down	Cluster-11	Cluster-4,Cluster-6,Cluster-7,Cluster-9,Cluster-2,Cluster-1,Cluster-8,Cluster-10,Cluster-12,Cluster-5,Cluster-3	ENSG00000137970.7	RPL7P9	4.48309e-14	8.24345	-2.01744	61.8977	3.61779e-15
down	Cluster-11	Cluster-4,Cluster-6,Cluster-7,Cluster-9,Cluster-2,Cluster-1,Cluster-8,Cluster-10,Cluster-12,Cluster-5,Cluster-3	ENSG00000092010.15	PSME1	4.55216e-14	8.21065	-1.76433	61.866	3.67649e-15
down	Cluster-11	Cluster-4,Cluster-6,Cluster-7,Cluster-9,Cluster-2,Cluster-1,Cluster-8,Cluster-10,Cluster-12,Cluster-5,Cluster-3	ENSG00000215914.4	MMP23A	4.62026e-14	8.08132	-1.6993	61.8359	3.733e-15
down	Cluster-11	Cluster-4,Cluster-6,Cluster-7,Cluster-9,Cluster-2,Cluster-1,Cluster-8,Cluster-10,Cluster-12,Cluster-5,Cluster-3	ENSG00000171617.16	ENC1	4.71763e-14	8.3351	-1.84109	61.7933	3.81474e-15
down	Cluster-11	Cluster-4,Cluster-6,Cluster-7,Cluster-9,Cluster-2,Cluster-1,Cluster-8,Cluster-10,Cluster-12,Cluster-5,Cluster-3	ENSG00000141448.11	GATA6	4.87402e-14	8.21842	-2.09826	61.7251	3.94912e-15
down	Cluster-11	Cluster-4,Cluster-6,Cluster-7,Cluster-9,Cluster-2,Cluster-1,Cluster-8,Cluster-10,Cluster-12,Cluster-5,Cluster-3	ENSG00000113657.13	DPYSL3	5.13102e-14	8.2205	-2.0834	61.6231	4.15903e-15
down	Cluster-11	Cluster-4,Cluster-6,Cluster-7,Cluster-9,Cluster-2,Cluster-1,Cluster-8,Cluster-10,Cluster-12,Cluster-5,Cluster-3	ENSG00000169738.8	DCXR	5.33052e-14	8.11614	-1.82479	61.5472	4.32246e-15
down	Cluster-11	Cluster-4,Cluster-6,Cluster-7,Cluster-9,Cluster-2,Cluster-1,Cluster-8,Cluster-10,Cluster-12,Cluster-5,Cluster-3	ENSG00000133398.4	MED10	5.38389e-14	8.31094	-1.49888	61.526	4.36924e-15
down	Cluster-11	Cluster-4,Cluster-6,Cluster-7,Cluster-9,Cluster-2,Cluster-1,Cluster-8,Cluster-10,Cluster-12,Cluster-5,Cluster-3	ENSG00000172247.4	C1QTNF4	5.42366e-14	8.12089	-1.91476	61.5108	4.40328e-15
down	Cluster-11	Cluster-4,Cluster-6,Cluster-7,Cluster-9,Cluster-2,Cluster-1,Cluster-8,Cluster-10,Cluster-12,Cluster-5,Cluster-3	ENSG00000092051.18	JPH4	5.45904e-14	8.14169	-1.8242	61.4964	4.43556e-15
down	Cluster-11	Cluster-4,Cluster-6,Cluster-7,Cluster-9,Cluster-2,Cluster-1,Cluster-8,Cluster-10,Cluster-12,Cluster-5,Cluster-3	ENSG00000100142.16	POLR2F	5.53521e-14	8.29392	-1.5605	61.4667	4.50285e-15
down	Cluster-11	Cluster-4,Cluster-6,Cluster-7,Cluster-9,Cluster-2,Cluster-1,Cluster-8,Cluster-10,Cluster-12,Cluster-5,Cluster-3	ENSG00000166557.14	TMED3	5.54692e-14	8.27411	-1.68089	61.4618	4.51418e-15
down	Cluster-11	Cluster-4,Cluster-6,Cluster-7,Cluster-9,Cluster-2,Cluster-1,Cluster-8,Cluster-10,Cluster-12,Cluster-5,Cluster-3	ENSG00000067182.9	TNFRSF1A	5.83448e-14	8.21244	-1.75933	61.3599	4.7539e-15
down	Cluster-11	Cluster-4,Cluster-6,Cluster-7,Cluster-9,Cluster-2,Cluster-1,Cluster-8,Cluster-10,Cluster-12,Cluster-5,Cluster-3	ENSG00000118523.6	CCN2	5.9428e-14	8.58498	-2.27584	61.3221	4.84602e-15
down	Cluster-11	Cluster-4,Cluster-6,Cluster-7,Cluster-9,Cluster-2,Cluster-1,Cluster-8,Cluster-10,Cluster-12,Cluster-5,Cluster-3	ENSG00000119013.10	NDUFB3	5.97915e-14	8.25574	-1.62024	61.3093	4.87761e-15
down	Cluster-11	Cluster-4,Cluster-6,Cluster-7,Cluster-9,Cluster-2,Cluster-1,Cluster-8,Cluster-10,Cluster-12,Cluster-5,Cluster-3	ENSG00000243927.6	MRPS6	6.13206e-14	8.34511	-1.40453	61.2581	5.00634e-15
down	Cluster-11	Cluster-4,Cluster-6,Cluster-7,Cluster-9,Cluster-2,Cluster-1,Cluster-8,Cluster-10,Cluster-12,Cluster-5,Cluster-3	ENSG00000213442.5	RPL18AP3	6.38478e-14	8.14575	-1.72928	61.177	5.21682e-15
down	Cluster-11	Cluster-4,Cluster-6,Cluster-7,Cluster-9,Cluster-2,Cluster-1,Cluster-8,Cluster-10,Cluster-12,Cluster-5,Cluster-3	ENSG00000285330.1	ENSG00000285330	6.44707e-14	8.38762	-1.5769	61.1563	5.2719e-15
down	Cluster-11	Cluster-4,Cluster-6,Cluster-7,Cluster-9,Cluster-2,Cluster-1,Cluster-8,Cluster-10,Cluster-12,Cluster-5,Cluster-3	ENSG00000140365.16	COMMD4	6.46072e-14	8.207	-1.75433	61.1513	5.28516e-15
down	Cluster-11	Cluster-4,Cluster-6,Cluster-7,Cluster-9,Cluster-2,Cluster-1,Cluster-8,Cluster-10,Cluster-12,Cluster-5,Cluster-3	ENSG00000182256.13	GABRG3	6.5952e-14	8.59749	-2.95351	61.11	5.39732e-15
down	Cluster-11	Cluster-4,Cluster-6,Cluster-7,Cluster-9,Cluster-2,Cluster-1,Cluster-8,Cluster-10,Cluster-12,Cluster-5,Cluster-3	ENSG00000119421.7	NDUFA8	7.14259e-14	8.25103	-1.67135	60.9507	5.85226e-15
down	Cluster-11	Cluster-4,Cluster-6,Cluster-7,Cluster-9,Cluster-2,Cluster-1,Cluster-8,Cluster-10,Cluster-12,Cluster-5,Cluster-3	ENSG00000115350.12	POLE4	7.19462e-14	8.20662	-1.73497	60.9356	5.89723e-15
down	Cluster-11	Cluster-4,Cluster-6,Cluster-7,Cluster-9,Cluster-2,Cluster-1,Cluster-8,Cluster-10,Cluster-12,Cluster-5,Cluster-3	ENSG00000270629.7	NBPF14	7.25948e-14	8.31553	-1.75245	60.9172	5.95275e-15
down	Cluster-11	Cluster-4,Cluster-6,Cluster-7,Cluster-9,Cluster-2,Cluster-1,Cluster-8,Cluster-10,Cluster-12,Cluster-5,Cluster-3	ENSG00000075618.18	FSCN1	7.269e-14	8.36015	-1.58578	60.9138	5.96293e-15
down	Cluster-11	Cluster-4,Cluster-6,Cluster-7,Cluster-9,Cluster-2,Cluster-1,Cluster-8,Cluster-10,Cluster-12,Cluster-5,Cluster-3	ENSG00000275163.1	ENSG00000275163	7.45564e-14	8.29424	-1.85769	60.8623	6.12088e-15
down	Cluster-11	Cluster-4,Cluster-6,Cluster-7,Cluster-9,Cluster-2,Cluster-1,Cluster-8,Cluster-10,Cluster-12,Cluster-5,Cluster-3	ENSG00000171791.14	BCL2	7.71565e-14	8.29004	-2.10707	60.7941	6.33685e-15
down	Cluster-11	Cluster-4,Cluster-6,Cluster-7,Cluster-9,Cluster-2,Cluster-1,Cluster-8,Cluster-10,Cluster-12,Cluster-5,Cluster-3	ENSG00000285897.1	ENSG00000285897	8.73608e-14	8.18844	-1.64899	60.5464	7.18629e-15
down	Cluster-11	Cluster-4,Cluster-6,Cluster-7,Cluster-9,Cluster-2,Cluster-1,Cluster-8,Cluster-10,Cluster-12,Cluster-5,Cluster-3	ENSG00000127445.14	PIN1	8.84854e-14	8.32417	-1.52515	60.5197	7.28456e-15
down	Cluster-11	Cluster-4,Cluster-6,Cluster-7,Cluster-9,Cluster-2,Cluster-1,Cluster-8,Cluster-10,Cluster-12,Cluster-5,Cluster-3	ENSG00000143819.13	EPHX1	8.89741e-14	8.27139	-1.85259	60.5081	7.32769e-15
down	Cluster-11	Cluster-4,Cluster-6,Cluster-7,Cluster-9,Cluster-2,Cluster-1,Cluster-8,Cluster-10,Cluster-12,Cluster-5,Cluster-3	ENSG00000188290.11	HES4	9.00914e-14	8.20587	-1.96349	60.4827	7.42263e-15
down	Cluster-11	Cluster-4,Cluster-6,Cluster-7,Cluster-9,Cluster-2,Cluster-1,Cluster-8,Cluster-10,Cluster-12,Cluster-5,Cluster-3	ENSG00000162998.5	FRZB	9.0966e-14	8.19588	-2.07584	60.4629	7.49765e-15
down	Cluster-11	Cluster-4,Cluster-6,Cluster-7,Cluster-9,Cluster-2,Cluster-1,Cluster-8,Cluster-10,Cluster-12,Cluster-5,Cluster-3	ENSG00000123094.16	RASSF8	9.18316e-14	8.46005	-1.64922	60.4428	7.57497e-15
down	Cluster-11	Cluster-4,Cluster-6,Cluster-7,Cluster-9,Cluster-2,Cluster-1,Cluster-8,Cluster-10,Cluster-12,Cluster-5,Cluster-3	ENSG00000183684.8	ALYREF	9.23515e-14	8.17995	-1.77977	60.4309	7.62086e-15
down	Cluster-11	Cluster-4,Cluster-6,Cluster-7,Cluster-9,Cluster-2,Cluster-1,Cluster-8,Cluster-10,Cluster-12,Cluster-5,Cluster-3	ENSG00000122641.11	INHBA	9.51544e-14	8.24433	-2.28279	60.3712	7.85525e-15
down	Cluster-11	Cluster-4,Cluster-6,Cluster-7,Cluster-9,Cluster-2,Cluster-1,Cluster-8,Cluster-10,Cluster-12,Cluster-5,Cluster-3	ENSG00000178662.16	CSRNP3	9.96899e-14	8.85132	-1.38542	60.2788	8.23291e-15
down	Cluster-11	Cluster-4,Cluster-6,Cluster-7,Cluster-9,Cluster-2,Cluster-1,Cluster-8,Cluster-10,Cluster-12,Cluster-5,Cluster-3	ENSG00000103260.9	METRN	1.01957e-13	8.21329	-1.98387	60.2338	8.42344e-15
down	Cluster-11	Cluster-4,Cluster-6,Cluster-7,Cluster-9,Cluster-2,Cluster-1,Cluster-8,Cluster-10,Cluster-12,Cluster-5,Cluster-3	ENSG00000159167.12	STC1	1.07164e-13	8.17567	-2.1758	60.1342	8.86065e-15
down	Cluster-11	Cluster-4,Cluster-6,Cluster-7,Cluster-9,Cluster-2,Cluster-1,Cluster-8,Cluster-10,Cluster-12,Cluster-5,Cluster-3	ENSG00000198546.15	ZNF511	1.08557e-13	8.13369	-1.70704	60.1072	8.98283e-15
down	Cluster-11	Cluster-4,Cluster-6,Cluster-7,Cluster-9,Cluster-2,Cluster-1,Cluster-8,Cluster-10,Cluster-12,Cluster-5,Cluster-3	ENSG00000148248.14	SURF4	1.10105e-13	8.31851	-1.48505	60.0786	9.11454e-15
down	Cluster-11	Cluster-4,Cluster-6,Cluster-7,Cluster-9,Cluster-2,Cluster-1,Cluster-8,Cluster-10,Cluster-12,Cluster-5,Cluster-3	ENSG00000184281.15	TSSC4	1.103e-13	8.11703	-1.7254	60.0743	9.1343e-15
down	Cluster-11	Cluster-4,Cluster-6,Cluster-7,Cluster-9,Cluster-2,Cluster-1,Cluster-8,Cluster-10,Cluster-12,Cluster-5,Cluster-3	ENSG00000113721.14	PDGFRB	1.12595e-13	8.14285	-1.91445	60.0322	9.33165e-15
down	Cluster-11	Cluster-4,Cluster-6,Cluster-7,Cluster-9,Cluster-2,Cluster-1,Cluster-8,Cluster-10,Cluster-12,Cluster-5,Cluster-3	ENSG00000102030.16	NAA10	1.26853e-13	8.20322	-1.67288	59.7929	1.05381e-14
down	Cluster-11	Cluster-4,Cluster-6,Cluster-7,Cluster-9,Cluster-2,Cluster-1,Cluster-8,Cluster-10,Cluster-12,Cluster-5,Cluster-3	ENSG00000047410.14	TPR	1.30981e-13	8.6504	-1.14992	59.7291	1.08853e-14
down	Cluster-11	Cluster-4,Cluster-6,Cluster-7,Cluster-9,Cluster-2,Cluster-1,Cluster-8,Cluster-10,Cluster-12,Cluster-5,Cluster-3	ENSG00000109099.16	PMP22	1.32164e-13	8.18782	-1.95294	59.7107	1.09878e-14
down	Cluster-11	Cluster-4,Cluster-6,Cluster-7,Cluster-9,Cluster-2,Cluster-1,Cluster-8,Cluster-10,Cluster-12,Cluster-5,Cluster-3	ENSG00000147140.17	NONO	1.32552e-13	8.63262	-1.12452	59.7041	1.10249e-14
down	Cluster-11	Cluster-4,Cluster-6,Cluster-7,Cluster-9,Cluster-2,Cluster-1,Cluster-8,Cluster-10,Cluster-12,Cluster-5,Cluster-3	ENSG00000152495.11	CAMK4	1.32552e-13	8.31824	-2.26175	59.7026	1.1033e-14
down	Cluster-11	Cluster-4,Cluster-6,Cluster-7,Cluster-9,Cluster-2,Cluster-1,Cluster-8,Cluster-10,Cluster-12,Cluster-5,Cluster-3	ENSG00000089289.16	IGBP1	1.39331e-13	8.3676	-1.44182	59.6014	1.16154e-14
down	Cluster-11	Cluster-4,Cluster-6,Cluster-7,Cluster-9,Cluster-2,Cluster-1,Cluster-8,Cluster-10,Cluster-12,Cluster-5,Cluster-3	ENSG00000168701.19	TMEM208	1.39823e-13	8.22687	-1.61885	59.5929	1.16656e-14
down	Cluster-11	Cluster-4,Cluster-6,Cluster-7,Cluster-9,Cluster-2,Cluster-1,Cluster-8,Cluster-10,Cluster-12,Cluster-5,Cluster-3	ENSG00000012061.17	ERCC1	1.46577e-13	8.33294	-1.4531	59.4962	1.22529e-14
down	Cluster-11	Cluster-4,Cluster-6,Cluster-7,Cluster-9,Cluster-2,Cluster-1,Cluster-8,Cluster-10,Cluster-12,Cluster-5,Cluster-3	ENSG00000160801.14	PTH1R	1.48739e-13	8.11605	-1.788	59.4659	1.24433e-14
down	Cluster-11	Cluster-4,Cluster-6,Cluster-7,Cluster-9,Cluster-2,Cluster-1,Cluster-8,Cluster-10,Cluster-12,Cluster-5,Cluster-3	ENSG00000126088.14	UROD	1.50291e-13	8.18263	-1.77299	59.4447	1.2578e-14
down	Cluster-11	Cluster-4,Cluster-6,Cluster-7,Cluster-9,Cluster-2,Cluster-1,Cluster-8,Cluster-10,Cluster-12,Cluster-5,Cluster-3	ENSG00000170955.10	CAVIN3	1.52887e-13	8.16632	-1.86074	59.4087	1.28102e-14
down	Cluster-11	Cluster-4,Cluster-6,Cluster-7,Cluster-9,Cluster-2,Cluster-1,Cluster-8,Cluster-10,Cluster-12,Cluster-5,Cluster-3	ENSG00000146938.16	NLGN4X	1.53526e-13	8.31182	-1.91505	59.3997	1.28688e-14
down	Cluster-11	Cluster-4,Cluster-6,Cluster-7,Cluster-9,Cluster-2,Cluster-1,Cluster-8,Cluster-10,Cluster-12,Cluster-5,Cluster-3	ENSG00000143106.13	PSMA5	1.54e-13	8.45546	-1.31863	59.3929	1.29135e-14
down	Cluster-11	Cluster-4,Cluster-6,Cluster-7,Cluster-9,Cluster-2,Cluster-1,Cluster-8,Cluster-10,Cluster-12,Cluster-5,Cluster-3	ENSG00000179958.10	DCTPP1	1.58223e-13	8.13001	-1.79832	59.3389	1.32727e-14
down	Cluster-11	Cluster-4,Cluster-6,Cluster-7,Cluster-9,Cluster-2,Cluster-1,Cluster-8,Cluster-10,Cluster-12,Cluster-5,Cluster-3	ENSG00000242616.4	GNG10	1.61136e-13	8.16418	-1.66723	59.3022	1.35224e-14
down	Cluster-11	Cluster-4,Cluster-6,Cluster-7,Cluster-9,Cluster-2,Cluster-1,Cluster-8,Cluster-10,Cluster-12,Cluster-5,Cluster-3	ENSG00000154277.13	UCHL1	1.63778e-13	8.37954	-1.84473	59.2684	1.37569e-14
down	Cluster-11	Cluster-4,Cluster-6,Cluster-7,Cluster-9,Cluster-2,Cluster-1,Cluster-8,Cluster-10,Cluster-12,Cluster-5,Cluster-3	ENSG00000130165.11	ELOF1	1.63778e-13	8.09553	-1.70743	59.2679	1.376e-14
down	Cluster-11	Cluster-4,Cluster-6,Cluster-7,Cluster-9,Cluster-2,Cluster-1,Cluster-8,Cluster-10,Cluster-12,Cluster-5,Cluster-3	ENSG00000143753.14	DEGS1	1.65065e-13	8.24342	-1.62813	59.2518	1.38735e-14
down	Cluster-11	Cluster-4,Cluster-6,Cluster-7,Cluster-9,Cluster-2,Cluster-1,Cluster-8,Cluster-10,Cluster-12,Cluster-5,Cluster-3	ENSG00000134779.15	TPGS2	1.65514e-13	8.24449	-1.63598	59.2457	1.39166e-14
down	Cluster-11	Cluster-4,Cluster-6,Cluster-7,Cluster-9,Cluster-2,Cluster-1,Cluster-8,Cluster-10,Cluster-12,Cluster-5,Cluster-3	ENSG00000124767.7	GLO1	1.79772e-13	8.47864	-1.29065	59.0785	1.51506e-14
down	Cluster-11	Cluster-4,Cluster-6,Cluster-7,Cluster-9,Cluster-2,Cluster-1,Cluster-8,Cluster-10,Cluster-12,Cluster-5,Cluster-3	ENSG00000244187.8	TMEM141	1.86184e-13	8.15867	-1.66322	59.008	1.57031e-14
down	Cluster-11	Cluster-4,Cluster-6,Cluster-7,Cluster-9,Cluster-2,Cluster-1,Cluster-8,Cluster-10,Cluster-12,Cluster-5,Cluster-3	ENSG00000090776.6	EFNB1	1.93035e-13	8.17103	-1.79918	58.9346	1.62998e-14
down	Cluster-11	Cluster-4,Cluster-6,Cluster-7,Cluster-9,Cluster-2,Cluster-1,Cluster-8,Cluster-10,Cluster-12,Cluster-5,Cluster-3	ENSG00000116667.15	C1orf21	1.93586e-13	8.47352	-1.53297	58.9283	1.63525e-14
down	Cluster-11	Cluster-4,Cluster-6,Cluster-7,Cluster-9,Cluster-2,Cluster-1,Cluster-8,Cluster-10,Cluster-12,Cluster-5,Cluster-3	ENSG00000138398.17	PPIG	1.9467e-13	8.69555	-1.04668	58.9165	1.64504e-14
down	Cluster-11	Cluster-4,Cluster-6,Cluster-7,Cluster-9,Cluster-2,Cluster-1,Cluster-8,Cluster-10,Cluster-12,Cluster-5,Cluster-3	ENSG00000224032.9	EPB41L4A-AS1	1.97563e-13	8.23729	-1.65394	58.8867	1.67014e-14
down	Cluster-11	Cluster-4,Cluster-6,Cluster-7,Cluster-9,Cluster-2,Cluster-1,Cluster-8,Cluster-10,Cluster-12,Cluster-5,Cluster-3	ENSG00000205981.9	DNAJC19	2.03645e-13	8.22417	-1.59804	58.8256	1.72288e-14
down	Cluster-11	Cluster-4,Cluster-6,Cluster-7,Cluster-9,Cluster-2,Cluster-1,Cluster-8,Cluster-10,Cluster-12,Cluster-5,Cluster-3	ENSG00000269967.1	ENSG00000269967	2.06376e-13	8.33985	-1.37885	58.7986	1.74665e-14
down	Cluster-11	Cluster-4,Cluster-6,Cluster-7,Cluster-9,Cluster-2,Cluster-1,Cluster-8,Cluster-10,Cluster-12,Cluster-5,Cluster-3	ENSG00000101198.15	NKAIN4	2.12102e-13	8.38691	-1.60207	58.744	1.79581e-14
down	Cluster-11	Cluster-4,Cluster-6,Cluster-7,Cluster-9,Cluster-2,Cluster-1,Cluster-8,Cluster-10,Cluster-12,Cluster-5,Cluster-3	ENSG00000171444.19	MCC	2.34985e-13	9.35667	-1.51999	58.5386	1.99336e-14
down	Cluster-11	Cluster-4,Cluster-6,Cluster-7,Cluster-9,Cluster-2,Cluster-1,Cluster-8,Cluster-10,Cluster-12,Cluster-5,Cluster-3	ENSG00000181817.6	LSM10	2.3838e-13	8.14605	-1.69679	58.5097	2.02294e-14
down	Cluster-11	Cluster-4,Cluster-6,Cluster-7,Cluster-9,Cluster-2,Cluster-1,Cluster-8,Cluster-10,Cluster-12,Cluster-5,Cluster-3	ENSG00000205871.5	RPS3AP47	2.45349e-13	8.11187	-1.69062	58.4515	2.08368e-14
down	Cluster-11	Cluster-4,Cluster-6,Cluster-7,Cluster-9,Cluster-2,Cluster-1,Cluster-8,Cluster-10,Cluster-12,Cluster-5,Cluster-3	ENSG00000185825.17	BCAP31	2.48125e-13	8.23333	-1.58339	58.4286	2.10806e-14
down	Cluster-11	Cluster-4,Cluster-6,Cluster-7,Cluster-9,Cluster-2,Cluster-1,Cluster-8,Cluster-10,Cluster-12,Cluster-5,Cluster-3	ENSG00000056050.7	HPF1	2.50548e-13	8.24151	-1.56819	58.4087	2.12946e-14
down	Cluster-11	Cluster-4,Cluster-6,Cluster-7,Cluster-9,Cluster-2,Cluster-1,Cluster-8,Cluster-10,Cluster-12,Cluster-5,Cluster-3	ENSG00000181234.10	TMEM132C	2.51837e-13	8.37292	-2.44992	58.3971	2.14206e-14
down	Cluster-11	Cluster-4,Cluster-6,Cluster-7,Cluster-9,Cluster-2,Cluster-1,Cluster-8,Cluster-10,Cluster-12,Cluster-5,Cluster-3	ENSG00000187713.7	TMEM203	2.58803e-13	8.12963	-1.70362	58.3397	2.20552e-14
down	Cluster-11	Cluster-4,Cluster-6,Cluster-7,Cluster-9,Cluster-2,Cluster-1,Cluster-8,Cluster-10,Cluster-12,Cluster-5,Cluster-3	ENSG00000108055.11	SMC3	2.61357e-13	8.44303	-1.38668	58.3196	2.22813e-14
down	Cluster-11	Cluster-4,Cluster-6,Cluster-7,Cluster-9,Cluster-2,Cluster-1,Cluster-8,Cluster-10,Cluster-12,Cluster-5,Cluster-3	ENSG00000284686.1	ENSG00000284686	2.63712e-13	8.4362	-1.94674	58.3012	2.24907e-14
down	Cluster-11	Cluster-4,Cluster-6,Cluster-7,Cluster-9,Cluster-2,Cluster-1,Cluster-8,Cluster-10,Cluster-12,Cluster-5,Cluster-3	ENSG00000133639.6	BTG1	2.72917e-13	8.76765	-1.23954	58.233	2.32846e-14
down	Cluster-11	Cluster-4,Cluster-6,Cluster-7,Cluster-9,Cluster-2,Cluster-1,Cluster-8,Cluster-10,Cluster-12,Cluster-5,Cluster-3	ENSG00000263266.2	RPS7P1	2.75484e-13	8.15043	-1.71866	58.2138	2.35125e-14
down	Cluster-11	Cluster-4,Cluster-6,Cluster-7,Cluster-9,Cluster-2,Cluster-1,Cluster-8,Cluster-10,Cluster-12,Cluster-5,Cluster-3	ENSG00000106976.22	DNM1	3.07241e-13	8.10801	-1.76278	57.9969	2.6253e-14
down	Cluster-11	Cluster-4,Cluster-6,Cluster-7,Cluster-9,Cluster-2,Cluster-1,Cluster-8,Cluster-10,Cluster-12,Cluster-5,Cluster-3	ENSG00000019991.18	HGF	3.14068e-13	8.21383	-2.3412	57.9529	2.68466e-14
down	Cluster-11	Cluster-4,Cluster-6,Cluster-7,Cluster-9,Cluster-2,Cluster-1,Cluster-8,Cluster-10,Cluster-12,Cluster-5,Cluster-3	ENSG00000100417.12	PMM1	3.22059e-13	8.13254	-1.71728	57.9013	2.75611e-14
down	Cluster-11	Cluster-4,Cluster-6,Cluster-7,Cluster-9,Cluster-2,Cluster-1,Cluster-8,Cluster-10,Cluster-12,Cluster-5,Cluster-3	ENSG00000156395.14	SORCS3	3.39077e-13	8.3477	-2.4019	57.7955	2.90836e-14
down	Cluster-11	Cluster-4,Cluster-6,Cluster-7,Cluster-9,Cluster-2,Cluster-1,Cluster-8,Cluster-10,Cluster-12,Cluster-5,Cluster-3	ENSG00000105088.9	OLFM2	3.44032e-13	8.35751	-1.6766	57.7662	2.95198e-14
down	Cluster-11	Cluster-4,Cluster-6,Cluster-7,Cluster-9,Cluster-2,Cluster-1,Cluster-8,Cluster-10,Cluster-12,Cluster-5,Cluster-3	ENSG00000128713.14	HOXD11	3.60367e-13	8.12285	-1.8322	57.6742	3.09331e-14
down	Cluster-11	Cluster-4,Cluster-6,Cluster-7,Cluster-9,Cluster-2,Cluster-1,Cluster-8,Cluster-10,Cluster-12,Cluster-5,Cluster-3	ENSG00000248871.1	TNFSF12-TNFSF13	3.70674e-13	8.07234	-1.6295	57.6158	3.18661e-14
down	Cluster-11	Cluster-4,Cluster-6,Cluster-7,Cluster-9,Cluster-2,Cluster-1,Cluster-8,Cluster-10,Cluster-12,Cluster-5,Cluster-3	ENSG00000196976.8	LAGE3	3.7834e-13	8.14054	-1.74673	57.5748	3.25374e-14
down	Cluster-11	Cluster-4,Cluster-6,Cluster-7,Cluster-9,Cluster-2,Cluster-1,Cluster-8,Cluster-10,Cluster-12,Cluster-5,Cluster-3	ENSG00000111885.7	MAN1A1	3.91295e-13	8.14796	-1.95523	57.5063	3.36898e-14
down	Cluster-11	Cluster-4,Cluster-6,Cluster-7,Cluster-9,Cluster-2,Cluster-1,Cluster-8,Cluster-10,Cluster-12,Cluster-5,Cluster-3	ENSG00000163319.11	MRPS18C	3.96239e-13	8.21708	-1.58837	57.4801	3.41412e-14
down	Cluster-11	Cluster-4,Cluster-6,Cluster-7,Cluster-9,Cluster-2,Cluster-1,Cluster-8,Cluster-10,Cluster-12,Cluster-5,Cluster-3	ENSG00000283944.1	MIR4709	4.08613e-13	8.2154	-1.59734	57.4188	3.52221e-14
down	Cluster-11	Cluster-4,Cluster-6,Cluster-7,Cluster-9,Cluster-2,Cluster-1,Cluster-8,Cluster-10,Cluster-12,Cluster-5,Cluster-3	ENSG00000007080.11	CCDC124	4.26547e-13	8.15581	-1.68289	57.3314	3.6822e-14
down	Cluster-11	Cluster-4,Cluster-6,Cluster-7,Cluster-9,Cluster-2,Cluster-1,Cluster-8,Cluster-10,Cluster-12,Cluster-5,Cluster-3	ENSG00000124212.6	PTGIS	4.31542e-13	8.34796	-1.59959	57.3078	3.72672e-14
down	Cluster-11	Cluster-4,Cluster-6,Cluster-7,Cluster-9,Cluster-2,Cluster-1,Cluster-8,Cluster-10,Cluster-12,Cluster-5,Cluster-3	ENSG00000138449.11	SLC40A1	4.32026e-13	8.41913	-1.7548	57.3049	3.73231e-14
down	Cluster-11	Cluster-4,Cluster-6,Cluster-7,Cluster-9,Cluster-2,Cluster-1,Cluster-8,Cluster-10,Cluster-12,Cluster-5,Cluster-3	ENSG00000164830.19	OXR1	4.64209e-13	8.73808	-1.41593	57.1628	4.01185e-14
down	Cluster-11	Cluster-4,Cluster-6,Cluster-7,Cluster-9,Cluster-2,Cluster-1,Cluster-8,Cluster-10,Cluster-12,Cluster-5,Cluster-3	ENSG00000085719.13	CPNE3	4.79723e-13	8.32548	-1.45657	57.0945	4.15373e-14
down	Cluster-11	Cluster-4,Cluster-6,Cluster-7,Cluster-9,Cluster-2,Cluster-1,Cluster-8,Cluster-10,Cluster-12,Cluster-5,Cluster-3	ENSG00000105202.9	FBL	5.04625e-13	8.41002	-1.38202	56.9935	4.37263e-14
down	Cluster-11	Cluster-4,Cluster-6,Cluster-7,Cluster-9,Cluster-2,Cluster-1,Cluster-8,Cluster-10,Cluster-12,Cluster-5,Cluster-3	ENSG00000234742.1	RPL17P18	5.38544e-13	8.11926	-1.73727	56.8633	4.6718e-14
down	Cluster-11	Cluster-4,Cluster-6,Cluster-7,Cluster-9,Cluster-2,Cluster-1,Cluster-8,Cluster-10,Cluster-12,Cluster-5,Cluster-3	ENSG00000116005.12	PCYOX1	5.5189e-13	8.15542	-1.72682	56.8144	4.78936e-14
down	Cluster-11	Cluster-4,Cluster-6,Cluster-7,Cluster-9,Cluster-2,Cluster-1,Cluster-8,Cluster-10,Cluster-12,Cluster-5,Cluster-3	ENSG00000169689.15	CENPX	5.67353e-13	8.22246	-1.67898	56.7586	4.92725e-14
down	Cluster-11	Cluster-4,Cluster-6,Cluster-7,Cluster-9,Cluster-2,Cluster-1,Cluster-8,Cluster-10,Cluster-12,Cluster-5,Cluster-3	ENSG00000137161.18	CNPY3	5.78937e-13	8.17073	-1.6549	56.7174	5.03161e-14
down	Cluster-11	Cluster-4,Cluster-6,Cluster-7,Cluster-9,Cluster-2,Cluster-1,Cluster-8,Cluster-10,Cluster-12,Cluster-5,Cluster-3	ENSG00000270757.1	HSPE1-MOB4	5.81487e-13	8.79731	-1.15741	56.708	5.05567e-14
down	Cluster-11	Cluster-4,Cluster-6,Cluster-7,Cluster-9,Cluster-2,Cluster-1,Cluster-8,Cluster-10,Cluster-12,Cluster-5,Cluster-3	ENSG00000160075.12	SSU72	5.99673e-13	8.47457	-1.252	56.6445	5.22159e-14
down	Cluster-11	Cluster-4,Cluster-6,Cluster-7,Cluster-9,Cluster-2,Cluster-1,Cluster-8,Cluster-10,Cluster-12,Cluster-5,Cluster-3	ENSG00000136161.13	RCBTB2	6.04065e-13	8.23425	-1.591	56.6294	5.2618e-14
down	Cluster-11	Cluster-4,Cluster-6,Cluster-7,Cluster-9,Cluster-2,Cluster-1,Cluster-8,Cluster-10,Cluster-12,Cluster-5,Cluster-3	ENSG00000185187.13	SIGIRR	6.06606e-13	8.13556	-1.79884	56.6205	5.2859e-14
down	Cluster-11	Cluster-4,Cluster-6,Cluster-7,Cluster-9,Cluster-2,Cluster-1,Cluster-8,Cluster-10,Cluster-12,Cluster-5,Cluster-3	ENSG00000291336.1	ENSG00000291336	6.12815e-13	8.83241	-1.26471	56.5997	5.342e-14
down	Cluster-11	Cluster-4,Cluster-6,Cluster-7,Cluster-9,Cluster-2,Cluster-1,Cluster-8,Cluster-10,Cluster-12,Cluster-5,Cluster-3	ENSG00000082515.18	MRPL22	6.15695e-13	8.26027	-1.48547	56.5897	5.3691e-14
down	Cluster-11	Cluster-4,Cluster-6,Cluster-7,Cluster-9,Cluster-2,Cluster-1,Cluster-8,Cluster-10,Cluster-12,Cluster-5,Cluster-3	ENSG00000183010.17	PYCR1	6.16417e-13	8.18641	-1.72928	56.5865	5.37811e-14
down	Cluster-11	Cluster-4,Cluster-6,Cluster-7,Cluster-9,Cluster-2,Cluster-1,Cluster-8,Cluster-10,Cluster-12,Cluster-5,Cluster-3	ENSG00000281344.1	HELLPAR	6.48893e-13	8.16443	-1.76568	56.4828	5.66916e-14
down	Cluster-11	Cluster-4,Cluster-6,Cluster-7,Cluster-9,Cluster-2,Cluster-1,Cluster-8,Cluster-10,Cluster-12,Cluster-5,Cluster-3	ENSG00000257950.3	P2RX5-TAX1BP3	6.51142e-13	8.17896	-1.59538	56.4753	5.69093e-14
down	Cluster-11	Cluster-4,Cluster-6,Cluster-7,Cluster-9,Cluster-2,Cluster-1,Cluster-8,Cluster-10,Cluster-12,Cluster-5,Cluster-3	ENSG00000067167.8	TRAM1	6.51668e-13	8.42672	-1.3494	56.473	5.69764e-14
down	Cluster-11	Cluster-4,Cluster-6,Cluster-7,Cluster-9,Cluster-2,Cluster-1,Cluster-8,Cluster-10,Cluster-12,Cluster-5,Cluster-3	ENSG00000164116.17	GUCY1A1	6.72105e-13	8.39448	-2.75952	56.4101	5.88288e-14
down	Cluster-11	Cluster-4,Cluster-6,Cluster-7,Cluster-9,Cluster-2,Cluster-1,Cluster-8,Cluster-10,Cluster-12,Cluster-5,Cluster-3	ENSG00000042493.16	CAPG	6.74734e-13	8.08859	-1.75715	56.4016	5.90809e-14
down	Cluster-11	Cluster-4,Cluster-6,Cluster-7,Cluster-9,Cluster-2,Cluster-1,Cluster-8,Cluster-10,Cluster-12,Cluster-5,Cluster-3	ENSG00000143387.14	CTSK	7.12588e-13	8.24331	-1.72907	56.2929	6.24418e-14
down	Cluster-11	Cluster-4,Cluster-6,Cluster-7,Cluster-9,Cluster-2,Cluster-1,Cluster-8,Cluster-10,Cluster-12,Cluster-5,Cluster-3	ENSG00000272896.1	ENSG00000272896	7.14608e-13	8.17548	-1.59284	56.2866	6.26421e-14
down	Cluster-11	Cluster-4,Cluster-6,Cluster-7,Cluster-9,Cluster-2,Cluster-1,Cluster-8,Cluster-10,Cluster-12,Cluster-5,Cluster-3	ENSG00000145428.15	RNF175	7.44702e-13	8.09463	-1.78011	56.2033	6.53528e-14
down	Cluster-11	Cluster-4,Cluster-6,Cluster-7,Cluster-9,Cluster-2,Cluster-1,Cluster-8,Cluster-10,Cluster-12,Cluster-5,Cluster-3	ENSG00000132661.4	NXT1	7.64345e-13	8.12981	-1.704	56.1499	6.71512e-14
down	Cluster-11	Cluster-4,Cluster-6,Cluster-7,Cluster-9,Cluster-2,Cluster-1,Cluster-8,Cluster-10,Cluster-12,Cluster-5,Cluster-3	ENSG00000108528.14	SLC25A11	7.84848e-13	8.20171	-1.59606	56.0971	6.8978e-14
down	Cluster-11	Cluster-4,Cluster-6,Cluster-7,Cluster-9,Cluster-2,Cluster-1,Cluster-8,Cluster-10,Cluster-12,Cluster-5,Cluster-3	ENSG00000140931.20	CMTM3	7.87817e-13	8.13007	-1.68943	56.0882	6.92902e-14
down	Cluster-11	Cluster-4,Cluster-6,Cluster-7,Cluster-9,Cluster-2,Cluster-1,Cluster-8,Cluster-10,Cluster-12,Cluster-5,Cluster-3	ENSG00000118508.5	RAB32	8.15515e-13	8.27171	-1.79307	56.0174	7.18323e-14
down	Cluster-11	Cluster-4,Cluster-6,Cluster-7,Cluster-9,Cluster-2,Cluster-1,Cluster-8,Cluster-10,Cluster-12,Cluster-5,Cluster-3	ENSG00000214535.3	RPS15AP1	8.21699e-13	8.12345	-1.64717	56.0018	7.24038e-14
down	Cluster-11	Cluster-4,Cluster-6,Cluster-7,Cluster-9,Cluster-2,Cluster-1,Cluster-8,Cluster-10,Cluster-12,Cluster-5,Cluster-3	ENSG00000166226.13	CCT2	8.41835e-13	8.54415	-1.31132	55.9528	7.42328e-14
down	Cluster-11	Cluster-4,Cluster-6,Cluster-7,Cluster-9,Cluster-2,Cluster-1,Cluster-8,Cluster-10,Cluster-12,Cluster-5,Cluster-3	ENSG00000051620.11	HEBP2	8.56262e-13	8.19966	-1.63709	55.9186	7.55328e-14
down	Cluster-11	Cluster-4,Cluster-6,Cluster-7,Cluster-9,Cluster-2,Cluster-1,Cluster-8,Cluster-10,Cluster-12,Cluster-5,Cluster-3	ENSG00000280893.1	ENSG00000280893	8.60663e-13	8.13894	-1.82983	55.9078	7.59491e-14
down	Cluster-11	Cluster-4,Cluster-6,Cluster-7,Cluster-9,Cluster-2,Cluster-1,Cluster-8,Cluster-10,Cluster-12,Cluster-5,Cluster-3	ENSG00000100106.22	TRIOBP	8.79424e-13	8.2811	-1.50814	55.8611	7.77763e-14
down	Cluster-11	Cluster-4,Cluster-6,Cluster-7,Cluster-9,Cluster-2,Cluster-1,Cluster-8,Cluster-10,Cluster-12,Cluster-5,Cluster-3	ENSG00000198108.4	CHSY3	8.93687e-13	8.31468	-2.23763	55.828	7.90958e-14
down	Cluster-11	Cluster-4,Cluster-6,Cluster-7,Cluster-9,Cluster-2,Cluster-1,Cluster-8,Cluster-10,Cluster-12,Cluster-5,Cluster-3	ENSG00000131475.7	VPS25	9.11392e-13	8.14081	-1.66612	55.7873	8.07518e-14
down	Cluster-11	Cluster-4,Cluster-6,Cluster-7,Cluster-9,Cluster-2,Cluster-1,Cluster-8,Cluster-10,Cluster-12,Cluster-5,Cluster-3	ENSG00000086504.18	MRPL28	9.18176e-13	8.19521	-1.61695	55.772	8.13827e-14
down	Cluster-11	Cluster-4,Cluster-6,Cluster-7,Cluster-9,Cluster-2,Cluster-1,Cluster-8,Cluster-10,Cluster-12,Cluster-5,Cluster-3	ENSG00000148362.11	PAXX	9.35199e-13	8.24414	-1.57476	55.7352	8.2922e-14
down	Cluster-11	Cluster-4,Cluster-6,Cluster-7,Cluster-9,Cluster-2,Cluster-1,Cluster-8,Cluster-10,Cluster-12,Cluster-5,Cluster-3	ENSG00000148935.12	GAS2	9.36124e-13	8.87711	-2.47119	55.7325	8.30344e-14
down	Cluster-11	Cluster-4,Cluster-6,Cluster-7,Cluster-9,Cluster-2,Cluster-1,Cluster-8,Cluster-10,Cluster-12,Cluster-5,Cluster-3	ENSG00000196776.17	CD47	9.52016e-13	8.31587	-1.70194	55.698	8.4506e-14
down	Cluster-11	Cluster-4,Cluster-6,Cluster-7,Cluster-9,Cluster-2,Cluster-1,Cluster-8,Cluster-10,Cluster-12,Cluster-5,Cluster-3	ENSG00000157020.18	SEC13	9.56495e-13	8.2933	-1.4647	55.688	8.49347e-14
down	Cluster-11	Cluster-4,Cluster-6,Cluster-7,Cluster-9,Cluster-2,Cluster-1,Cluster-8,Cluster-10,Cluster-12,Cluster-5,Cluster-3	ENSG00000157227.14	MMP14	9.60647e-13	8.12861	-1.76808	55.6773	8.53971e-14
down	Cluster-11	Cluster-4,Cluster-6,Cluster-7,Cluster-9,Cluster-2,Cluster-1,Cluster-8,Cluster-10,Cluster-12,Cluster-5,Cluster-3	ENSG00000234851.4	RPL23AP42	9.78055e-13	8.14399	-1.76229	55.6413	8.69764e-14
down	Cluster-11	Cluster-4,Cluster-6,Cluster-7,Cluster-9,Cluster-2,Cluster-1,Cluster-8,Cluster-10,Cluster-12,Cluster-5,Cluster-3	ENSG00000110536.14	PTPMT1	9.95846e-13	8.35564	-1.37081	55.6052	8.85909e-14
down	Cluster-11	Cluster-4,Cluster-6,Cluster-7,Cluster-9,Cluster-2,Cluster-1,Cluster-8,Cluster-10,Cluster-12,Cluster-5,Cluster-3	ENSG00000128710.6	HOXD10	1.00182e-12	8.0816	-1.71365	55.5927	8.91553e-14
down	Cluster-11	Cluster-4,Cluster-6,Cluster-7,Cluster-9,Cluster-2,Cluster-1,Cluster-8,Cluster-10,Cluster-12,Cluster-5,Cluster-3	ENSG00000065054.14	NHERF2	1.02093e-12	8.15911	-1.73132	55.5541	9.09218e-14
down	Cluster-11	Cluster-4,Cluster-6,Cluster-7,Cluster-9,Cluster-2,Cluster-1,Cluster-8,Cluster-10,Cluster-12,Cluster-5,Cluster-3	ENSG00000137076.22	TLN1	1.02322e-12	8.37575	-1.41244	55.5476	9.12221e-14
down	Cluster-11	Cluster-4,Cluster-6,Cluster-7,Cluster-9,Cluster-2,Cluster-1,Cluster-8,Cluster-10,Cluster-12,Cluster-5,Cluster-3	ENSG00000270170.2	NCBP2AS2	1.02322e-12	8.16577	-1.62511	55.5475	9.12256e-14
down	Cluster-11	Cluster-4,Cluster-6,Cluster-7,Cluster-9,Cluster-2,Cluster-1,Cluster-8,Cluster-10,Cluster-12,Cluster-5,Cluster-3	ENSG00000109339.24	MAPK10	1.07321e-12	8.69036	-2.08804	55.4531	9.57179e-14
down	Cluster-11	Cluster-4,Cluster-6,Cluster-7,Cluster-9,Cluster-2,Cluster-1,Cluster-8,Cluster-10,Cluster-12,Cluster-5,Cluster-3	ENSG00000185627.19	PSMD13	1.08868e-12	8.31631	-1.40454	55.4242	9.71327e-14
down	Cluster-11	Cluster-4,Cluster-6,Cluster-7,Cluster-9,Cluster-2,Cluster-1,Cluster-8,Cluster-10,Cluster-12,Cluster-5,Cluster-3	ENSG00000063241.8	ISOC2	1.09657e-12	8.14295	-1.68028	55.4093	9.78727e-14
down	Cluster-11	Cluster-4,Cluster-6,Cluster-7,Cluster-9,Cluster-2,Cluster-1,Cluster-8,Cluster-10,Cluster-12,Cluster-5,Cluster-3	ENSG00000144746.7	ARL6IP5	1.12043e-12	8.38398	-1.36098	55.3648	1.00112e-13
down	Cluster-11	Cluster-4,Cluster-6,Cluster-7,Cluster-9,Cluster-2,Cluster-1,Cluster-8,Cluster-10,Cluster-12,Cluster-5,Cluster-3	ENSG00000248167.7	TRIM39-RPP21	1.17293e-12	8.15862	-1.59546	55.2712	1.04993e-13
down	Cluster-11	Cluster-4,Cluster-6,Cluster-7,Cluster-9,Cluster-2,Cluster-1,Cluster-8,Cluster-10,Cluster-12,Cluster-5,Cluster-3	ENSG00000188643.11	S100A16	1.18728e-12	8.07997	-1.70147	55.2466	1.06316e-13
down	Cluster-11	Cluster-4,Cluster-6,Cluster-7,Cluster-9,Cluster-2,Cluster-1,Cluster-8,Cluster-10,Cluster-12,Cluster-5,Cluster-3	ENSG00000104368.19	PLAT	1.21128e-12	8.42501	-1.8686	55.2066	1.08505e-13
down	Cluster-11	Cluster-4,Cluster-6,Cluster-7,Cluster-9,Cluster-2,Cluster-1,Cluster-8,Cluster-10,Cluster-12,Cluster-5,Cluster-3	ENSG00000007520.4	TSR3	1.23129e-12	8.18906	-1.59381	55.1737	1.10337e-13
down	Cluster-11	Cluster-4,Cluster-6,Cluster-7,Cluster-9,Cluster-2,Cluster-1,Cluster-8,Cluster-10,Cluster-12,Cluster-5,Cluster-3	ENSG00000153113.24	CAST	1.24283e-12	8.30363	-1.57333	55.1532	1.11492e-13
down	Cluster-11	Cluster-4,Cluster-6,Cluster-7,Cluster-9,Cluster-2,Cluster-1,Cluster-8,Cluster-10,Cluster-12,Cluster-5,Cluster-3	ENSG00000197451.12	HNRNPAB	1.25826e-12	8.38542	-1.46609	55.1275	1.12959e-13
down	Cluster-11	Cluster-4,Cluster-6,Cluster-7,Cluster-9,Cluster-2,Cluster-1,Cluster-8,Cluster-10,Cluster-12,Cluster-5,Cluster-3	ENSG00000255471.1	PRSS23-AS1	1.31437e-12	8.23182	-1.77049	55.0411	1.18038e-13
down	Cluster-11	Cluster-4,Cluster-6,Cluster-7,Cluster-9,Cluster-2,Cluster-1,Cluster-8,Cluster-10,Cluster-12,Cluster-5,Cluster-3	ENSG00000179091.5	CYC1	1.40465e-12	8.23655	-1.61309	54.9091	1.26238e-13
down	Cluster-11	Cluster-4,Cluster-6,Cluster-7,Cluster-9,Cluster-2,Cluster-1,Cluster-8,Cluster-10,Cluster-12,Cluster-5,Cluster-3	ENSG00000254788.7	CKLF-CMTM1	1.46675e-12	8.21955	-1.60421	54.8212	1.3201e-13
down	Cluster-11	Cluster-4,Cluster-6,Cluster-7,Cluster-9,Cluster-2,Cluster-1,Cluster-8,Cluster-10,Cluster-12,Cluster-5,Cluster-3	ENSG00000140682.19	TGFB1I1	1.50381e-12	8.20967	-1.73565	54.7707	1.35443e-13
down	Cluster-11	Cluster-4,Cluster-6,Cluster-7,Cluster-9,Cluster-2,Cluster-1,Cluster-8,Cluster-10,Cluster-12,Cluster-5,Cluster-3	ENSG00000159403.18	C1R	1.53056e-12	8.09073	-1.76464	54.7347	1.37951e-13
down	Cluster-11	Cluster-4,Cluster-6,Cluster-7,Cluster-9,Cluster-2,Cluster-1,Cluster-8,Cluster-10,Cluster-12,Cluster-5,Cluster-3	ENSG00000122034.17	GTF3A	1.56431e-12	8.32703	-1.44683	54.6904	1.41095e-13
down	Cluster-11	Cluster-4,Cluster-6,Cluster-7,Cluster-9,Cluster-2,Cluster-1,Cluster-8,Cluster-10,Cluster-12,Cluster-5,Cluster-3	ENSG00000114446.5	IFT57	1.62427e-12	8.20614	-1.60247	54.615	1.46614e-13
down	Cluster-11	Cluster-4,Cluster-6,Cluster-7,Cluster-9,Cluster-2,Cluster-1,Cluster-8,Cluster-10,Cluster-12,Cluster-5,Cluster-3	ENSG00000092201.10	SUPT16H	1.62427e-12	8.45241	-1.32805	54.6143	1.46662e-13
down	Cluster-11	Cluster-4,Cluster-6,Cluster-7,Cluster-9,Cluster-2,Cluster-1,Cluster-8,Cluster-10,Cluster-12,Cluster-5,Cluster-3	ENSG00000168275.16	COA6	1.68455e-12	8.13557	-1.64917	54.542	1.5216e-13
down	Cluster-11	Cluster-4,Cluster-6,Cluster-7,Cluster-9,Cluster-2,Cluster-1,Cluster-8,Cluster-10,Cluster-12,Cluster-5,Cluster-3	ENSG00000106538.10	RARRES2	1.6857e-12	8.19192	-2.0534	54.5393	1.52374e-13
down	Cluster-11	Cluster-4,Cluster-6,Cluster-7,Cluster-9,Cluster-2,Cluster-1,Cluster-8,Cluster-10,Cluster-12,Cluster-5,Cluster-3	ENSG00000114698.15	PLSCR4	1.69233e-12	8.08986	-1.75554	54.5308	1.53027e-13
down	Cluster-11	Cluster-4,Cluster-6,Cluster-7,Cluster-9,Cluster-2,Cluster-1,Cluster-8,Cluster-10,Cluster-12,Cluster-5,Cluster-3	ENSG00000051523.12	CYBA	1.69306e-12	8.13805	-1.80751	54.5293	1.53148e-13
down	Cluster-11	Cluster-4,Cluster-6,Cluster-7,Cluster-9,Cluster-2,Cluster-1,Cluster-8,Cluster-10,Cluster-12,Cluster-5,Cluster-3	ENSG00000134352.21	IL6ST	1.73724e-12	8.52421	-1.39895	54.4772	1.57258e-13
down	Cluster-11	Cluster-4,Cluster-6,Cluster-7,Cluster-9,Cluster-2,Cluster-1,Cluster-8,Cluster-10,Cluster-12,Cluster-5,Cluster-3	ENSG00000013306.16	SLC25A39	1.76967e-12	8.13548	-1.64929	54.4381	1.60424e-13
down	Cluster-11	Cluster-4,Cluster-6,Cluster-7,Cluster-9,Cluster-2,Cluster-1,Cluster-8,Cluster-10,Cluster-12,Cluster-5,Cluster-3	ENSG00000280241.4	ENSG00000280241	1.78358e-12	8.13426	-1.89186	54.422	1.61742e-13
down	Cluster-11	Cluster-4,Cluster-6,Cluster-7,Cluster-9,Cluster-2,Cluster-1,Cluster-8,Cluster-10,Cluster-12,Cluster-5,Cluster-3	ENSG00000145337.5	PYURF	1.79016e-12	8.19374	-1.53408	54.4133	1.62456e-13
down	Cluster-11	Cluster-4,Cluster-6,Cluster-7,Cluster-9,Cluster-2,Cluster-1,Cluster-8,Cluster-10,Cluster-12,Cluster-5,Cluster-3	ENSG00000255072.2	PIGY	1.79016e-12	8.19374	-1.53408	54.4133	1.62456e-13
down	Cluster-11	Cluster-4,Cluster-6,Cluster-7,Cluster-9,Cluster-2,Cluster-1,Cluster-8,Cluster-10,Cluster-12,Cluster-5,Cluster-3	ENSG00000198171.13	DDRGK1	1.91215e-12	8.12249	-1.65499	54.2817	1.73713e-13
down	Cluster-11	Cluster-4,Cluster-6,Cluster-7,Cluster-9,Cluster-2,Cluster-1,Cluster-8,Cluster-10,Cluster-12,Cluster-5,Cluster-3	ENSG00000130726.12	TRIM28	1.91338e-12	8.25879	-1.48258	54.2797	1.73887e-13
down	Cluster-11	Cluster-4,Cluster-6,Cluster-7,Cluster-9,Cluster-2,Cluster-1,Cluster-8,Cluster-10,Cluster-12,Cluster-5,Cluster-3	ENSG00000172053.18	QARS1	1.91627e-12	8.15881	-1.60332	54.2761	1.74212e-13
down	Cluster-11	Cluster-4,Cluster-6,Cluster-7,Cluster-9,Cluster-2,Cluster-1,Cluster-8,Cluster-10,Cluster-12,Cluster-5,Cluster-3	ENSG00000183801.8	OLFML1	1.933e-12	8.18103	-1.69174	54.2576	1.75858e-13
down	Cluster-11	Cluster-4,Cluster-6,Cluster-7,Cluster-9,Cluster-2,Cluster-1,Cluster-8,Cluster-10,Cluster-12,Cluster-5,Cluster-3	ENSG00000163956.13	LRPAP1	1.95207e-12	8.31765	-1.40431	54.2376	1.77657e-13
down	Cluster-11	Cluster-4,Cluster-6,Cluster-7,Cluster-9,Cluster-2,Cluster-1,Cluster-8,Cluster-10,Cluster-12,Cluster-5,Cluster-3	ENSG00000137573.14	SULF1	1.96076e-12	9.36888	-1.52498	54.2274	1.78576e-13
down	Cluster-11	Cluster-4,Cluster-6,Cluster-7,Cluster-9,Cluster-2,Cluster-1,Cluster-8,Cluster-10,Cluster-12,Cluster-5,Cluster-3	ENSG00000120437.9	ACAT2	1.97451e-12	8.28799	-1.91949	54.213	1.79892e-13
down	Cluster-11	Cluster-4,Cluster-6,Cluster-7,Cluster-9,Cluster-2,Cluster-1,Cluster-8,Cluster-10,Cluster-12,Cluster-5,Cluster-3	ENSG00000237596.7	PDE7B-AS1	2.03841e-12	8.17434	-1.98636	54.1497	1.85781e-13
down	Cluster-11	Cluster-4,Cluster-6,Cluster-7,Cluster-9,Cluster-2,Cluster-1,Cluster-8,Cluster-10,Cluster-12,Cluster-5,Cluster-3	ENSG00000276644.5	DACH1	2.1478e-12	8.77552	-2.23798	54.0449	1.9596e-13
down	Cluster-11	Cluster-4,Cluster-6,Cluster-7,Cluster-9,Cluster-2,Cluster-1,Cluster-8,Cluster-10,Cluster-12,Cluster-5,Cluster-3	ENSG00000176894.10	PXMP2	2.21295e-12	8.07664	-1.61546	53.9855	2.01976e-13
down	Cluster-11	Cluster-4,Cluster-6,Cluster-7,Cluster-9,Cluster-2,Cluster-1,Cluster-8,Cluster-10,Cluster-12,Cluster-5,Cluster-3	ENSG00000151353.15	TMEM18	2.24159e-12	8.24206	-1.50828	53.9581	2.04809e-13
down	Cluster-11	Cluster-4,Cluster-6,Cluster-7,Cluster-9,Cluster-2,Cluster-1,Cluster-8,Cluster-10,Cluster-12,Cluster-5,Cluster-3	ENSG00000175203.17	DCTN2	2.32618e-12	8.35222	-1.32471	53.8846	2.12613e-13
down	Cluster-11	Cluster-4,Cluster-6,Cluster-7,Cluster-9,Cluster-2,Cluster-1,Cluster-8,Cluster-10,Cluster-12,Cluster-5,Cluster-3	ENSG00000105379.10	ETFB	2.32772e-12	8.22925	-1.58721	53.8826	2.12829e-13
down	Cluster-11	Cluster-4,Cluster-6,Cluster-7,Cluster-9,Cluster-2,Cluster-1,Cluster-8,Cluster-10,Cluster-12,Cluster-5,Cluster-3	ENSG00000196932.12	TMEM26	2.37086e-12	8.21982	-1.7976	53.8459	2.1685e-13
down	Cluster-11	Cluster-4,Cluster-6,Cluster-7,Cluster-9,Cluster-2,Cluster-1,Cluster-8,Cluster-10,Cluster-12,Cluster-5,Cluster-3	ENSG00000154813.10	DPH3	2.43808e-12	8.14837	-1.62954	53.7902	2.23078e-13
down	Cluster-11	Cluster-4,Cluster-6,Cluster-7,Cluster-9,Cluster-2,Cluster-1,Cluster-8,Cluster-10,Cluster-12,Cluster-5,Cluster-3	ENSG00000124225.16	PMEPA1	2.44295e-12	8.69771	-1.2274	53.7856	2.23603e-13
down	Cluster-11	Cluster-4,Cluster-6,Cluster-7,Cluster-9,Cluster-2,Cluster-1,Cluster-8,Cluster-10,Cluster-12,Cluster-5,Cluster-3	ENSG00000037241.7	RPL26L1	2.62962e-12	8.31007	-1.65114	53.6378	2.41071e-13
down	Cluster-11	Cluster-4,Cluster-6,Cluster-7,Cluster-9,Cluster-2,Cluster-1,Cluster-8,Cluster-10,Cluster-12,Cluster-5,Cluster-3	ENSG00000146250.7	PRSS35	2.62962e-12	8.22795	-2.14358	53.6375	2.41117e-13
down	Cluster-11	Cluster-4,Cluster-6,Cluster-7,Cluster-9,Cluster-2,Cluster-1,Cluster-8,Cluster-10,Cluster-12,Cluster-5,Cluster-3	ENSG00000134049.6	IER3IP1	2.77779e-12	8.17008	-1.55503	53.5291	2.54794e-13
down	Cluster-11	Cluster-4,Cluster-6,Cluster-7,Cluster-9,Cluster-2,Cluster-1,Cluster-8,Cluster-10,Cluster-12,Cluster-5,Cluster-3	ENSG00000149136.9	SSRP1	2.78107e-12	8.19575	-1.59105	53.5261	2.55185e-13
down	Cluster-11	Cluster-4,Cluster-6,Cluster-7,Cluster-9,Cluster-2,Cluster-1,Cluster-8,Cluster-10,Cluster-12,Cluster-5,Cluster-3	ENSG00000172986.13	GXYLT2	2.88495e-12	8.62635	-1.33276	53.4505	2.65186e-13
down	Cluster-11	Cluster-4,Cluster-6,Cluster-7,Cluster-9,Cluster-2,Cluster-1,Cluster-8,Cluster-10,Cluster-12,Cluster-5,Cluster-3	ENSG00000111058.8	ACSS3	2.89346e-12	8.31773	-1.66839	53.4441	2.66062e-13
down	Cluster-11	Cluster-4,Cluster-6,Cluster-7,Cluster-9,Cluster-2,Cluster-1,Cluster-8,Cluster-10,Cluster-12,Cluster-5,Cluster-3	ENSG00000149948.14	HMGA2	2.93932e-12	8.7707	-1.63799	53.4125	2.70375e-13
down	Cluster-11	Cluster-4,Cluster-6,Cluster-7,Cluster-9,Cluster-2,Cluster-1,Cluster-8,Cluster-10,Cluster-12,Cluster-5,Cluster-3	ENSG00000163923.10	RPL39L	2.96389e-12	8.09147	-1.69287	53.3947	2.72828e-13
down	Cluster-11	Cluster-4,Cluster-6,Cluster-7,Cluster-9,Cluster-2,Cluster-1,Cluster-8,Cluster-10,Cluster-12,Cluster-5,Cluster-3	ENSG00000183049.14	CAMK1D	3.00714e-12	8.43264	-1.89916	53.3649	2.77004e-13
down	Cluster-11	Cluster-4,Cluster-6,Cluster-7,Cluster-9,Cluster-2,Cluster-1,Cluster-8,Cluster-10,Cluster-12,Cluster-5,Cluster-3	ENSG00000232973.14	CYP1B1-AS1	3.02662e-12	8.1437	-1.94224	53.3515	2.78897e-13
down	Cluster-11	Cluster-4,Cluster-6,Cluster-7,Cluster-9,Cluster-2,Cluster-1,Cluster-8,Cluster-10,Cluster-12,Cluster-5,Cluster-3	ENSG00000244115.1	DNAJC25-GNG10	3.05515e-12	8.34517	-1.34038	53.3317	2.81725e-13
down	Cluster-11	Cluster-4,Cluster-6,Cluster-7,Cluster-9,Cluster-2,Cluster-1,Cluster-8,Cluster-10,Cluster-12,Cluster-5,Cluster-3	ENSG00000239697.12	TNFSF12	3.12572e-12	8.05937	-1.55418	53.2854	2.88435e-13
down	Cluster-11	Cluster-4,Cluster-6,Cluster-7,Cluster-9,Cluster-2,Cluster-1,Cluster-8,Cluster-10,Cluster-12,Cluster-5,Cluster-3	ENSG00000184226.15	PCDH9	3.32442e-12	9.05707	-2.03583	53.1637	3.06879e-13
down	Cluster-11	Cluster-4,Cluster-6,Cluster-7,Cluster-9,Cluster-2,Cluster-1,Cluster-8,Cluster-10,Cluster-12,Cluster-5,Cluster-3	ENSG00000204308.8	RNF5	3.40515e-12	8.14795	-1.63097	53.1152	3.14553e-13
down	Cluster-11	Cluster-4,Cluster-6,Cluster-7,Cluster-9,Cluster-2,Cluster-1,Cluster-8,Cluster-10,Cluster-12,Cluster-5,Cluster-3	ENSG00000105618.14	PRPF31	3.50779e-12	8.22193	-1.49754	53.0555	3.24263e-13
down	Cluster-11	Cluster-4,Cluster-6,Cluster-7,Cluster-9,Cluster-2,Cluster-1,Cluster-8,Cluster-10,Cluster-12,Cluster-5,Cluster-3	ENSG00000121900.19	TMEM54	3.74064e-12	8.06707	-1.62769	52.9285	3.4591e-13
down	Cluster-11	Cluster-4,Cluster-6,Cluster-7,Cluster-9,Cluster-2,Cluster-1,Cluster-8,Cluster-10,Cluster-12,Cluster-5,Cluster-3	ENSG00000078053.17	AMPH	3.74448e-12	8.12142	-1.82703	52.9258	3.46386e-13
down	Cluster-11	Cluster-4,Cluster-6,Cluster-7,Cluster-9,Cluster-2,Cluster-1,Cluster-8,Cluster-10,Cluster-12,Cluster-5,Cluster-3	ENSG00000143183.18	TMCO1	3.94675e-12	8.32222	-1.33872	52.819	3.65739e-13
down	Cluster-11	Cluster-4,Cluster-6,Cluster-7,Cluster-9,Cluster-2,Cluster-1,Cluster-8,Cluster-10,Cluster-12,Cluster-5,Cluster-3	ENSG00000064692.20	SNCAIP	4.05049e-12	8.65717	-1.62401	52.7674	3.75485e-13
down	Cluster-11	Cluster-4,Cluster-6,Cluster-7,Cluster-9,Cluster-2,Cluster-1,Cluster-8,Cluster-10,Cluster-12,Cluster-5,Cluster-3	ENSG00000185043.13	CIB1	4.07968e-12	8.08169	-1.62837	52.7526	3.78323e-13
down	Cluster-11	Cluster-4,Cluster-6,Cluster-7,Cluster-9,Cluster-2,Cluster-1,Cluster-8,Cluster-10,Cluster-12,Cluster-5,Cluster-3	ENSG00000288864.1	ARHGAP11A-SCG5	4.48826e-12	8.16797	-1.66559	52.5617	4.16942e-13
down	Cluster-11	Cluster-4,Cluster-6,Cluster-7,Cluster-9,Cluster-2,Cluster-1,Cluster-8,Cluster-10,Cluster-12,Cluster-5,Cluster-3	ENSG00000164109.14	MAD2L1	4.59371e-12	8.17579	-2.15962	52.5148	4.27027e-13
down	Cluster-11	Cluster-4,Cluster-6,Cluster-7,Cluster-9,Cluster-2,Cluster-1,Cluster-8,Cluster-10,Cluster-12,Cluster-5,Cluster-3	ENSG00000223551.1	TMSB4XP4	4.70779e-12	8.17819	-1.52409	52.4659	4.37795e-13
down	Cluster-11	Cluster-4,Cluster-6,Cluster-7,Cluster-9,Cluster-2,Cluster-1,Cluster-8,Cluster-10,Cluster-12,Cluster-5,Cluster-3	ENSG00000168061.17	SAC3D1	4.87453e-12	8.13656	-1.74542	52.3968	4.53459e-13
down	Cluster-11	Cluster-4,Cluster-6,Cluster-7,Cluster-9,Cluster-2,Cluster-1,Cluster-8,Cluster-10,Cluster-12,Cluster-5,Cluster-3	ENSG00000178922.18	HYI	4.87712e-12	8.05725	-1.56618	52.3951	4.53859e-13
down	Cluster-11	Cluster-4,Cluster-6,Cluster-7,Cluster-9,Cluster-2,Cluster-1,Cluster-8,Cluster-10,Cluster-12,Cluster-5,Cluster-3	ENSG00000049192.15	ADAMTS6	5.0601e-12	8.77749	-1.88111	52.3214	4.71216e-13
down	Cluster-11	Cluster-4,Cluster-6,Cluster-7,Cluster-9,Cluster-2,Cluster-1,Cluster-8,Cluster-10,Cluster-12,Cluster-5,Cluster-3	ENSG00000124098.10	FAM210B	5.60382e-12	8.13996	-1.66056	52.1189	5.22397e-13
down	Cluster-11	Cluster-4,Cluster-6,Cluster-7,Cluster-9,Cluster-2,Cluster-1,Cluster-8,Cluster-10,Cluster-12,Cluster-5,Cluster-3	ENSG00000140941.14	MAP1LC3B	5.77742e-12	8.23786	-1.49863	52.0576	5.38955e-13
down	Cluster-11	Cluster-4,Cluster-6,Cluster-7,Cluster-9,Cluster-2,Cluster-1,Cluster-8,Cluster-10,Cluster-12,Cluster-5,Cluster-3	ENSG00000092964.18	DPYSL2	5.82242e-12	8.14704	-1.63651	52.041	5.43532e-13
down	Cluster-11	Cluster-4,Cluster-6,Cluster-7,Cluster-9,Cluster-2,Cluster-1,Cluster-8,Cluster-10,Cluster-12,Cluster-5,Cluster-3	ENSG00000115234.11	SNX17	5.948e-12	8.20389	-1.52985	51.9978	5.55642e-13
down	Cluster-11	Cluster-4,Cluster-6,Cluster-7,Cluster-9,Cluster-2,Cluster-1,Cluster-8,Cluster-10,Cluster-12,Cluster-5,Cluster-3	ENSG00000162552.15	WNT4	6.14757e-12	8.10683	-1.84385	51.9316	5.74685e-13
down	Cluster-11	Cluster-4,Cluster-6,Cluster-7,Cluster-9,Cluster-2,Cluster-1,Cluster-8,Cluster-10,Cluster-12,Cluster-5,Cluster-3	ENSG00000090263.16	MRPS33	6.25696e-12	8.16804	-1.57133	51.8956	5.85318e-13
down	Cluster-11	Cluster-4,Cluster-6,Cluster-7,Cluster-9,Cluster-2,Cluster-1,Cluster-8,Cluster-10,Cluster-12,Cluster-5,Cluster-3	ENSG00000225733.8	FGD5-AS1	6.46198e-12	8.23965	-1.50296	51.8302	6.05128e-13
down	Cluster-11	Cluster-4,Cluster-6,Cluster-7,Cluster-9,Cluster-2,Cluster-1,Cluster-8,Cluster-10,Cluster-12,Cluster-5,Cluster-3	ENSG00000122691.13	TWIST1	6.75759e-12	8.11742	-1.80953	51.7417	6.3303e-13
down	Cluster-11	Cluster-4,Cluster-6,Cluster-7,Cluster-9,Cluster-2,Cluster-1,Cluster-8,Cluster-10,Cluster-12,Cluster-5,Cluster-3	ENSG00000204922.5	UQCC3	6.8531e-12	8.09697	-1.61673	51.7128	6.42422e-13
down	Cluster-11	Cluster-4,Cluster-6,Cluster-7,Cluster-9,Cluster-2,Cluster-1,Cluster-8,Cluster-10,Cluster-12,Cluster-5,Cluster-3	ENSG00000100567.13	PSMA3	6.89136e-12	8.55506	-1.10496	51.7012	6.46233e-13
down	Cluster-11	Cluster-4,Cluster-6,Cluster-7,Cluster-9,Cluster-2,Cluster-1,Cluster-8,Cluster-10,Cluster-12,Cluster-5,Cluster-3	ENSG00000273611.5	ZNHIT3	7.16223e-12	8.1652	-1.55638	51.6248	6.71866e-13
down	Cluster-11	Cluster-4,Cluster-6,Cluster-7,Cluster-9,Cluster-2,Cluster-1,Cluster-8,Cluster-10,Cluster-12,Cluster-5,Cluster-3	ENSG00000171135.15	JAGN1	7.24964e-12	8.1556	-1.58484	51.6003	6.80302e-13
down	Cluster-11	Cluster-4,Cluster-6,Cluster-7,Cluster-9,Cluster-2,Cluster-1,Cluster-8,Cluster-10,Cluster-12,Cluster-5,Cluster-3	ENSG00000044459.15	CNTLN	7.31781e-12	8.69626	-1.19273	51.5813	6.86937e-13
down	Cluster-11	Cluster-4,Cluster-6,Cluster-7,Cluster-9,Cluster-2,Cluster-1,Cluster-8,Cluster-10,Cluster-12,Cluster-5,Cluster-3	ENSG00000116459.11	ATP5PB	7.53391e-12	8.41978	-1.25645	51.5226	7.07772e-13
down	Cluster-11	Cluster-4,Cluster-6,Cluster-7,Cluster-9,Cluster-2,Cluster-1,Cluster-8,Cluster-10,Cluster-12,Cluster-5,Cluster-3	ENSG00000163565.20	IFI16	7.86981e-12	8.11193	-1.77194	51.4344	7.40291e-13
down	Cluster-11	Cluster-4,Cluster-6,Cluster-7,Cluster-9,Cluster-2,Cluster-1,Cluster-8,Cluster-10,Cluster-12,Cluster-5,Cluster-3	ENSG00000172590.18	MRPL52	7.91433e-12	8.19197	-1.54813	51.4227	7.44736e-13
down	Cluster-11	Cluster-4,Cluster-6,Cluster-7,Cluster-9,Cluster-2,Cluster-1,Cluster-8,Cluster-10,Cluster-12,Cluster-5,Cluster-3	ENSG00000143155.13	TIPRL	8.04196e-12	8.28087	-1.36675	51.3906	7.57008e-13
down	Cluster-11	Cluster-4,Cluster-6,Cluster-7,Cluster-9,Cluster-2,Cluster-1,Cluster-8,Cluster-10,Cluster-12,Cluster-5,Cluster-3	ENSG00000067829.20	IDH3G	8.16009e-12	8.15503	-1.57782	51.3613	7.68393e-13
down	Cluster-11	Cluster-4,Cluster-6,Cluster-7,Cluster-9,Cluster-2,Cluster-1,Cluster-8,Cluster-10,Cluster-12,Cluster-5,Cluster-3	ENSG00000179632.10	MAF1	8.20577e-12	8.16497	-1.55505	51.3496	7.72961e-13
down	Cluster-11	Cluster-4,Cluster-6,Cluster-7,Cluster-9,Cluster-2,Cluster-1,Cluster-8,Cluster-10,Cluster-12,Cluster-5,Cluster-3	ENSG00000147872.10	PLIN2	8.22522e-12	8.15208	-1.6296	51.3443	7.75061e-13
down	Cluster-11	Cluster-4,Cluster-6,Cluster-7,Cluster-9,Cluster-2,Cluster-1,Cluster-8,Cluster-10,Cluster-12,Cluster-5,Cluster-3	ENSG00000147684.10	NDUFB9	8.46088e-12	8.4308	-1.24902	51.2882	7.97542e-13
down	Cluster-11	Cluster-4,Cluster-6,Cluster-7,Cluster-9,Cluster-2,Cluster-1,Cluster-8,Cluster-10,Cluster-12,Cluster-5,Cluster-3	ENSG00000107262.26	BAG1	9.07186e-12	8.2302	-1.58848	51.1473	8.56905e-13
down	Cluster-11	Cluster-4,Cluster-6,Cluster-7,Cluster-9,Cluster-2,Cluster-1,Cluster-8,Cluster-10,Cluster-12,Cluster-5,Cluster-3	ENSG00000179918.19	SEPHS2	9.48861e-12	8.07967	-1.60618	51.0571	8.97196e-13
down	Cluster-11	Cluster-4,Cluster-6,Cluster-7,Cluster-9,Cluster-2,Cluster-1,Cluster-8,Cluster-10,Cluster-12,Cluster-5,Cluster-3	ENSG00000132122.12	SPATA6	9.84232e-12	8.27757	-1.58755	50.9839	9.31282e-13
down	Cluster-11	Cluster-4,Cluster-6,Cluster-7,Cluster-9,Cluster-2,Cluster-1,Cluster-8,Cluster-10,Cluster-12,Cluster-5,Cluster-3	ENSG00000134153.10	EMC7	9.88702e-12	8.21468	-1.45566	50.9743	9.35832e-13
down	Cluster-11	Cluster-4,Cluster-6,Cluster-7,Cluster-9,Cluster-2,Cluster-1,Cluster-8,Cluster-10,Cluster-12,Cluster-5,Cluster-3	ENSG00000106268.16	NUDT1	9.89632e-12	8.138	-1.75753	50.9718	9.37034e-13
down	Cluster-11	Cluster-4,Cluster-6,Cluster-7,Cluster-9,Cluster-2,Cluster-1,Cluster-8,Cluster-10,Cluster-12,Cluster-5,Cluster-3	ENSG00000125870.11	SNRPB2	9.98153e-12	8.4543	-1.22401	50.9543	9.45427e-13
down	Cluster-11	Cluster-4,Cluster-6,Cluster-7,Cluster-9,Cluster-2,Cluster-1,Cluster-8,Cluster-10,Cluster-12,Cluster-5,Cluster-3	ENSG00000135111.16	TBX3	1.02683e-11	8.3039	-1.62977	50.8973	9.73257e-13
down	Cluster-11	Cluster-4,Cluster-6,Cluster-7,Cluster-9,Cluster-2,Cluster-1,Cluster-8,Cluster-10,Cluster-12,Cluster-5,Cluster-3	ENSG00000111676.15	ATN1	1.03591e-11	8.2077	-1.49197	50.8787	9.82534e-13
down	Cluster-11	Cluster-4,Cluster-6,Cluster-7,Cluster-9,Cluster-2,Cluster-1,Cluster-8,Cluster-10,Cluster-12,Cluster-5,Cluster-3	ENSG00000105401.9	CDC37	1.04205e-11	8.28537	-1.39278	50.8658	9.89035e-13
down	Cluster-11	Cluster-4,Cluster-6,Cluster-7,Cluster-9,Cluster-2,Cluster-1,Cluster-8,Cluster-10,Cluster-12,Cluster-5,Cluster-3	ENSG00000013275.8	PSMC4	1.04488e-11	8.24526	-1.4748	50.8598	9.92065e-13
down	Cluster-11	Cluster-4,Cluster-6,Cluster-7,Cluster-9,Cluster-2,Cluster-1,Cluster-8,Cluster-10,Cluster-12,Cluster-5,Cluster-3	ENSG00000177369.11	FLJ40194	1.06132e-11	8.18275	-1.54478	50.8273	1.0086e-12
down	Cluster-11	Cluster-4,Cluster-6,Cluster-7,Cluster-9,Cluster-2,Cluster-1,Cluster-8,Cluster-10,Cluster-12,Cluster-5,Cluster-3	ENSG00000136003.16	ISCU	1.10167e-11	8.30327	-1.3588	50.7519	1.04813e-12
down	Cluster-11	Cluster-4,Cluster-6,Cluster-7,Cluster-9,Cluster-2,Cluster-1,Cluster-8,Cluster-10,Cluster-12,Cluster-5,Cluster-3	ENSG00000167114.13	SLC27A4	1.11842e-11	8.23976	-1.39282	50.7196	1.06552e-12
down	Cluster-11	Cluster-4,Cluster-6,Cluster-7,Cluster-9,Cluster-2,Cluster-1,Cluster-8,Cluster-10,Cluster-12,Cluster-5,Cluster-3	ENSG00000176890.16	TYMS	1.12335e-11	8.37529	-2.57439	50.7102	1.07059e-12
down	Cluster-11	Cluster-4,Cluster-6,Cluster-7,Cluster-9,Cluster-2,Cluster-1,Cluster-8,Cluster-10,Cluster-12,Cluster-5,Cluster-3	ENSG00000106591.4	MRPL32	1.15333e-11	8.18314	-1.50674	50.6566	1.10028e-12
down	Cluster-11	Cluster-4,Cluster-6,Cluster-7,Cluster-9,Cluster-2,Cluster-1,Cluster-8,Cluster-10,Cluster-12,Cluster-5,Cluster-3	ENSG00000127125.9	PPCS	1.16039e-11	8.17613	-1.5235	50.6439	1.1074e-12
down	Cluster-11	Cluster-4,Cluster-6,Cluster-7,Cluster-9,Cluster-2,Cluster-1,Cluster-8,Cluster-10,Cluster-12,Cluster-5,Cluster-3	ENSG00000106399.11	RPA3	1.23958e-11	8.10521	-1.67708	50.513	1.18378e-12
down	Cluster-11	Cluster-4,Cluster-6,Cluster-7,Cluster-9,Cluster-2,Cluster-1,Cluster-8,Cluster-10,Cluster-12,Cluster-5,Cluster-3	ENSG00000169490.17	TM2D2	1.24351e-11	8.1228	-1.57804	50.5061	1.18793e-12
down	Cluster-11	Cluster-4,Cluster-6,Cluster-7,Cluster-9,Cluster-2,Cluster-1,Cluster-8,Cluster-10,Cluster-12,Cluster-5,Cluster-3	ENSG00000100300.18	TSPO	1.26281e-11	8.11304	-1.77779	50.4752	1.20679e-12
down	Cluster-11	Cluster-4,Cluster-6,Cluster-7,Cluster-9,Cluster-2,Cluster-1,Cluster-8,Cluster-10,Cluster-12,Cluster-5,Cluster-3	ENSG00000197712.12	FAM114A1	1.2699e-11	8.51104	-1.25881	50.4629	1.21439e-12
down	Cluster-11	Cluster-4,Cluster-6,Cluster-7,Cluster-9,Cluster-2,Cluster-1,Cluster-8,Cluster-10,Cluster-12,Cluster-5,Cluster-3	ENSG00000241370.6	RPP21	1.32007e-11	8.12047	-1.55147	50.3849	1.26365e-12
down	Cluster-11	Cluster-4,Cluster-6,Cluster-7,Cluster-9,Cluster-2,Cluster-1,Cluster-8,Cluster-10,Cluster-12,Cluster-5,Cluster-3	ENSG00000162576.17	MXRA8	1.3322e-11	8.14684	-1.67131	50.3662	1.2757e-12
down	Cluster-11	Cluster-4,Cluster-6,Cluster-7,Cluster-9,Cluster-2,Cluster-1,Cluster-8,Cluster-10,Cluster-12,Cluster-5,Cluster-3	ENSG00000167397.15	VKORC1	1.34523e-11	8.18828	-1.46307	50.3465	1.28861e-12
down	Cluster-11	Cluster-4,Cluster-6,Cluster-7,Cluster-9,Cluster-2,Cluster-1,Cluster-8,Cluster-10,Cluster-12,Cluster-5,Cluster-3	ENSG00000243147.8	MRPL33	1.37423e-11	8.21941	-1.47218	50.3033	1.31728e-12
down	Cluster-11	Cluster-4,Cluster-6,Cluster-7,Cluster-9,Cluster-2,Cluster-1,Cluster-8,Cluster-10,Cluster-12,Cluster-5,Cluster-3	ENSG00000120278.17	PLEKHG1	1.44997e-11	8.32608	-1.89855	50.194	1.39272e-12
down	Cluster-11	Cluster-4,Cluster-6,Cluster-7,Cluster-9,Cluster-2,Cluster-1,Cluster-8,Cluster-10,Cluster-12,Cluster-5,Cluster-3	ENSG00000156587.16	UBE2L6	1.50178e-11	8.04907	-1.52339	50.1231	1.44395e-12
down	Cluster-11	Cluster-4,Cluster-6,Cluster-7,Cluster-9,Cluster-2,Cluster-1,Cluster-8,Cluster-10,Cluster-12,Cluster-5,Cluster-3	ENSG00000115484.15	CCT4	1.5192e-11	8.56665	-1.07337	50.0992	1.46168e-12
down	Cluster-11	Cluster-4,Cluster-6,Cluster-7,Cluster-9,Cluster-2,Cluster-1,Cluster-8,Cluster-10,Cluster-12,Cluster-5,Cluster-3	ENSG00000123219.13	CENPK	1.63202e-11	8.26897	-2.21446	49.9566	1.57182e-12
down	Cluster-11	Cluster-4,Cluster-6,Cluster-7,Cluster-9,Cluster-2,Cluster-1,Cluster-8,Cluster-10,Cluster-12,Cluster-5,Cluster-3	ENSG00000188725.8	SMIM15	1.65465e-11	8.14665	-1.53942	49.9283	1.59469e-12
down	Cluster-11	Cluster-4,Cluster-6,Cluster-7,Cluster-9,Cluster-2,Cluster-1,Cluster-8,Cluster-10,Cluster-12,Cluster-5,Cluster-3	ENSG00000172889.16	EGFL7	1.68316e-11	8.0634	-1.60056	49.8928	1.62381e-12
down	Cluster-11	Cluster-4,Cluster-6,Cluster-7,Cluster-9,Cluster-2,Cluster-1,Cluster-8,Cluster-10,Cluster-12,Cluster-5,Cluster-3	ENSG00000155959.12	VBP1	1.74013e-11	8.19283	-1.5042	49.8268	1.67934e-12
down	Cluster-11	Cluster-4,Cluster-6,Cluster-7,Cluster-9,Cluster-2,Cluster-1,Cluster-8,Cluster-10,Cluster-12,Cluster-5,Cluster-3	ENSG00000227400.2	ENSG00000227400	1.77038e-11	8.63371	-1.83583	49.7923	1.70911e-12
down	Cluster-11	Cluster-4,Cluster-6,Cluster-7,Cluster-9,Cluster-2,Cluster-1,Cluster-8,Cluster-10,Cluster-12,Cluster-5,Cluster-3	ENSG00000196376.11	SLC35F1	1.86755e-11	8.2433	-1.68633	49.6855	1.80474e-12
down	Cluster-11	Cluster-4,Cluster-6,Cluster-7,Cluster-9,Cluster-2,Cluster-1,Cluster-8,Cluster-10,Cluster-12,Cluster-5,Cluster-3	ENSG00000167123.20	CERCAM	1.87375e-11	8.11561	-1.61565	49.6783	1.81134e-12
down	Cluster-11	Cluster-4,Cluster-6,Cluster-7,Cluster-9,Cluster-2,Cluster-1,Cluster-8,Cluster-10,Cluster-12,Cluster-5,Cluster-3	ENSG00000168077.14	SCARA3	1.91341e-11	8.05894	-1.59189	49.6366	1.85031e-12
down	Cluster-11	Cluster-4,Cluster-6,Cluster-7,Cluster-9,Cluster-2,Cluster-1,Cluster-8,Cluster-10,Cluster-12,Cluster-5,Cluster-3	ENSG00000188486.4	H2AX	1.93619e-11	8.25085	-2.19136	49.6127	1.87296e-12
down	Cluster-11	Cluster-4,Cluster-6,Cluster-7,Cluster-9,Cluster-2,Cluster-1,Cluster-8,Cluster-10,Cluster-12,Cluster-5,Cluster-3	ENSG00000139220.17	PPFIA2	1.96385e-11	8.21183	-1.90821	49.5842	1.90035e-12
down	Cluster-11	Cluster-4,Cluster-6,Cluster-7,Cluster-9,Cluster-2,Cluster-1,Cluster-8,Cluster-10,Cluster-12,Cluster-5,Cluster-3	ENSG00000183617.5	MRPL54	2.05061e-11	8.13447	-1.56823	49.4988	1.98498e-12
down	Cluster-11	Cluster-4,Cluster-6,Cluster-7,Cluster-9,Cluster-2,Cluster-1,Cluster-8,Cluster-10,Cluster-12,Cluster-5,Cluster-3	ENSG00000135272.13	MDFIC	2.08045e-11	8.31138	-1.5525	49.4678	2.01657e-12
down	Cluster-11	Cluster-4,Cluster-6,Cluster-7,Cluster-9,Cluster-2,Cluster-1,Cluster-8,Cluster-10,Cluster-12,Cluster-5,Cluster-3	ENSG00000125971.18	DYNLRB1	2.08208e-11	8.16131	-1.61928	49.4656	2.01883e-12
down	Cluster-11	Cluster-4,Cluster-6,Cluster-7,Cluster-9,Cluster-2,Cluster-1,Cluster-8,Cluster-10,Cluster-12,Cluster-5,Cluster-3	ENSG00000180340.7	FZD2	2.24305e-11	8.27557	-1.43663	49.3175	2.17709e-12
down	Cluster-11	Cluster-4,Cluster-6,Cluster-7,Cluster-9,Cluster-2,Cluster-1,Cluster-8,Cluster-10,Cluster-12,Cluster-5,Cluster-3	ENSG00000100814.19	CCNB1IP1	2.26503e-11	8.39965	-1.22747	49.2977	2.19916e-12
down	Cluster-11	Cluster-4,Cluster-6,Cluster-7,Cluster-9,Cluster-2,Cluster-1,Cluster-8,Cluster-10,Cluster-12,Cluster-5,Cluster-3	ENSG00000196781.16	TLE1	2.26855e-11	8.48054	-1.36344	49.294	2.20333e-12
down	Cluster-11	Cluster-4,Cluster-6,Cluster-7,Cluster-9,Cluster-2,Cluster-1,Cluster-8,Cluster-10,Cluster-12,Cluster-5,Cluster-3	ENSG00000115504.15	EHBP1	2.30601e-11	9.07	-1.14608	49.2612	2.24045e-12
down	Cluster-11	Cluster-4,Cluster-6,Cluster-7,Cluster-9,Cluster-2,Cluster-1,Cluster-8,Cluster-10,Cluster-12,Cluster-5,Cluster-3	ENSG00000008324.12	SS18L2	2.38036e-11	8.11804	-1.57058	49.1983	2.31346e-12
down	Cluster-11	Cluster-4,Cluster-6,Cluster-7,Cluster-9,Cluster-2,Cluster-1,Cluster-8,Cluster-10,Cluster-12,Cluster-5,Cluster-3	ENSG00000076043.11	REXO2	2.39247e-11	8.20988	-1.50058	49.1877	2.32601e-12
down	Cluster-11	Cluster-4,Cluster-6,Cluster-7,Cluster-9,Cluster-2,Cluster-1,Cluster-8,Cluster-10,Cluster-12,Cluster-5,Cluster-3	ENSG00000183242.13	WT1-AS	2.42703e-11	8.15591	-1.74046	49.1589	2.3604e-12
down	Cluster-11	Cluster-4,Cluster-6,Cluster-7,Cluster-9,Cluster-2,Cluster-1,Cluster-8,Cluster-10,Cluster-12,Cluster-5,Cluster-3	ENSG00000109084.14	TMEM97	2.45017e-11	8.18447	-1.64959	49.1397	2.3837e-12
down	Cluster-11	Cluster-4,Cluster-6,Cluster-7,Cluster-9,Cluster-2,Cluster-1,Cluster-8,Cluster-10,Cluster-12,Cluster-5,Cluster-3	ENSG00000175602.4	CCDC85B	2.49376e-11	8.26936	-1.47441	49.1044	2.42692e-12
down	Cluster-11	Cluster-4,Cluster-6,Cluster-7,Cluster-9,Cluster-2,Cluster-1,Cluster-8,Cluster-10,Cluster-12,Cluster-5,Cluster-3	ENSG00000087077.14	TRIP6	2.54258e-11	8.10455	-1.56491	49.0651	2.47608e-12
down	Cluster-11	Cluster-4,Cluster-6,Cluster-7,Cluster-9,Cluster-2,Cluster-1,Cluster-8,Cluster-10,Cluster-12,Cluster-5,Cluster-3	ENSG00000125740.15	FOSB	2.61232e-11	8.16671	-1.78151	49.0107	2.5457e-12
down	Cluster-11	Cluster-4,Cluster-6,Cluster-7,Cluster-9,Cluster-2,Cluster-1,Cluster-8,Cluster-10,Cluster-12,Cluster-5,Cluster-3	ENSG00000196220.17	SRGAP3	2.68404e-11	8.39378	-1.48915	48.9569	2.61647e-12
down	Cluster-11	Cluster-4,Cluster-6,Cluster-7,Cluster-9,Cluster-2,Cluster-1,Cluster-8,Cluster-10,Cluster-12,Cluster-5,Cluster-3	ENSG00000151135.10	TMEM263	2.74972e-11	8.4041	-1.26964	48.9075	2.68318e-12
down	Cluster-11	Cluster-4,Cluster-6,Cluster-7,Cluster-9,Cluster-2,Cluster-1,Cluster-8,Cluster-10,Cluster-12,Cluster-5,Cluster-3	ENSG00000145703.17	IQGAP2	2.78007e-11	8.1915	-1.88024	48.8854	2.71369e-12
down	Cluster-11	Cluster-4,Cluster-6,Cluster-7,Cluster-9,Cluster-2,Cluster-1,Cluster-8,Cluster-10,Cluster-12,Cluster-5,Cluster-3	ENSG00000102103.18	PQBP1	2.8902e-11	8.14448	-1.5322	48.8072	2.82402e-12
down	Cluster-11	Cluster-4,Cluster-6,Cluster-7,Cluster-9,Cluster-2,Cluster-1,Cluster-8,Cluster-10,Cluster-12,Cluster-5,Cluster-3	ENSG00000163634.12	THOC7	2.96263e-11	8.2235	-1.44413	48.7567	2.89768e-12
down	Cluster-11	Cluster-4,Cluster-6,Cluster-7,Cluster-9,Cluster-2,Cluster-1,Cluster-8,Cluster-10,Cluster-12,Cluster-5,Cluster-3	ENSG00000134954.14	ETS1	3.04839e-11	8.11508	-1.69731	48.6994	2.98354e-12
down	Cluster-11	Cluster-4,Cluster-6,Cluster-7,Cluster-9,Cluster-2,Cluster-1,Cluster-8,Cluster-10,Cluster-12,Cluster-5,Cluster-3	ENSG00000170584.11	NUDCD2	3.08349e-11	8.24453	-1.46488	48.6763	3.0189e-12
down	Cluster-11	Cluster-4,Cluster-6,Cluster-7,Cluster-9,Cluster-2,Cluster-1,Cluster-8,Cluster-10,Cluster-12,Cluster-5,Cluster-3	ENSG00000126247.11	CAPNS1	3.21565e-11	8.29561	-1.3796	48.5927	3.15038e-12
down	Cluster-11	Cluster-4,Cluster-6,Cluster-7,Cluster-9,Cluster-2,Cluster-1,Cluster-8,Cluster-10,Cluster-12,Cluster-5,Cluster-3	ENSG00000176971.4	FIBIN	3.38768e-11	8.33465	-2.19365	48.4873	3.32443e-12
down	Cluster-11	Cluster-4,Cluster-6,Cluster-7,Cluster-9,Cluster-2,Cluster-1,Cluster-8,Cluster-10,Cluster-12,Cluster-5,Cluster-3	ENSG00000116574.6	RHOU	3.44472e-11	8.12448	-1.75518	48.4539	3.38153e-12
down	Cluster-11	Cluster-4,Cluster-6,Cluster-7,Cluster-9,Cluster-2,Cluster-1,Cluster-8,Cluster-10,Cluster-12,Cluster-5,Cluster-3	ENSG00000125827.9	TMX4	3.44639e-11	8.24121	-1.50341	48.4523	3.38429e-12
down	Cluster-11	Cluster-4,Cluster-6,Cluster-7,Cluster-9,Cluster-2,Cluster-1,Cluster-8,Cluster-10,Cluster-12,Cluster-5,Cluster-3	ENSG00000256632.3	ENSG00000256632	3.48635e-11	8.07725	-1.53099	48.429	3.42466e-12
down	Cluster-11	Cluster-4,Cluster-6,Cluster-7,Cluster-9,Cluster-2,Cluster-1,Cluster-8,Cluster-10,Cluster-12,Cluster-5,Cluster-3	ENSG00000247315.4	ZCCHC3	3.52895e-11	8.08482	-1.54188	48.4032	3.46995e-12
down	Cluster-11	Cluster-4,Cluster-6,Cluster-7,Cluster-9,Cluster-2,Cluster-1,Cluster-8,Cluster-10,Cluster-12,Cluster-5,Cluster-3	ENSG00000157778.9	PSMG3	3.5658e-11	8.0872	-1.56864	48.3822	3.50735e-12
down	Cluster-11	Cluster-4,Cluster-6,Cluster-7,Cluster-9,Cluster-2,Cluster-1,Cluster-8,Cluster-10,Cluster-12,Cluster-5,Cluster-3	ENSG00000132646.11	PCNA	3.76403e-11	8.21616	-1.89595	48.2742	3.706e-12
down	Cluster-11	Cluster-4,Cluster-6,Cluster-7,Cluster-9,Cluster-2,Cluster-1,Cluster-8,Cluster-10,Cluster-12,Cluster-5,Cluster-3	ENSG00000105364.14	MRPL4	3.97995e-11	8.1984	-1.45631	48.1616	3.92506e-12
down	Cluster-11	Cluster-4,Cluster-6,Cluster-7,Cluster-9,Cluster-2,Cluster-1,Cluster-8,Cluster-10,Cluster-12,Cluster-5,Cluster-3	ENSG00000164035.10	EMCN	3.99842e-11	8.14269	-2.02939	48.1518	3.94458e-12
down	Cluster-11	Cluster-4,Cluster-6,Cluster-7,Cluster-9,Cluster-2,Cluster-1,Cluster-8,Cluster-10,Cluster-12,Cluster-5,Cluster-3	ENSG00000114251.15	WNT5A	4.16039e-11	8.12907	-1.76833	48.0714	4.10978e-12
down	Cluster-11	Cluster-4,Cluster-6,Cluster-7,Cluster-9,Cluster-2,Cluster-1,Cluster-8,Cluster-10,Cluster-12,Cluster-5,Cluster-3	ENSG00000167779.9	IGFBP6	4.16587e-11	8.15261	-2.05768	48.0682	4.11655e-12
down	Cluster-11	Cluster-4,Cluster-6,Cluster-7,Cluster-9,Cluster-2,Cluster-1,Cluster-8,Cluster-10,Cluster-12,Cluster-5,Cluster-3	ENSG00000185088.14	RPS27L	4.17886e-11	8.39417	-1.43423	48.0614	4.13074e-12
down	Cluster-11	Cluster-4,Cluster-6,Cluster-7,Cluster-9,Cluster-2,Cluster-1,Cluster-8,Cluster-10,Cluster-12,Cluster-5,Cluster-3	ENSG00000248919.7	ATP5MF-PTCD1	4.18859e-11	8.37948	-1.1494	48.0562	4.14172e-12
down	Cluster-11	Cluster-4,Cluster-6,Cluster-7,Cluster-9,Cluster-2,Cluster-1,Cluster-8,Cluster-10,Cluster-12,Cluster-5,Cluster-3	ENSG00000158427.15	TMSB15B	4.22935e-11	8.12688	-1.50324	48.0359	4.18478e-12
down	Cluster-11	Cluster-4,Cluster-6,Cluster-7,Cluster-9,Cluster-2,Cluster-1,Cluster-8,Cluster-10,Cluster-12,Cluster-5,Cluster-3	ENSG00000234797.5	RPS3AP6	4.32835e-11	8.1414	-1.67207	47.9893	4.28555e-12
down	Cluster-11	Cluster-4,Cluster-6,Cluster-7,Cluster-9,Cluster-2,Cluster-1,Cluster-8,Cluster-10,Cluster-12,Cluster-5,Cluster-3	ENSG00000270316.1	BORCS7-ASMT	4.36361e-11	8.24685	-1.33034	47.9727	4.32188e-12
down	Cluster-11	Cluster-4,Cluster-6,Cluster-7,Cluster-9,Cluster-2,Cluster-1,Cluster-8,Cluster-10,Cluster-12,Cluster-5,Cluster-3	ENSG00000079332.16	SAR1A	4.40441e-11	8.3023	-1.31161	47.9538	4.36372e-12
down	Cluster-11	Cluster-4,Cluster-6,Cluster-7,Cluster-9,Cluster-2,Cluster-1,Cluster-8,Cluster-10,Cluster-12,Cluster-5,Cluster-3	ENSG00000134533.6	RERG	4.40686e-11	8.26129	-2.16079	47.9521	4.36758e-12
down	Cluster-11	Cluster-4,Cluster-6,Cluster-7,Cluster-9,Cluster-2,Cluster-1,Cluster-8,Cluster-10,Cluster-12,Cluster-5,Cluster-3	ENSG00000119669.5	IRF2BPL	4.66228e-11	8.17082	-1.5065	47.8397	4.62528e-12
down	Cluster-11	Cluster-4,Cluster-6,Cluster-7,Cluster-9,Cluster-2,Cluster-1,Cluster-8,Cluster-10,Cluster-12,Cluster-5,Cluster-3	ENSG00000143416.21	SELENBP1	4.791e-11	8.08262	-1.60778	47.7841	4.75844e-12
down	Cluster-11	Cluster-4,Cluster-6,Cluster-7,Cluster-9,Cluster-2,Cluster-1,Cluster-8,Cluster-10,Cluster-12,Cluster-5,Cluster-3	ENSG00000239264.9	TXNDC5	4.97771e-11	8.14018	-1.48508	47.7075	4.94791e-12
down	Cluster-11	Cluster-4,Cluster-6,Cluster-7,Cluster-9,Cluster-2,Cluster-1,Cluster-8,Cluster-10,Cluster-12,Cluster-5,Cluster-3	ENSG00000164902.14	PHAX	5.00875e-11	8.23795	-1.39034	47.694	4.98203e-12
down	Cluster-11	Cluster-4,Cluster-6,Cluster-7,Cluster-9,Cluster-2,Cluster-1,Cluster-8,Cluster-10,Cluster-12,Cluster-5,Cluster-3	ENSG00000124383.11	MPHOSPH10	5.05655e-11	8.22495	-1.3965	47.6741	5.03287e-12
down	Cluster-11	Cluster-4,Cluster-6,Cluster-7,Cluster-9,Cluster-2,Cluster-1,Cluster-8,Cluster-10,Cluster-12,Cluster-5,Cluster-3	ENSG00000170370.12	EMX2	5.12687e-11	8.11638	-1.6995	47.6464	5.10452e-12
down	Cluster-11	Cluster-4,Cluster-6,Cluster-7,Cluster-9,Cluster-2,Cluster-1,Cluster-8,Cluster-10,Cluster-12,Cluster-5,Cluster-3	ENSG00000285645.1	ENSG00000285645	5.19872e-11	8.09206	-1.51555	47.6185	5.17775e-12
down	Cluster-11	Cluster-4,Cluster-6,Cluster-7,Cluster-9,Cluster-2,Cluster-1,Cluster-8,Cluster-10,Cluster-12,Cluster-5,Cluster-3	ENSG00000120896.14	SORBS3	5.28459e-11	8.06931	-1.5524	47.5845	5.26844e-12
down	Cluster-11	Cluster-4,Cluster-6,Cluster-7,Cluster-9,Cluster-2,Cluster-1,Cluster-8,Cluster-10,Cluster-12,Cluster-5,Cluster-3	ENSG00000235776.2	RPL7AP70	5.28533e-11	8.11545	-1.54906	47.5836	5.27089e-12
down	Cluster-11	Cluster-4,Cluster-6,Cluster-7,Cluster-9,Cluster-2,Cluster-1,Cluster-8,Cluster-10,Cluster-12,Cluster-5,Cluster-3	ENSG00000162627.17	SNX7	5.54471e-11	8.13973	-1.5957	47.4871	5.53677e-12
down	Cluster-11	Cluster-4,Cluster-6,Cluster-7,Cluster-9,Cluster-2,Cluster-1,Cluster-8,Cluster-10,Cluster-12,Cluster-5,Cluster-3	ENSG00000164619.10	BMPER	5.62486e-11	8.16724	-2.13448	47.4577	5.62047e-12
down	Cluster-11	Cluster-4,Cluster-6,Cluster-7,Cluster-9,Cluster-2,Cluster-1,Cluster-8,Cluster-10,Cluster-12,Cluster-5,Cluster-3	ENSG00000172336.5	POP7	5.67373e-11	8.10984	-1.53508	47.4388	5.67484e-12
down	Cluster-11	Cluster-4,Cluster-6,Cluster-7,Cluster-9,Cluster-2,Cluster-1,Cluster-8,Cluster-10,Cluster-12,Cluster-5,Cluster-3	ENSG00000224631.4	RPS27AP16	5.70322e-11	8.10352	-1.55458	47.428	5.70619e-12
down	Cluster-11	Cluster-4,Cluster-6,Cluster-7,Cluster-9,Cluster-2,Cluster-1,Cluster-8,Cluster-10,Cluster-12,Cluster-5,Cluster-3	ENSG00000261427.6	ENSG00000261427	5.82993e-11	8.09519	-1.51167	47.3843	5.83486e-12
down	Cluster-11	Cluster-4,Cluster-6,Cluster-7,Cluster-9,Cluster-2,Cluster-1,Cluster-8,Cluster-10,Cluster-12,Cluster-5,Cluster-3	ENSG00000116678.20	LEPR	5.85374e-11	8.37725	-1.15063	47.3757	5.8606e-12
down	Cluster-11	Cluster-4,Cluster-6,Cluster-7,Cluster-9,Cluster-2,Cluster-1,Cluster-8,Cluster-10,Cluster-12,Cluster-5,Cluster-3	ENSG00000137133.11	HINT2	6.02656e-11	8.09117	-1.51056	47.3174	6.03754e-12
down	Cluster-11	Cluster-4,Cluster-6,Cluster-7,Cluster-9,Cluster-2,Cluster-1,Cluster-8,Cluster-10,Cluster-12,Cluster-5,Cluster-3	ENSG00000143575.16	HAX1	6.07699e-11	8.18692	-1.47286	47.3004	6.09004e-12
down	Cluster-11	Cluster-4,Cluster-6,Cluster-7,Cluster-9,Cluster-2,Cluster-1,Cluster-8,Cluster-10,Cluster-12,Cluster-5,Cluster-3	ENSG00000120837.8	NFYB	6.36287e-11	8.14944	-1.49847	47.2077	6.38481e-12
down	Cluster-11	Cluster-4,Cluster-6,Cluster-7,Cluster-9,Cluster-2,Cluster-1,Cluster-8,Cluster-10,Cluster-12,Cluster-5,Cluster-3	ENSG00000171451.15	DSEL	6.53174e-11	8.11411	-1.69239	47.1551	6.55851e-12
down	Cluster-11	Cluster-4,Cluster-6,Cluster-7,Cluster-9,Cluster-2,Cluster-1,Cluster-8,Cluster-10,Cluster-12,Cluster-5,Cluster-3	ENSG00000104415.14	CCN4	6.79267e-11	8.08396	-1.72195	47.0777	6.82272e-12
down	Cluster-11	Cluster-4,Cluster-6,Cluster-7,Cluster-9,Cluster-2,Cluster-1,Cluster-8,Cluster-10,Cluster-12,Cluster-5,Cluster-3	ENSG00000165716.11	DIPK1B	7.20722e-11	8.06608	-1.52219	46.9584	7.25083e-12
down	Cluster-11	Cluster-4,Cluster-6,Cluster-7,Cluster-9,Cluster-2,Cluster-1,Cluster-8,Cluster-10,Cluster-12,Cluster-5,Cluster-3	ENSG00000144034.16	TPRKB	7.23674e-11	8.19532	-1.44975	46.9498	7.28288e-12
down	Cluster-11	Cluster-4,Cluster-6,Cluster-7,Cluster-9,Cluster-2,Cluster-1,Cluster-8,Cluster-10,Cluster-12,Cluster-5,Cluster-3	ENSG00000232633.4	ENSG00000232633	7.50964e-11	8.06478	-1.61248	46.8766	7.55995e-12
down	Cluster-11	Cluster-4,Cluster-6,Cluster-7,Cluster-9,Cluster-2,Cluster-1,Cluster-8,Cluster-10,Cluster-12,Cluster-5,Cluster-3	ENSG00000175324.10	LSM1	7.76195e-11	8.20986	-1.38739	46.8106	7.819e-12
down	Cluster-11	Cluster-4,Cluster-6,Cluster-7,Cluster-9,Cluster-2,Cluster-1,Cluster-8,Cluster-10,Cluster-12,Cluster-5,Cluster-3	ENSG00000139971.15	ARMH4	7.83016e-11	8.11018	-1.59565	46.7928	7.89027e-12
down	Cluster-11	Cluster-4,Cluster-6,Cluster-7,Cluster-9,Cluster-2,Cluster-1,Cluster-8,Cluster-10,Cluster-12,Cluster-5,Cluster-3	ENSG00000185115.6	NSMCE3	8.15371e-11	8.0788	-1.50159	46.7116	8.22425e-12
down	Cluster-11	Cluster-4,Cluster-6,Cluster-7,Cluster-9,Cluster-2,Cluster-1,Cluster-8,Cluster-10,Cluster-12,Cluster-5,Cluster-3	ENSG00000269113.4	TRABD2B	8.18462e-11	8.11463	-1.79945	46.7035	8.25809e-12
down	Cluster-11	Cluster-4,Cluster-6,Cluster-7,Cluster-9,Cluster-2,Cluster-1,Cluster-8,Cluster-10,Cluster-12,Cluster-5,Cluster-3	ENSG00000119865.9	CNRIP1	8.44194e-11	8.10195	-1.55055	46.6422	8.52048e-12
down	Cluster-11	Cluster-4,Cluster-6,Cluster-7,Cluster-9,Cluster-2,Cluster-1,Cluster-8,Cluster-10,Cluster-12,Cluster-5,Cluster-3	ENSG00000136897.8	MRPL50	8.49366e-11	8.10939	-1.51811	46.6296	8.57544e-12
down	Cluster-11	Cluster-4,Cluster-6,Cluster-7,Cluster-9,Cluster-2,Cluster-1,Cluster-8,Cluster-10,Cluster-12,Cluster-5,Cluster-3	ENSG00000116171.19	SCP2	8.64707e-11	8.29318	-1.31387	46.5933	8.73595e-12
down	Cluster-11	Cluster-4,Cluster-6,Cluster-7,Cluster-9,Cluster-2,Cluster-1,Cluster-8,Cluster-10,Cluster-12,Cluster-5,Cluster-3	ENSG00000175854.15	SWI5	8.82896e-11	8.15461	-1.5065	46.5506	8.92832e-12
down	Cluster-11	Cluster-4,Cluster-6,Cluster-7,Cluster-9,Cluster-2,Cluster-1,Cluster-8,Cluster-10,Cluster-12,Cluster-5,Cluster-3	ENSG00000073584.20	SMARCE1	8.96235e-11	8.45628	-1.0763	46.5206	9.06613e-12
down	Cluster-11	Cluster-4,Cluster-6,Cluster-7,Cluster-9,Cluster-2,Cluster-1,Cluster-8,Cluster-10,Cluster-12,Cluster-5,Cluster-3	ENSG00000146007.11	ZMAT2	9.03019e-11	8.20863	-1.39157	46.5045	9.14063e-12
down	Cluster-11	Cluster-4,Cluster-6,Cluster-7,Cluster-9,Cluster-2,Cluster-1,Cluster-8,Cluster-10,Cluster-12,Cluster-5,Cluster-3	ENSG00000185236.12	RAB11B	9.13023e-11	8.20587	-1.42031	46.4817	9.24784e-12
down	Cluster-11	Cluster-4,Cluster-6,Cluster-7,Cluster-9,Cluster-2,Cluster-1,Cluster-8,Cluster-10,Cluster-12,Cluster-5,Cluster-3	ENSG00000125611.16	CHCHD5	9.31747e-11	8.12233	-1.50605	46.44	9.44658e-12
down	Cluster-11	Cluster-4,Cluster-6,Cluster-7,Cluster-9,Cluster-2,Cluster-1,Cluster-8,Cluster-10,Cluster-12,Cluster-5,Cluster-3	ENSG00000061455.11	PRDM6	9.3376e-11	8.2098	-2.03529	46.4352	9.47003e-12
down	Cluster-11	Cluster-4,Cluster-6,Cluster-7,Cluster-9,Cluster-2,Cluster-1,Cluster-8,Cluster-10,Cluster-12,Cluster-5,Cluster-3	ENSG00000188223.9	ENSG00000188223	9.34388e-11	8.14128	-1.45171	46.4332	9.47943e-12
down	Cluster-11	Cluster-4,Cluster-6,Cluster-7,Cluster-9,Cluster-2,Cluster-1,Cluster-8,Cluster-10,Cluster-12,Cluster-5,Cluster-3	ENSG00000110711.11	AIP	9.65181e-11	8.09465	-1.51152	46.3691	9.79497e-12
down	Cluster-11	Cluster-4,Cluster-6,Cluster-7,Cluster-9,Cluster-2,Cluster-1,Cluster-8,Cluster-10,Cluster-12,Cluster-5,Cluster-3	ENSG00000126785.13	RHOJ	9.66612e-11	8.31829	-1.46836	46.3655	9.81264e-12
down	Cluster-11	Cluster-4,Cluster-6,Cluster-7,Cluster-9,Cluster-2,Cluster-1,Cluster-8,Cluster-10,Cluster-12,Cluster-5,Cluster-3	ENSG00000277258.5	PCGF2	1.01261e-10	8.11293	-1.51814	46.2732	1.02862e-11
down	Cluster-11	Cluster-4,Cluster-6,Cluster-7,Cluster-9,Cluster-2,Cluster-1,Cluster-8,Cluster-10,Cluster-12,Cluster-5,Cluster-3	ENSG00000125995.16	ROMO1	1.0236e-10	8.22092	-1.42886	46.2514	1.04012e-11
down	Cluster-11	Cluster-4,Cluster-6,Cluster-7,Cluster-9,Cluster-2,Cluster-1,Cluster-8,Cluster-10,Cluster-12,Cluster-5,Cluster-3	ENSG00000152527.14	PLEKHH2	1.05656e-10	8.13185	-1.77198	46.1862	1.07533e-11
down	Cluster-11	Cluster-4,Cluster-6,Cluster-7,Cluster-9,Cluster-2,Cluster-1,Cluster-8,Cluster-10,Cluster-12,Cluster-5,Cluster-3	ENSG00000110811.20	P3H3	1.07163e-10	8.10387	-1.54889	46.1578	1.09101e-11
down	Cluster-11	Cluster-4,Cluster-6,Cluster-7,Cluster-9,Cluster-2,Cluster-1,Cluster-8,Cluster-10,Cluster-12,Cluster-5,Cluster-3	ENSG00000213058.3	ENSG00000213058	1.07402e-10	8.06649	-1.47982	46.1517	1.0944e-11
down	Cluster-11	Cluster-4,Cluster-6,Cluster-7,Cluster-9,Cluster-2,Cluster-1,Cluster-8,Cluster-10,Cluster-12,Cluster-5,Cluster-3	ENSG00000007237.19	GAS7	1.07402e-10	8.15536	-1.82843	46.1516	1.09446e-11
down	Cluster-11	Cluster-4,Cluster-6,Cluster-7,Cluster-9,Cluster-2,Cluster-1,Cluster-8,Cluster-10,Cluster-12,Cluster-5,Cluster-3	ENSG00000185883.12	ATP6V0C	1.07402e-10	8.05535	-1.47982	46.1516	1.09449e-11
down	Cluster-11	Cluster-4,Cluster-6,Cluster-7,Cluster-9,Cluster-2,Cluster-1,Cluster-8,Cluster-10,Cluster-12,Cluster-5,Cluster-3	ENSG00000162961.14	DPY30	1.07566e-10	8.21636	-1.37467	46.148	1.09651e-11
down	Cluster-11	Cluster-4,Cluster-6,Cluster-7,Cluster-9,Cluster-2,Cluster-1,Cluster-8,Cluster-10,Cluster-12,Cluster-5,Cluster-3	ENSG00000187630.18	DHRS4L2	1.10495e-10	8.07612	-1.49086	46.0941	1.12709e-11
down	Cluster-11	Cluster-4,Cluster-6,Cluster-7,Cluster-9,Cluster-2,Cluster-1,Cluster-8,Cluster-10,Cluster-12,Cluster-5,Cluster-3	ENSG00000249835.2	VCAN-AS1	1.11473e-10	8.11091	-1.67524	46.0762	1.13743e-11
down	Cluster-11	Cluster-4,Cluster-6,Cluster-7,Cluster-9,Cluster-2,Cluster-1,Cluster-8,Cluster-10,Cluster-12,Cluster-5,Cluster-3	ENSG00000145675.16	PIK3R1	1.14278e-10	8.59408	-1.2408	46.0256	1.16717e-11
down	Cluster-11	Cluster-4,Cluster-6,Cluster-7,Cluster-9,Cluster-2,Cluster-1,Cluster-8,Cluster-10,Cluster-12,Cluster-5,Cluster-3	ENSG00000069329.19	VPS35	1.14871e-10	8.35299	-1.19652	46.0149	1.1736e-11
down	Cluster-11	Cluster-4,Cluster-6,Cluster-7,Cluster-9,Cluster-2,Cluster-1,Cluster-8,Cluster-10,Cluster-12,Cluster-5,Cluster-3	ENSG00000166582.11	CENPV	1.16589e-10	8.21965	-1.70503	45.9851	1.19153e-11
down	Cluster-11	Cluster-4,Cluster-6,Cluster-7,Cluster-9,Cluster-2,Cluster-1,Cluster-8,Cluster-10,Cluster-12,Cluster-5,Cluster-3	ENSG00000166848.7	TERF2IP	1.18701e-10	8.36658	-1.2024	45.9487	1.21388e-11
down	Cluster-11	Cluster-4,Cluster-6,Cluster-7,Cluster-9,Cluster-2,Cluster-1,Cluster-8,Cluster-10,Cluster-12,Cluster-5,Cluster-3	ENSG00000255529.9	POLR2M	1.19583e-10	8.21618	-1.49798	45.9336	1.22329e-11
down	Cluster-11	Cluster-4,Cluster-6,Cluster-7,Cluster-9,Cluster-2,Cluster-1,Cluster-8,Cluster-10,Cluster-12,Cluster-5,Cluster-3	ENSG00000247596.10	TWF2	1.21356e-10	8.05783	-1.47531	45.9041	1.24183e-11
down	Cluster-11	Cluster-4,Cluster-6,Cluster-7,Cluster-9,Cluster-2,Cluster-1,Cluster-8,Cluster-10,Cluster-12,Cluster-5,Cluster-3	ENSG00000165757.9	JCAD	1.2192e-10	8.09447	-1.69875	45.8944	1.24799e-11
down	Cluster-11	Cluster-4,Cluster-6,Cluster-7,Cluster-9,Cluster-2,Cluster-1,Cluster-8,Cluster-10,Cluster-12,Cluster-5,Cluster-3	ENSG00000234857.2	HNRNPUL2-BSCL2	1.22904e-10	8.29821	-1.26707	45.8781	1.25847e-11
down	Cluster-11	Cluster-4,Cluster-6,Cluster-7,Cluster-9,Cluster-2,Cluster-1,Cluster-8,Cluster-10,Cluster-12,Cluster-5,Cluster-3	ENSG00000109103.12	UNC119	1.27337e-10	8.08302	-1.5168	45.808	1.30427e-11
down	Cluster-11	Cluster-4,Cluster-6,Cluster-7,Cluster-9,Cluster-2,Cluster-1,Cluster-8,Cluster-10,Cluster-12,Cluster-5,Cluster-3	ENSG00000104522.16	GFUS	1.27448e-10	8.10857	-1.51588	45.8057	1.30582e-11
down	Cluster-11	Cluster-4,Cluster-6,Cluster-7,Cluster-9,Cluster-2,Cluster-1,Cluster-8,Cluster-10,Cluster-12,Cluster-5,Cluster-3	ENSG00000109083.14	IFT20	1.28071e-10	8.22971	-1.39327	45.7955	1.31262e-11
down	Cluster-11	Cluster-4,Cluster-6,Cluster-7,Cluster-9,Cluster-2,Cluster-1,Cluster-8,Cluster-10,Cluster-12,Cluster-5,Cluster-3	ENSG00000128228.5	SDF2L1	1.30811e-10	8.08369	-1.64492	45.7528	1.34156e-11
down	Cluster-11	Cluster-4,Cluster-6,Cluster-7,Cluster-9,Cluster-2,Cluster-1,Cluster-8,Cluster-10,Cluster-12,Cluster-5,Cluster-3	ENSG00000285467.1	DHRS4L1	1.33411e-10	8.08979	-1.48365	45.7137	1.36865e-11
down	Cluster-11	Cluster-4,Cluster-6,Cluster-7,Cluster-9,Cluster-2,Cluster-1,Cluster-8,Cluster-10,Cluster-12,Cluster-5,Cluster-3	ENSG00000130066.17	SAT1	1.34422e-10	8.16469	-1.60541	45.6983	1.37946e-11
down	Cluster-11	Cluster-4,Cluster-6,Cluster-7,Cluster-9,Cluster-2,Cluster-1,Cluster-8,Cluster-10,Cluster-12,Cluster-5,Cluster-3	ENSG00000110076.21	NRXN2	1.37362e-10	8.06699	-1.52158	45.6546	1.41053e-11
down	Cluster-11	Cluster-4,Cluster-6,Cluster-7,Cluster-9,Cluster-2,Cluster-1,Cluster-8,Cluster-10,Cluster-12,Cluster-5,Cluster-3	ENSG00000184164.15	CRELD2	1.39959e-10	8.18124	-1.50612	45.6173	1.43765e-11
down	Cluster-11	Cluster-4,Cluster-6,Cluster-7,Cluster-9,Cluster-2,Cluster-1,Cluster-8,Cluster-10,Cluster-12,Cluster-5,Cluster-3	ENSG00000236552.2	RPL13AP5	1.40204e-10	8.11203	-1.54983	45.6133	1.44062e-11
down	Cluster-11	Cluster-4,Cluster-6,Cluster-7,Cluster-9,Cluster-2,Cluster-1,Cluster-8,Cluster-10,Cluster-12,Cluster-5,Cluster-3	ENSG00000178127.13	NDUFV2	1.4425e-10	8.32084	-1.19584	45.5557	1.48361e-11
down	Cluster-11	Cluster-4,Cluster-6,Cluster-7,Cluster-9,Cluster-2,Cluster-1,Cluster-8,Cluster-10,Cluster-12,Cluster-5,Cluster-3	ENSG00000159210.10	SNF8	1.45464e-10	8.41559	-1.14605	45.538	1.49703e-11
down	Cluster-11	Cluster-4,Cluster-6,Cluster-7,Cluster-9,Cluster-2,Cluster-1,Cluster-8,Cluster-10,Cluster-12,Cluster-5,Cluster-3	ENSG00000175768.13	TOMM5	1.54364e-10	8.04613	-1.47811	45.4205	1.58963e-11
down	Cluster-11	Cluster-4,Cluster-6,Cluster-7,Cluster-9,Cluster-2,Cluster-1,Cluster-8,Cluster-10,Cluster-12,Cluster-5,Cluster-3	ENSG00000151702.18	FLI1	1.62034e-10	8.05831	-1.57697	45.3237	1.6702e-11
down	Cluster-11	Cluster-4,Cluster-6,Cluster-7,Cluster-9,Cluster-2,Cluster-1,Cluster-8,Cluster-10,Cluster-12,Cluster-5,Cluster-3	ENSG00000109686.20	SH3D19	1.62357e-10	8.21307	-1.68094	45.3191	1.67406e-11
down	Cluster-11	Cluster-4,Cluster-6,Cluster-7,Cluster-9,Cluster-2,Cluster-1,Cluster-8,Cluster-10,Cluster-12,Cluster-5,Cluster-3	ENSG00000183853.18	KIRREL1	1.6329e-10	8.18111	-1.5668	45.3073	1.68421e-11
down	Cluster-11	Cluster-4,Cluster-6,Cluster-7,Cluster-9,Cluster-2,Cluster-1,Cluster-8,Cluster-10,Cluster-12,Cluster-5,Cluster-3	ENSG00000289701.1	ENSG00000289701	1.63523e-10	8.05529	-1.46429	45.3033	1.68767e-11
down	Cluster-11	Cluster-4,Cluster-6,Cluster-7,Cluster-9,Cluster-2,Cluster-1,Cluster-8,Cluster-10,Cluster-12,Cluster-5,Cluster-3	ENSG00000141698.17	NT5C3B	1.64611e-10	8.19135	-1.40987	45.2897	1.69944e-11
down	Cluster-11	Cluster-4,Cluster-6,Cluster-7,Cluster-9,Cluster-2,Cluster-1,Cluster-8,Cluster-10,Cluster-12,Cluster-5,Cluster-3	ENSG00000146540.15	C7orf50	1.68659e-10	8.36708	-1.20329	45.2409	1.74232e-11
down	Cluster-11	Cluster-4,Cluster-6,Cluster-7,Cluster-9,Cluster-2,Cluster-1,Cluster-8,Cluster-10,Cluster-12,Cluster-5,Cluster-3	ENSG00000187837.4	H1-2	1.70558e-10	8.22399	-2.09603	45.2176	1.76312e-11
down	Cluster-11	Cluster-4,Cluster-6,Cluster-7,Cluster-9,Cluster-2,Cluster-1,Cluster-8,Cluster-10,Cluster-12,Cluster-5,Cluster-3	ENSG00000166803.14	PCLAF	1.74987e-10	8.25358	-2.17843	45.1662	1.80998e-11
down	Cluster-11	Cluster-4,Cluster-6,Cluster-7,Cluster-9,Cluster-2,Cluster-1,Cluster-8,Cluster-10,Cluster-12,Cluster-5,Cluster-3	ENSG00000285835.1	ENSG00000285835	1.76941e-10	8.19126	-2.13505	45.1439	1.83076e-11
down	Cluster-11	Cluster-4,Cluster-6,Cluster-7,Cluster-9,Cluster-2,Cluster-1,Cluster-8,Cluster-10,Cluster-12,Cluster-5,Cluster-3	ENSG00000256206.2	ENSG00000256206	1.79507e-10	8.4419	-1.07087	45.1151	1.85789e-11
down	Cluster-11	Cluster-4,Cluster-6,Cluster-7,Cluster-9,Cluster-2,Cluster-1,Cluster-8,Cluster-10,Cluster-12,Cluster-5,Cluster-3	ENSG00000109814.12	UGDH	1.82087e-10	8.18726	-1.47301	45.0859	1.88578e-11
down	Cluster-11	Cluster-4,Cluster-6,Cluster-7,Cluster-9,Cluster-2,Cluster-1,Cluster-8,Cluster-10,Cluster-12,Cluster-5,Cluster-3	ENSG00000259956.2	RBM15B	1.83995e-10	8.07719	-1.50664	45.0643	1.90674e-11
down	Cluster-11	Cluster-4,Cluster-6,Cluster-7,Cluster-9,Cluster-2,Cluster-1,Cluster-8,Cluster-10,Cluster-12,Cluster-5,Cluster-3	ENSG00000205609.13	EIF3CL	1.85457e-10	8.47341	-1.00256	45.0469	1.9237e-11
down	Cluster-11	Cluster-4,Cluster-6,Cluster-7,Cluster-9,Cluster-2,Cluster-1,Cluster-8,Cluster-10,Cluster-12,Cluster-5,Cluster-3	ENSG00000213694.7	S1PR3	1.87056e-10	8.08641	-1.64638	45.0295	1.94089e-11
down	Cluster-11	Cluster-4,Cluster-6,Cluster-7,Cluster-9,Cluster-2,Cluster-1,Cluster-8,Cluster-10,Cluster-12,Cluster-5,Cluster-3	ENSG00000283496.1	ZNF511-PRAP1	1.90468e-10	8.13996	-1.42957	44.9928	1.97762e-11
down	Cluster-11	Cluster-4,Cluster-6,Cluster-7,Cluster-9,Cluster-2,Cluster-1,Cluster-8,Cluster-10,Cluster-12,Cluster-5,Cluster-3	ENSG00000172572.7	PDE3A	1.90468e-10	8.49071	-1.61803	44.9923	1.97815e-11
down	Cluster-11	Cluster-4,Cluster-6,Cluster-7,Cluster-9,Cluster-2,Cluster-1,Cluster-8,Cluster-10,Cluster-12,Cluster-5,Cluster-3	ENSG00000241837.7	ATP5PO	1.91939e-10	8.19626	-1.58929	44.976	1.99468e-11
down	Cluster-11	Cluster-4,Cluster-6,Cluster-7,Cluster-9,Cluster-2,Cluster-1,Cluster-8,Cluster-10,Cluster-12,Cluster-5,Cluster-3	ENSG00000163382.13	NAXE	1.93963e-10	8.1196	-1.49584	44.9548	2.01635e-11
down	Cluster-11	Cluster-4,Cluster-6,Cluster-7,Cluster-9,Cluster-2,Cluster-1,Cluster-8,Cluster-10,Cluster-12,Cluster-5,Cluster-3	ENSG00000155090.15	KLF10	1.95213e-10	8.22544	-1.55546	44.9416	2.02998e-11
down	Cluster-11	Cluster-4,Cluster-6,Cluster-7,Cluster-9,Cluster-2,Cluster-1,Cluster-8,Cluster-10,Cluster-12,Cluster-5,Cluster-3	ENSG00000243449.8	C4orf48	1.95365e-10	8.08439	-1.54555	44.9395	2.03219e-11
down	Cluster-11	Cluster-4,Cluster-6,Cluster-7,Cluster-9,Cluster-2,Cluster-1,Cluster-8,Cluster-10,Cluster-12,Cluster-5,Cluster-3	ENSG00000104447.13	TRPS1	1.9721e-10	8.62892	-1.36786	44.9205	2.05203e-11
down	Cluster-11	Cluster-4,Cluster-6,Cluster-7,Cluster-9,Cluster-2,Cluster-1,Cluster-8,Cluster-10,Cluster-12,Cluster-5,Cluster-3	ENSG00000104213.13	PDGFRL	1.97449e-10	8.06995	-1.64037	44.9175	2.05516e-11
down	Cluster-11	Cluster-4,Cluster-6,Cluster-7,Cluster-9,Cluster-2,Cluster-1,Cluster-8,Cluster-10,Cluster-12,Cluster-5,Cluster-3	ENSG00000160113.6	NR2F6	1.99071e-10	8.16123	-1.47355	44.9008	2.07269e-11
down	Cluster-11	Cluster-4,Cluster-6,Cluster-7,Cluster-9,Cluster-2,Cluster-1,Cluster-8,Cluster-10,Cluster-12,Cluster-5,Cluster-3	ENSG00000110011.14	DNAJC4	2.04628e-10	8.08034	-1.50937	44.8463	2.13121e-11
down	Cluster-11	Cluster-4,Cluster-6,Cluster-7,Cluster-9,Cluster-2,Cluster-1,Cluster-8,Cluster-10,Cluster-12,Cluster-5,Cluster-3	ENSG00000213221.5	DNLZ	2.16131e-10	8.0534	-1.45384	44.738	2.25242e-11
down	Cluster-11	Cluster-4,Cluster-6,Cluster-7,Cluster-9,Cluster-2,Cluster-1,Cluster-8,Cluster-10,Cluster-12,Cluster-5,Cluster-3	ENSG00000099203.7	TMED1	2.16854e-10	8.12403	-1.49976	44.7296	2.26207e-11
down	Cluster-11	Cluster-4,Cluster-6,Cluster-7,Cluster-9,Cluster-2,Cluster-1,Cluster-8,Cluster-10,Cluster-12,Cluster-5,Cluster-3	ENSG00000126351.13	THRA	2.19187e-10	8.10849	-1.49056	44.7069	2.28855e-11
down	Cluster-11	Cluster-4,Cluster-6,Cluster-7,Cluster-9,Cluster-2,Cluster-1,Cluster-8,Cluster-10,Cluster-12,Cluster-5,Cluster-3	ENSG00000205730.7	ITPRIPL2	2.22121e-10	8.0874	-1.46601	44.6802	2.31991e-11
down	Cluster-11	Cluster-4,Cluster-6,Cluster-7,Cluster-9,Cluster-2,Cluster-1,Cluster-8,Cluster-10,Cluster-12,Cluster-5,Cluster-3	ENSG00000162692.12	VCAM1	2.26762e-10	8.10933	-1.75117	44.6385	2.36985e-11
down	Cluster-11	Cluster-4,Cluster-6,Cluster-7,Cluster-9,Cluster-2,Cluster-1,Cluster-8,Cluster-10,Cluster-12,Cluster-5,Cluster-3	ENSG00000116729.14	WLS	2.57785e-10	8.55193	-1.12153	44.3838	2.69909e-11
down	Cluster-11	Cluster-4,Cluster-6,Cluster-7,Cluster-9,Cluster-2,Cluster-1,Cluster-8,Cluster-10,Cluster-12,Cluster-5,Cluster-3	ENSG00000102359.9	SRPX2	2.59324e-10	8.041	-1.46367	44.3716	2.71606e-11
down	Cluster-11	Cluster-4,Cluster-6,Cluster-7,Cluster-9,Cluster-2,Cluster-1,Cluster-8,Cluster-10,Cluster-12,Cluster-5,Cluster-3	ENSG00000184887.14	BTBD6	2.62646e-10	8.07544	-1.49812	44.3454	2.75255e-11
down	Cluster-11	Cluster-4,Cluster-6,Cluster-7,Cluster-9,Cluster-2,Cluster-1,Cluster-8,Cluster-10,Cluster-12,Cluster-5,Cluster-3	ENSG00000136522.14	MRPL47	2.69232e-10	8.25797	-1.28968	44.2957	2.82332e-11
down	Cluster-11	Cluster-4,Cluster-6,Cluster-7,Cluster-9,Cluster-2,Cluster-1,Cluster-8,Cluster-10,Cluster-12,Cluster-5,Cluster-3	ENSG00000264364.3	DYNLL2	2.7151e-10	8.09354	-1.51457	44.278	2.84898e-11
down	Cluster-11	Cluster-4,Cluster-6,Cluster-7,Cluster-9,Cluster-2,Cluster-1,Cluster-8,Cluster-10,Cluster-12,Cluster-5,Cluster-3	ENSG00000158864.13	NDUFS2	2.89722e-10	8.36247	-1.16912	44.1485	3.04385e-11
down	Cluster-11	Cluster-4,Cluster-6,Cluster-7,Cluster-9,Cluster-2,Cluster-1,Cluster-8,Cluster-10,Cluster-12,Cluster-5,Cluster-3	ENSG00000163453.11	IGFBP7	3.12638e-10	8.44152	-2.45941	43.9977	3.28766e-11
down	Cluster-11	Cluster-4,Cluster-6,Cluster-7,Cluster-9,Cluster-2,Cluster-1,Cluster-8,Cluster-10,Cluster-12,Cluster-5,Cluster-3	ENSG00000291250.1	ENSG00000291250	3.24068e-10	8.06276	-1.594	43.9268	3.40891e-11
down	Cluster-11	Cluster-4,Cluster-6,Cluster-7,Cluster-9,Cluster-2,Cluster-1,Cluster-8,Cluster-10,Cluster-12,Cluster-5,Cluster-3	ENSG00000006283.18	CACNA1G	3.29829e-10	8.07843	-1.50848	43.8911	3.47166e-11
down	Cluster-11	Cluster-4,Cluster-6,Cluster-7,Cluster-9,Cluster-2,Cluster-1,Cluster-8,Cluster-10,Cluster-12,Cluster-5,Cluster-3	ENSG00000137727.13	ARHGAP20	3.3261e-10	8.12497	-1.76451	43.874	3.50202e-11
down	Cluster-11	Cluster-4,Cluster-6,Cluster-7,Cluster-9,Cluster-2,Cluster-1,Cluster-8,Cluster-10,Cluster-12,Cluster-5,Cluster-3	ENSG00000157514.18	TSC22D3	3.35311e-10	8.146	-1.52108	43.8576	3.53154e-11
down	Cluster-11	Cluster-4,Cluster-6,Cluster-7,Cluster-9,Cluster-2,Cluster-1,Cluster-8,Cluster-10,Cluster-12,Cluster-5,Cluster-3	ENSG00000090470.15	PDCD7	3.44379e-10	8.22812	-1.3124	43.8048	3.62817e-11
down	Cluster-11	Cluster-4,Cluster-6,Cluster-7,Cluster-9,Cluster-2,Cluster-1,Cluster-8,Cluster-10,Cluster-12,Cluster-5,Cluster-3	ENSG00000198356.12	GET3	3.50507e-10	8.13703	-1.42277	43.7679	3.69729e-11
down	Cluster-11	Cluster-4,Cluster-6,Cluster-7,Cluster-9,Cluster-2,Cluster-1,Cluster-8,Cluster-10,Cluster-12,Cluster-5,Cluster-3	ENSG00000112029.10	FBXO5	3.5722e-10	8.11106	-1.77711	43.7301	3.76926e-11
down	Cluster-11	Cluster-4,Cluster-6,Cluster-7,Cluster-9,Cluster-2,Cluster-1,Cluster-8,Cluster-10,Cluster-12,Cluster-5,Cluster-3	ENSG00000172531.16	PPP1CA	3.58202e-10	8.27898	-1.29453	43.7241	3.78079e-11
down	Cluster-11	Cluster-4,Cluster-6,Cluster-7,Cluster-9,Cluster-2,Cluster-1,Cluster-8,Cluster-10,Cluster-12,Cluster-5,Cluster-3	ENSG00000118526.7	TCF21	3.58294e-10	8.26329	-2.2718	43.723	3.78292e-11
down	Cluster-11	Cluster-4,Cluster-6,Cluster-7,Cluster-9,Cluster-2,Cluster-1,Cluster-8,Cluster-10,Cluster-12,Cluster-5,Cluster-3	ENSG00000096092.6	TMEM14A	3.62258e-10	8.07489	-1.48038	43.7009	3.82596e-11
down	Cluster-11	Cluster-4,Cluster-6,Cluster-7,Cluster-9,Cluster-2,Cluster-1,Cluster-8,Cluster-10,Cluster-12,Cluster-5,Cluster-3	ENSG00000173366.11	ENSG00000173366	3.65912e-10	8.05093	-1.43405	43.6789	3.86928e-11
down	Cluster-11	Cluster-4,Cluster-6,Cluster-7,Cluster-9,Cluster-2,Cluster-1,Cluster-8,Cluster-10,Cluster-12,Cluster-5,Cluster-3	ENSG00000223953.6	C1QTNF5	3.65912e-10	8.05207	-1.43405	43.6789	3.86931e-11
down	Cluster-11	Cluster-4,Cluster-6,Cluster-7,Cluster-9,Cluster-2,Cluster-1,Cluster-8,Cluster-10,Cluster-12,Cluster-5,Cluster-3	ENSG00000235718.9	MFRP	3.65912e-10	8.05207	-1.43405	43.6789	3.86931e-11
down	Cluster-11	Cluster-4,Cluster-6,Cluster-7,Cluster-9,Cluster-2,Cluster-1,Cluster-8,Cluster-10,Cluster-12,Cluster-5,Cluster-3	ENSG00000101220.18	ADISSP	3.79813e-10	8.12279	-1.50104	43.6041	4.02001e-11
down	Cluster-11	Cluster-4,Cluster-6,Cluster-7,Cluster-9,Cluster-2,Cluster-1,Cluster-8,Cluster-10,Cluster-12,Cluster-5,Cluster-3	ENSG00000111077.18	TNS2	3.82896e-10	8.09888	-1.51331	43.5877	4.05388e-11
down	Cluster-11	Cluster-4,Cluster-6,Cluster-7,Cluster-9,Cluster-2,Cluster-1,Cluster-8,Cluster-10,Cluster-12,Cluster-5,Cluster-3	ENSG00000250479.9	CHCHD10	3.86024e-10	8.20258	-1.51204	43.5711	4.08826e-11
down	Cluster-11	Cluster-4,Cluster-6,Cluster-7,Cluster-9,Cluster-2,Cluster-1,Cluster-8,Cluster-10,Cluster-12,Cluster-5,Cluster-3	ENSG00000290908.1	ENSG00000290908	3.88873e-10	8.1486	-1.39356	43.5561	4.1197e-11
down	Cluster-11	Cluster-4,Cluster-6,Cluster-7,Cluster-9,Cluster-2,Cluster-1,Cluster-8,Cluster-10,Cluster-12,Cluster-5,Cluster-3	ENSG00000111906.18	HDDC2	3.9488e-10	8.38113	-1.18183	43.5255	4.18462e-11
down	Cluster-11	Cluster-4,Cluster-6,Cluster-7,Cluster-9,Cluster-2,Cluster-1,Cluster-8,Cluster-10,Cluster-12,Cluster-5,Cluster-3	ENSG00000129084.18	PSMA1	4.04577e-10	8.32578	-1.15104	43.4769	4.29001e-11
down	Cluster-11	Cluster-4,Cluster-6,Cluster-7,Cluster-9,Cluster-2,Cluster-1,Cluster-8,Cluster-10,Cluster-12,Cluster-5,Cluster-3	ENSG00000228300.14	FAM174C	4.34394e-10	8.05591	-1.47618	43.3347	4.61325e-11
down	Cluster-11	Cluster-4,Cluster-6,Cluster-7,Cluster-9,Cluster-2,Cluster-1,Cluster-8,Cluster-10,Cluster-12,Cluster-5,Cluster-3	ENSG00000159128.16	IFNGR2	4.35633e-10	8.2056	-1.36118	43.3285	4.62782e-11
down	Cluster-11	Cluster-4,Cluster-6,Cluster-7,Cluster-9,Cluster-2,Cluster-1,Cluster-8,Cluster-10,Cluster-12,Cluster-5,Cluster-3	ENSG00000198431.18	TXNRD1	4.41739e-10	8.52955	-1.00758	43.3001	4.69556e-11
down	Cluster-11	Cluster-4,Cluster-6,Cluster-7,Cluster-9,Cluster-2,Cluster-1,Cluster-8,Cluster-10,Cluster-12,Cluster-5,Cluster-3	ENSG00000236256.9	DIAPH2-AS1	4.46494e-10	8.15914	-1.63937	43.2786	4.74756e-11
down	Cluster-11	Cluster-4,Cluster-6,Cluster-7,Cluster-9,Cluster-2,Cluster-1,Cluster-8,Cluster-10,Cluster-12,Cluster-5,Cluster-3	ENSG00000285080.1	ENSG00000285080	4.4952e-10	8.16551	-1.3666	43.2648	4.78119e-11
down	Cluster-11	Cluster-4,Cluster-6,Cluster-7,Cluster-9,Cluster-2,Cluster-1,Cluster-8,Cluster-10,Cluster-12,Cluster-5,Cluster-3	ENSG00000124440.16	HIF3A	4.61877e-10	8.29761	-1.40404	43.2105	4.91563e-11
down	Cluster-11	Cluster-4,Cluster-6,Cluster-7,Cluster-9,Cluster-2,Cluster-1,Cluster-8,Cluster-10,Cluster-12,Cluster-5,Cluster-3	ENSG00000284292.1	ENSG00000284292	4.63201e-10	8.493	-1.08389	43.2037	4.93274e-11
down	Cluster-11	Cluster-4,Cluster-6,Cluster-7,Cluster-9,Cluster-2,Cluster-1,Cluster-8,Cluster-10,Cluster-12,Cluster-5,Cluster-3	ENSG00000130706.13	ADRM1	4.73668e-10	8.19639	-1.39897	43.1582	5.04882e-11
down	Cluster-11	Cluster-4,Cluster-6,Cluster-7,Cluster-9,Cluster-2,Cluster-1,Cluster-8,Cluster-10,Cluster-12,Cluster-5,Cluster-3	ENSG00000259275.5	ENSG00000259275	4.76775e-10	8.04993	-1.51983	43.1448	5.08349e-11
down	Cluster-11	Cluster-4,Cluster-6,Cluster-7,Cluster-9,Cluster-2,Cluster-1,Cluster-8,Cluster-10,Cluster-12,Cluster-5,Cluster-3	ENSG00000186310.10	NAP1L3	4.80201e-10	8.02879	-1.38837	43.1302	5.12159e-11
down	Cluster-11	Cluster-4,Cluster-6,Cluster-7,Cluster-9,Cluster-2,Cluster-1,Cluster-8,Cluster-10,Cluster-12,Cluster-5,Cluster-3	ENSG00000174173.7	TRMT10C	4.84671e-10	8.13559	-1.42722	43.1115	5.17084e-11
down	Cluster-11	Cluster-4,Cluster-6,Cluster-7,Cluster-9,Cluster-2,Cluster-1,Cluster-8,Cluster-10,Cluster-12,Cluster-5,Cluster-3	ENSG00000126945.9	HNRNPH2	4.85865e-10	8.11132	-1.44045	43.1055	5.18673e-11
down	Cluster-11	Cluster-4,Cluster-6,Cluster-7,Cluster-9,Cluster-2,Cluster-1,Cluster-8,Cluster-10,Cluster-12,Cluster-5,Cluster-3	ENSG00000198912.12	C1orf174	4.87954e-10	8.02482	-1.37427	43.0965	5.21062e-11
down	Cluster-11	Cluster-4,Cluster-6,Cluster-7,Cluster-9,Cluster-2,Cluster-1,Cluster-8,Cluster-10,Cluster-12,Cluster-5,Cluster-3	ENSG00000178035.13	IMPDH2	4.93978e-10	8.21428	-1.31177	43.0707	5.27976e-11
down	Cluster-11	Cluster-4,Cluster-6,Cluster-7,Cluster-9,Cluster-2,Cluster-1,Cluster-8,Cluster-10,Cluster-12,Cluster-5,Cluster-3	ENSG00000189369.9	GSPT2	5.11381e-10	8.02555	-1.37519	43.0012	5.47076e-11
down	Cluster-11	Cluster-4,Cluster-6,Cluster-7,Cluster-9,Cluster-2,Cluster-1,Cluster-8,Cluster-10,Cluster-12,Cluster-5,Cluster-3	ENSG00000128016.7	ZFP36	5.16694e-10	8.05415	-1.53873	42.9791	5.53265e-11
down	Cluster-11	Cluster-4,Cluster-6,Cluster-7,Cluster-9,Cluster-2,Cluster-1,Cluster-8,Cluster-10,Cluster-12,Cluster-5,Cluster-3	ENSG00000151233.11	GXYLT1	5.21082e-10	8.28121	-1.32654	42.962	5.58133e-11
down	Cluster-11	Cluster-4,Cluster-6,Cluster-7,Cluster-9,Cluster-2,Cluster-1,Cluster-8,Cluster-10,Cluster-12,Cluster-5,Cluster-3	ENSG00000224958.6	PGM5-AS1	5.22019e-10	8.44485	-2.86573	42.9579	5.59306e-11
down	Cluster-11	Cluster-4,Cluster-6,Cluster-7,Cluster-9,Cluster-2,Cluster-1,Cluster-8,Cluster-10,Cluster-12,Cluster-5,Cluster-3	ENSG00000105700.11	KXD1	5.22934e-10	8.10856	-1.43085	42.9539	5.60457e-11
down	Cluster-11	Cluster-4,Cluster-6,Cluster-7,Cluster-9,Cluster-2,Cluster-1,Cluster-8,Cluster-10,Cluster-12,Cluster-5,Cluster-3	ENSG00000157388.20	CACNA1D	5.31845e-10	8.25113	-2.17694	42.9202	5.7018e-11
down	Cluster-11	Cluster-4,Cluster-6,Cluster-7,Cluster-9,Cluster-2,Cluster-1,Cluster-8,Cluster-10,Cluster-12,Cluster-5,Cluster-3	ENSG00000166922.9	SCG5	5.36012e-10	8.07896	-1.49785	42.9044	5.74822e-11
down	Cluster-11	Cluster-4,Cluster-6,Cluster-7,Cluster-9,Cluster-2,Cluster-1,Cluster-8,Cluster-10,Cluster-12,Cluster-5,Cluster-3	ENSG00000144339.12	TMEFF2	5.44126e-10	8.33897	-2.1229	42.8738	5.83877e-11
down	Cluster-11	Cluster-4,Cluster-6,Cluster-7,Cluster-9,Cluster-2,Cluster-1,Cluster-8,Cluster-10,Cluster-12,Cluster-5,Cluster-3	ENSG00000172201.12	ID4	5.58652e-10	8.19871	-1.86679	42.8211	5.99827e-11
down	Cluster-11	Cluster-4,Cluster-6,Cluster-7,Cluster-9,Cluster-2,Cluster-1,Cluster-8,Cluster-10,Cluster-12,Cluster-5,Cluster-3	ENSG00000198211.8	ENSG00000198211	5.69593e-10	8.15189	-1.51626	42.7808	6.12316e-11
down	Cluster-11	Cluster-4,Cluster-6,Cluster-7,Cluster-9,Cluster-2,Cluster-1,Cluster-8,Cluster-10,Cluster-12,Cluster-5,Cluster-3	ENSG00000172725.14	CORO1B	5.75179e-10	8.11394	-1.45729	42.7605	6.18695e-11
down	Cluster-11	Cluster-4,Cluster-6,Cluster-7,Cluster-9,Cluster-2,Cluster-1,Cluster-8,Cluster-10,Cluster-12,Cluster-5,Cluster-3	ENSG00000182272.12	B4GALNT4	5.76047e-10	8.09127	-1.47762	42.7569	6.19816e-11
down	Cluster-11	Cluster-4,Cluster-6,Cluster-7,Cluster-9,Cluster-2,Cluster-1,Cluster-8,Cluster-10,Cluster-12,Cluster-5,Cluster-3	ENSG00000259784.1	ENSG00000259784	5.80474e-10	8.06182	-1.43099	42.7408	6.24957e-11
down	Cluster-11	Cluster-4,Cluster-6,Cluster-7,Cluster-9,Cluster-2,Cluster-1,Cluster-8,Cluster-10,Cluster-12,Cluster-5,Cluster-3	ENSG00000107672.15	NSMCE4A	6.20721e-10	8.15018	-1.42744	42.6055	6.69702e-11
down	Cluster-11	Cluster-4,Cluster-6,Cluster-7,Cluster-9,Cluster-2,Cluster-1,Cluster-8,Cluster-10,Cluster-12,Cluster-5,Cluster-3	ENSG00000250786.4	SNHG18	6.39372e-10	8.07725	-1.48759	42.5458	6.90448e-11
down	Cluster-11	Cluster-4,Cluster-6,Cluster-7,Cluster-9,Cluster-2,Cluster-1,Cluster-8,Cluster-10,Cluster-12,Cluster-5,Cluster-3	ENSG00000183386.10	FHL3	6.692e-10	8.16006	-1.46091	42.4537	7.23748e-11
down	Cluster-11	Cluster-4,Cluster-6,Cluster-7,Cluster-9,Cluster-2,Cluster-1,Cluster-8,Cluster-10,Cluster-12,Cluster-5,Cluster-3	ENSG00000030582.19	GRN	6.91325e-10	8.16357	-1.41261	42.3872	7.488e-11
down	Cluster-11	Cluster-4,Cluster-6,Cluster-7,Cluster-9,Cluster-2,Cluster-1,Cluster-8,Cluster-10,Cluster-12,Cluster-5,Cluster-3	ENSG00000063180.9	CA11	6.94421e-10	8.05851	-1.47072	42.3772	7.52606e-11
down	Cluster-11	Cluster-4,Cluster-6,Cluster-7,Cluster-9,Cluster-2,Cluster-1,Cluster-8,Cluster-10,Cluster-12,Cluster-5,Cluster-3	ENSG00000213585.11	VDAC1	7.01083e-10	8.4948	-1.10138	42.358	7.60054e-11
down	Cluster-11	Cluster-4,Cluster-6,Cluster-7,Cluster-9,Cluster-2,Cluster-1,Cluster-8,Cluster-10,Cluster-12,Cluster-5,Cluster-3	ENSG00000136930.13	PSMB7	7.02871e-10	8.51575	-1.01726	42.3523	7.62264e-11
down	Cluster-11	Cluster-4,Cluster-6,Cluster-7,Cluster-9,Cluster-2,Cluster-1,Cluster-8,Cluster-10,Cluster-12,Cluster-5,Cluster-3	ENSG00000125977.7	EIF2S2	7.02871e-10	8.47536	-1.10104	42.3518	7.62449e-11
down	Cluster-11	Cluster-4,Cluster-6,Cluster-7,Cluster-9,Cluster-2,Cluster-1,Cluster-8,Cluster-10,Cluster-12,Cluster-5,Cluster-3	ENSG00000184500.16	PROS1	7.08278e-10	8.08745	-1.56031	42.3357	7.68776e-11
down	Cluster-11	Cluster-4,Cluster-6,Cluster-7,Cluster-9,Cluster-2,Cluster-1,Cluster-8,Cluster-10,Cluster-12,Cluster-5,Cluster-3	ENSG00000143436.11	MRPL9	7.09309e-10	8.12089	-1.41809	42.3322	7.70126e-11
down	Cluster-11	Cluster-4,Cluster-6,Cluster-7,Cluster-9,Cluster-2,Cluster-1,Cluster-8,Cluster-10,Cluster-12,Cluster-5,Cluster-3	ENSG00000268400.6	ENSG00000268400	7.10889e-10	8.15409	-1.36081	42.3273	7.72072e-11
down	Cluster-11	Cluster-4,Cluster-6,Cluster-7,Cluster-9,Cluster-2,Cluster-1,Cluster-8,Cluster-10,Cluster-12,Cluster-5,Cluster-3	ENSG00000134453.16	RBM17	7.28919e-10	8.34997	-1.13204	42.2766	7.92365e-11
down	Cluster-11	Cluster-4,Cluster-6,Cluster-7,Cluster-9,Cluster-2,Cluster-1,Cluster-8,Cluster-10,Cluster-12,Cluster-5,Cluster-3	ENSG00000158604.15	TMED4	7.32133e-10	8.35439	-1.12262	42.2674	7.96097e-11
down	Cluster-11	Cluster-4,Cluster-6,Cluster-7,Cluster-9,Cluster-2,Cluster-1,Cluster-8,Cluster-10,Cluster-12,Cluster-5,Cluster-3	ENSG00000108370.17	RGS9	7.32466e-10	8.08124	-1.52273	42.2659	7.96697e-11
down	Cluster-11	Cluster-4,Cluster-6,Cluster-7,Cluster-9,Cluster-2,Cluster-1,Cluster-8,Cluster-10,Cluster-12,Cluster-5,Cluster-3	ENSG00000230749.5	MEIS1-AS2	7.32654e-10	8.06184	-1.48566	42.2648	7.9714e-11
down	Cluster-11	Cluster-4,Cluster-6,Cluster-7,Cluster-9,Cluster-2,Cluster-1,Cluster-8,Cluster-10,Cluster-12,Cluster-5,Cluster-3	ENSG00000188010.16	MORN2	7.4185e-10	8.04864	-1.42601	42.2398	8.07387e-11
down	Cluster-11	Cluster-4,Cluster-6,Cluster-7,Cluster-9,Cluster-2,Cluster-1,Cluster-8,Cluster-10,Cluster-12,Cluster-5,Cluster-3	ENSG00000257524.6	ENSG00000257524	7.87724e-10	8.23247	-1.35618	42.119	8.5885e-11
down	Cluster-11	Cluster-4,Cluster-6,Cluster-7,Cluster-9,Cluster-2,Cluster-1,Cluster-8,Cluster-10,Cluster-12,Cluster-5,Cluster-3	ENSG00000182108.11	DEXI	7.93002e-10	8.09609	-1.42907	42.1053	8.64863e-11
down	Cluster-11	Cluster-4,Cluster-6,Cluster-7,Cluster-9,Cluster-2,Cluster-1,Cluster-8,Cluster-10,Cluster-12,Cluster-5,Cluster-3	ENSG00000107518.18	ATRNL1	8.11755e-10	8.72954	-1.63801	42.0585	8.85844e-11
down	Cluster-11	Cluster-4,Cluster-6,Cluster-7,Cluster-9,Cluster-2,Cluster-1,Cluster-8,Cluster-10,Cluster-12,Cluster-5,Cluster-3	ENSG00000171703.17	TCEA2	8.12116e-10	8.17872	-1.35864	42.057	8.86502e-11
down	Cluster-11	Cluster-4,Cluster-6,Cluster-7,Cluster-9,Cluster-2,Cluster-1,Cluster-8,Cluster-10,Cluster-12,Cluster-5,Cluster-3	ENSG00000180817.12	PPA1	8.25688e-10	8.34888	-1.26733	42.024	9.01585e-11
down	Cluster-11	Cluster-4,Cluster-6,Cluster-7,Cluster-9,Cluster-2,Cluster-1,Cluster-8,Cluster-10,Cluster-12,Cluster-5,Cluster-3	ENSG00000115286.21	NDUFS7	8.28087e-10	8.21836	-1.32642	42.0178	9.04475e-11
down	Cluster-11	Cluster-4,Cluster-6,Cluster-7,Cluster-9,Cluster-2,Cluster-1,Cluster-8,Cluster-10,Cluster-12,Cluster-5,Cluster-3	ENSG00000189227.6	C15orf61	8.37484e-10	8.05152	-1.43254	41.9945	9.15283e-11
down	Cluster-11	Cluster-4,Cluster-6,Cluster-7,Cluster-9,Cluster-2,Cluster-1,Cluster-8,Cluster-10,Cluster-12,Cluster-5,Cluster-3	ENSG00000284512.1	ENSG00000284512	8.49828e-10	8.11621	-1.42561	41.9654	9.29051e-11
down	Cluster-11	Cluster-4,Cluster-6,Cluster-7,Cluster-9,Cluster-2,Cluster-1,Cluster-8,Cluster-10,Cluster-12,Cluster-5,Cluster-3	ENSG00000139239.7	RPL14P1	8.81952e-10	8.14897	-1.41205	41.8905	9.65316e-11
down	Cluster-11	Cluster-4,Cluster-6,Cluster-7,Cluster-9,Cluster-2,Cluster-1,Cluster-8,Cluster-10,Cluster-12,Cluster-5,Cluster-3	ENSG00000114786.16	ABHD14A-ACY1	8.82216e-10	8.07964	-1.41707	41.8893	9.65893e-11
down	Cluster-11	Cluster-4,Cluster-6,Cluster-7,Cluster-9,Cluster-2,Cluster-1,Cluster-8,Cluster-10,Cluster-12,Cluster-5,Cluster-3	ENSG00000109536.12	FRG1	8.98044e-10	8.19725	-1.33405	41.8516	9.84683e-11
down	Cluster-11	Cluster-4,Cluster-6,Cluster-7,Cluster-9,Cluster-2,Cluster-1,Cluster-8,Cluster-10,Cluster-12,Cluster-5,Cluster-3	ENSG00000100979.15	PLTP	9.29585e-10	8.09502	-1.58751	41.7836	1.01957e-10
down	Cluster-11	Cluster-4,Cluster-6,Cluster-7,Cluster-9,Cluster-2,Cluster-1,Cluster-8,Cluster-10,Cluster-12,Cluster-5,Cluster-3	ENSG00000219200.12	RNASEK	9.56364e-10	8.20642	-1.44076	41.7269	1.04956e-10
down	Cluster-11	Cluster-4,Cluster-6,Cluster-7,Cluster-9,Cluster-2,Cluster-1,Cluster-8,Cluster-10,Cluster-12,Cluster-5,Cluster-3	ENSG00000000003.16	TSPAN6	9.65107e-10	8.11289	-1.44048	41.7085	1.05947e-10
down	Cluster-11	Cluster-4,Cluster-6,Cluster-7,Cluster-9,Cluster-2,Cluster-1,Cluster-8,Cluster-10,Cluster-12,Cluster-5,Cluster-3	ENSG00000290199.1	ENSG00000290199	9.72074e-10	8.42973	-1.00602	41.6939	1.06743e-10
down	Cluster-11	Cluster-4,Cluster-6,Cluster-7,Cluster-9,Cluster-2,Cluster-1,Cluster-8,Cluster-10,Cluster-12,Cluster-5,Cluster-3	ENSG00000136628.18	EPRS1	9.86564e-10	8.39395	-1.15076	41.6644	1.08367e-10
down	Cluster-11	Cluster-4,Cluster-6,Cluster-7,Cluster-9,Cluster-2,Cluster-1,Cluster-8,Cluster-10,Cluster-12,Cluster-5,Cluster-3	ENSG00000115129.14	TP53I3	1.00456e-09	8.44266	-1.23951	41.6284	1.10376e-10
down	Cluster-11	Cluster-4,Cluster-6,Cluster-7,Cluster-9,Cluster-2,Cluster-1,Cluster-8,Cluster-10,Cluster-12,Cluster-5,Cluster-3	ENSG00000144579.9	CTDSP1	1.02479e-09	8.09257	-1.40685	41.5871	1.12732e-10
down	Cluster-11	Cluster-4,Cluster-6,Cluster-7,Cluster-9,Cluster-2,Cluster-1,Cluster-8,Cluster-10,Cluster-12,Cluster-5,Cluster-3	ENSG00000163170.12	BOLA3	1.02764e-09	8.04825	-1.43114	41.5811	1.13079e-10
down	Cluster-11	Cluster-4,Cluster-6,Cluster-7,Cluster-9,Cluster-2,Cluster-1,Cluster-8,Cluster-10,Cluster-12,Cluster-5,Cluster-3	ENSG00000189266.13	PNRC2	1.06711e-09	8.22621	-1.31611	41.5052	1.1756e-10
down	Cluster-11	Cluster-4,Cluster-6,Cluster-7,Cluster-9,Cluster-2,Cluster-1,Cluster-8,Cluster-10,Cluster-12,Cluster-5,Cluster-3	ENSG00000229833.11	PET100	1.08034e-09	8.15135	-1.34757	41.4793	1.19124e-10
down	Cluster-11	Cluster-4,Cluster-6,Cluster-7,Cluster-9,Cluster-2,Cluster-1,Cluster-8,Cluster-10,Cluster-12,Cluster-5,Cluster-3	ENSG00000240857.2	RDH14	1.08985e-09	8.10478	-1.40152	41.4616	1.20208e-10
down	Cluster-11	Cluster-4,Cluster-6,Cluster-7,Cluster-9,Cluster-2,Cluster-1,Cluster-8,Cluster-10,Cluster-12,Cluster-5,Cluster-3	ENSG00000162636.16	EEIG2	1.13434e-09	8.1292	-1.54442	41.3817	1.25226e-10
down	Cluster-11	Cluster-4,Cluster-6,Cluster-7,Cluster-9,Cluster-2,Cluster-1,Cluster-8,Cluster-10,Cluster-12,Cluster-5,Cluster-3	ENSG00000148053.18	NTRK2	1.15481e-09	8.22823	-2.00924	41.345	1.27598e-10
down	Cluster-11	Cluster-4,Cluster-6,Cluster-7,Cluster-9,Cluster-2,Cluster-1,Cluster-8,Cluster-10,Cluster-12,Cluster-5,Cluster-3	ENSG00000196924.19	FLNA	1.16479e-09	8.48817	-1.1725	41.3264	1.28815e-10
down	Cluster-11	Cluster-4,Cluster-6,Cluster-7,Cluster-9,Cluster-2,Cluster-1,Cluster-8,Cluster-10,Cluster-12,Cluster-5,Cluster-3	ENSG00000088247.19	KHSRP	1.2188e-09	8.27399	-1.22682	41.235	1.34986e-10
down	Cluster-11	Cluster-4,Cluster-6,Cluster-7,Cluster-9,Cluster-2,Cluster-1,Cluster-8,Cluster-10,Cluster-12,Cluster-5,Cluster-3	ENSG00000258947.8	TUBB3	1.22569e-09	8.14556	-1.48637	41.2222	1.35868e-10
down	Cluster-11	Cluster-4,Cluster-6,Cluster-7,Cluster-9,Cluster-2,Cluster-1,Cluster-8,Cluster-10,Cluster-12,Cluster-5,Cluster-3	ENSG00000101843.19	PSMD10	1.25629e-09	8.13134	-1.39871	41.1723	1.39383e-10
down	Cluster-11	Cluster-4,Cluster-6,Cluster-7,Cluster-9,Cluster-2,Cluster-1,Cluster-8,Cluster-10,Cluster-12,Cluster-5,Cluster-3	ENSG00000055211.14	GINM1	1.25728e-09	8.24321	-1.26844	41.1702	1.39534e-10
down	Cluster-11	Cluster-4,Cluster-6,Cluster-7,Cluster-9,Cluster-2,Cluster-1,Cluster-8,Cluster-10,Cluster-12,Cluster-5,Cluster-3	ENSG00000213551.7	DNAJC9	1.26527e-09	8.10199	-1.56601	41.1567	1.40503e-10
down	Cluster-11	Cluster-4,Cluster-6,Cluster-7,Cluster-9,Cluster-2,Cluster-1,Cluster-8,Cluster-10,Cluster-12,Cluster-5,Cluster-3	ENSG00000134330.19	IAH1	1.28731e-09	8.22166	-1.2756	41.1223	1.42992e-10
down	Cluster-11	Cluster-4,Cluster-6,Cluster-7,Cluster-9,Cluster-2,Cluster-1,Cluster-8,Cluster-10,Cluster-12,Cluster-5,Cluster-3	ENSG00000172172.8	MRPL13	1.30878e-09	8.20738	-1.27657	41.0889	1.45462e-10
down	Cluster-11	Cluster-4,Cluster-6,Cluster-7,Cluster-9,Cluster-2,Cluster-1,Cluster-8,Cluster-10,Cluster-12,Cluster-5,Cluster-3	ENSG00000285218.1	ENSG00000285218	1.32781e-09	8.30194	-2.30029	41.0601	1.47621e-10
down	Cluster-11	Cluster-4,Cluster-6,Cluster-7,Cluster-9,Cluster-2,Cluster-1,Cluster-8,Cluster-10,Cluster-12,Cluster-5,Cluster-3	ENSG00000164172.20	MOCS2	1.33334e-09	8.13297	-1.40574	41.0514	1.48279e-10
down	Cluster-11	Cluster-4,Cluster-6,Cluster-7,Cluster-9,Cluster-2,Cluster-1,Cluster-8,Cluster-10,Cluster-12,Cluster-5,Cluster-3	ENSG00000174469.23	CNTNAP2	1.36408e-09	8.98968	-2.50251	41.0057	1.51787e-10
down	Cluster-11	Cluster-4,Cluster-6,Cluster-7,Cluster-9,Cluster-2,Cluster-1,Cluster-8,Cluster-10,Cluster-12,Cluster-5,Cluster-3	ENSG00000179604.10	CDC42EP4	1.36941e-09	8.08741	-1.46078	40.9975	1.52424e-10
down	Cluster-11	Cluster-4,Cluster-6,Cluster-7,Cluster-9,Cluster-2,Cluster-1,Cluster-8,Cluster-10,Cluster-12,Cluster-5,Cluster-3	ENSG00000270136.6	MICOS10-NBL1	1.45534e-09	8.13388	-1.35112	40.8757	1.62225e-10
down	Cluster-11	Cluster-4,Cluster-6,Cluster-7,Cluster-9,Cluster-2,Cluster-1,Cluster-8,Cluster-10,Cluster-12,Cluster-5,Cluster-3	ENSG00000182667.15	NTM	1.49842e-09	8.65155	-1.77296	40.8176	1.67125e-10
down	Cluster-11	Cluster-4,Cluster-6,Cluster-7,Cluster-9,Cluster-2,Cluster-1,Cluster-8,Cluster-10,Cluster-12,Cluster-5,Cluster-3	ENSG00000116062.19	MSH6	1.51156e-09	8.25524	-1.32943	40.7999	1.6864e-10
down	Cluster-11	Cluster-4,Cluster-6,Cluster-7,Cluster-9,Cluster-2,Cluster-1,Cluster-8,Cluster-10,Cluster-12,Cluster-5,Cluster-3	ENSG00000075213.11	SEMA3A	1.53272e-09	8.59002	-1.51282	40.7722	1.7105e-10
down	Cluster-11	Cluster-4,Cluster-6,Cluster-7,Cluster-9,Cluster-2,Cluster-1,Cluster-8,Cluster-10,Cluster-12,Cluster-5,Cluster-3	ENSG00000205155.8	PSENEN	1.56609e-09	8.06092	-1.39371	40.7295	1.74825e-10
down	Cluster-11	Cluster-4,Cluster-6,Cluster-7,Cluster-9,Cluster-2,Cluster-1,Cluster-8,Cluster-10,Cluster-12,Cluster-5,Cluster-3	ENSG00000107874.11	CUEDC2	1.59005e-09	8.21452	-1.30152	40.6987	1.77603e-10
down	Cluster-11	Cluster-4,Cluster-6,Cluster-7,Cluster-9,Cluster-2,Cluster-1,Cluster-8,Cluster-10,Cluster-12,Cluster-5,Cluster-3	ENSG00000164649.20	CDCA7L	1.60124e-09	8.02478	-1.36269	40.6845	1.78905e-10
down	Cluster-11	Cluster-4,Cluster-6,Cluster-7,Cluster-9,Cluster-2,Cluster-1,Cluster-8,Cluster-10,Cluster-12,Cluster-5,Cluster-3	ENSG00000078808.20	SDF4	1.65946e-09	8.19746	-1.33447	40.6135	1.85517e-10
down	Cluster-11	Cluster-4,Cluster-6,Cluster-7,Cluster-9,Cluster-2,Cluster-1,Cluster-8,Cluster-10,Cluster-12,Cluster-5,Cluster-3	ENSG00000136819.15	C9orf78	1.65983e-09	8.12992	-1.38903	40.6125	1.85613e-10
down	Cluster-11	Cluster-4,Cluster-6,Cluster-7,Cluster-9,Cluster-2,Cluster-1,Cluster-8,Cluster-10,Cluster-12,Cluster-5,Cluster-3	ENSG00000137868.19	STRA6	1.73677e-09	8.14211	-1.5143	40.5229	1.9433e-10
down	Cluster-11	Cluster-4,Cluster-6,Cluster-7,Cluster-9,Cluster-2,Cluster-1,Cluster-8,Cluster-10,Cluster-12,Cluster-5,Cluster-3	ENSG00000119185.13	ITGB1BP1	1.75771e-09	8.25591	-1.23206	40.4989	1.96731e-10
down	Cluster-11	Cluster-4,Cluster-6,Cluster-7,Cluster-9,Cluster-2,Cluster-1,Cluster-8,Cluster-10,Cluster-12,Cluster-5,Cluster-3	ENSG00000182195.9	LDOC1	1.77781e-09	8.05084	-1.41852	40.4761	1.99037e-10
down	Cluster-11	Cluster-4,Cluster-6,Cluster-7,Cluster-9,Cluster-2,Cluster-1,Cluster-8,Cluster-10,Cluster-12,Cluster-5,Cluster-3	ENSG00000095139.15	ARCN1	1.80707e-09	8.31993	-1.14741	40.443	2.02432e-10
down	Cluster-11	Cluster-4,Cluster-6,Cluster-7,Cluster-9,Cluster-2,Cluster-1,Cluster-8,Cluster-10,Cluster-12,Cluster-5,Cluster-3	ENSG00000151500.15	THYN1	1.82094e-09	8.16309	-1.3532	40.427	2.04103e-10
down	Cluster-11	Cluster-4,Cluster-6,Cluster-7,Cluster-9,Cluster-2,Cluster-1,Cluster-8,Cluster-10,Cluster-12,Cluster-5,Cluster-3	ENSG00000130175.10	PRKCSH	1.83717e-09	8.16973	-1.33259	40.4091	2.05983e-10
down	Cluster-11	Cluster-4,Cluster-6,Cluster-7,Cluster-9,Cluster-2,Cluster-1,Cluster-8,Cluster-10,Cluster-12,Cluster-5,Cluster-3	ENSG00000082684.16	SEMA5B	1.85369e-09	8.04786	-1.50137	40.3904	2.07955e-10
down	Cluster-11	Cluster-4,Cluster-6,Cluster-7,Cluster-9,Cluster-2,Cluster-1,Cluster-8,Cluster-10,Cluster-12,Cluster-5,Cluster-3	ENSG00000131828.14	PDHA1	1.93557e-09	8.22858	-1.27911	40.3049	2.17266e-10
down	Cluster-11	Cluster-4,Cluster-6,Cluster-7,Cluster-9,Cluster-2,Cluster-1,Cluster-8,Cluster-10,Cluster-12,Cluster-5,Cluster-3	ENSG00000152377.15	SPOCK1	1.95798e-09	8.18451	-1.85893	40.2818	2.19846e-10
down	Cluster-11	Cluster-4,Cluster-6,Cluster-7,Cluster-9,Cluster-2,Cluster-1,Cluster-8,Cluster-10,Cluster-12,Cluster-5,Cluster-3	ENSG00000121851.13	POLR3GL	1.97957e-09	8.12082	-1.40819	40.2598	2.22335e-10
down	Cluster-11	Cluster-4,Cluster-6,Cluster-7,Cluster-9,Cluster-2,Cluster-1,Cluster-8,Cluster-10,Cluster-12,Cluster-5,Cluster-3	ENSG00000132932.19	ATP8A2	1.99341e-09	8.2488	-1.68997	40.2456	2.23954e-10
down	Cluster-11	Cluster-4,Cluster-6,Cluster-7,Cluster-9,Cluster-2,Cluster-1,Cluster-8,Cluster-10,Cluster-12,Cluster-5,Cluster-3	ENSG00000142871.18	CCN1	2.06946e-09	8.15543	-1.70213	40.1708	2.327e-10
down	Cluster-11	Cluster-4,Cluster-6,Cluster-7,Cluster-9,Cluster-2,Cluster-1,Cluster-8,Cluster-10,Cluster-12,Cluster-5,Cluster-3	ENSG00000168159.15	RNF187	2.07044e-09	8.17188	-1.33932	40.1693	2.32877e-10
down	Cluster-11	Cluster-4,Cluster-6,Cluster-7,Cluster-9,Cluster-2,Cluster-1,Cluster-8,Cluster-10,Cluster-12,Cluster-5,Cluster-3	ENSG00000119632.4	IFI27L2	2.12854e-09	8.05431	-1.4558	40.1147	2.39481e-10
down	Cluster-11	Cluster-4,Cluster-6,Cluster-7,Cluster-9,Cluster-2,Cluster-1,Cluster-8,Cluster-10,Cluster-12,Cluster-5,Cluster-3	ENSG00000225200.2	ENSG00000225200	2.16559e-09	8.01848	-1.32248	40.0799	2.43791e-10
down	Cluster-11	Cluster-4,Cluster-6,Cluster-7,Cluster-9,Cluster-2,Cluster-1,Cluster-8,Cluster-10,Cluster-12,Cluster-5,Cluster-3	ENSG00000141741.12	MIEN1	2.17631e-09	8.08957	-1.40245	40.0696	2.45068e-10
down	Cluster-11	Cluster-4,Cluster-6,Cluster-7,Cluster-9,Cluster-2,Cluster-1,Cluster-8,Cluster-10,Cluster-12,Cluster-5,Cluster-3	ENSG00000172380.6	GNG12	2.18289e-09	8.27786	-1.28024	40.0632	2.4588e-10
down	Cluster-11	Cluster-4,Cluster-6,Cluster-7,Cluster-9,Cluster-2,Cluster-1,Cluster-8,Cluster-10,Cluster-12,Cluster-5,Cluster-3	ENSG00000159111.13	MRPL10	2.2396e-09	8.04306	-1.37365	40.0114	2.52486e-10
down	Cluster-11	Cluster-4,Cluster-6,Cluster-7,Cluster-9,Cluster-2,Cluster-1,Cluster-8,Cluster-10,Cluster-12,Cluster-5,Cluster-3	ENSG00000198483.13	ANKRD35	2.26941e-09	8.02368	-1.33818	39.985	2.55921e-10
down	Cluster-11	Cluster-4,Cluster-6,Cluster-7,Cluster-9,Cluster-2,Cluster-1,Cluster-8,Cluster-10,Cluster-12,Cluster-5,Cluster-3	ENSG00000168487.20	BMP1	2.32785e-09	8.0769	-1.41286	39.9348	2.62587e-10
down	Cluster-11	Cluster-4,Cluster-6,Cluster-7,Cluster-9,Cluster-2,Cluster-1,Cluster-8,Cluster-10,Cluster-12,Cluster-5,Cluster-3	ENSG00000232119.8	MCTS1	2.45465e-09	8.19675	-1.28061	39.8289	2.7721e-10
down	Cluster-11	Cluster-4,Cluster-6,Cluster-7,Cluster-9,Cluster-2,Cluster-1,Cluster-8,Cluster-10,Cluster-12,Cluster-5,Cluster-3	ENSG00000203930.13	LINC00632	2.47495e-09	8.12661	-1.67656	39.8123	2.79583e-10
down	Cluster-11	Cluster-4,Cluster-6,Cluster-7,Cluster-9,Cluster-2,Cluster-1,Cluster-8,Cluster-10,Cluster-12,Cluster-5,Cluster-3	ENSG00000147155.11	EBP	2.47585e-09	8.05263	-1.37632	39.811	2.79765e-10
down	Cluster-11	Cluster-4,Cluster-6,Cluster-7,Cluster-9,Cluster-2,Cluster-1,Cluster-8,Cluster-10,Cluster-12,Cluster-5,Cluster-3	ENSG00000227057.10	WDR46	2.50553e-09	8.09022	-1.40603	39.7872	2.83201e-10
down	Cluster-11	Cluster-4,Cluster-6,Cluster-7,Cluster-9,Cluster-2,Cluster-1,Cluster-8,Cluster-10,Cluster-12,Cluster-5,Cluster-3	ENSG00000086589.12	RBM22	2.54828e-09	8.10261	-1.40054	39.7536	2.88115e-10
down	Cluster-11	Cluster-4,Cluster-6,Cluster-7,Cluster-9,Cluster-2,Cluster-1,Cluster-8,Cluster-10,Cluster-12,Cluster-5,Cluster-3	ENSG00000167081.18	PBX3	2.59369e-09	8.97066	-1.41739	39.7179	2.93418e-10
down	Cluster-11	Cluster-4,Cluster-6,Cluster-7,Cluster-9,Cluster-2,Cluster-1,Cluster-8,Cluster-10,Cluster-12,Cluster-5,Cluster-3	ENSG00000179399.16	GPC5	2.60507e-09	8.54835	-2.69677	39.7088	2.9479e-10
down	Cluster-11	Cluster-4,Cluster-6,Cluster-7,Cluster-9,Cluster-2,Cluster-1,Cluster-8,Cluster-10,Cluster-12,Cluster-5,Cluster-3	ENSG00000104805.17	NUCB1	2.63269e-09	8.16996	-1.32773	39.6871	2.98087e-10
down	Cluster-11	Cluster-4,Cluster-6,Cluster-7,Cluster-9,Cluster-2,Cluster-1,Cluster-8,Cluster-10,Cluster-12,Cluster-5,Cluster-3	ENSG00000162373.13	BEND5	2.66314e-09	8.04088	-1.35626	39.6624	3.01881e-10
down	Cluster-11	Cluster-4,Cluster-6,Cluster-7,Cluster-9,Cluster-2,Cluster-1,Cluster-8,Cluster-10,Cluster-12,Cluster-5,Cluster-3	ENSG00000172493.23	AFF1	2.69015e-09	8.20415	-1.51833	39.6421	3.05031e-10
down	Cluster-11	Cluster-4,Cluster-6,Cluster-7,Cluster-9,Cluster-2,Cluster-1,Cluster-8,Cluster-10,Cluster-12,Cluster-5,Cluster-3	ENSG00000155974.14	GRIP1	2.69702e-09	8.6305	-1.09514	39.6366	3.05897e-10
down	Cluster-11	Cluster-4,Cluster-6,Cluster-7,Cluster-9,Cluster-2,Cluster-1,Cluster-8,Cluster-10,Cluster-12,Cluster-5,Cluster-3	ENSG00000104915.15	STX10	2.73086e-09	8.13691	-1.35372	39.6117	3.09824e-10
down	Cluster-11	Cluster-4,Cluster-6,Cluster-7,Cluster-9,Cluster-2,Cluster-1,Cluster-8,Cluster-10,Cluster-12,Cluster-5,Cluster-3	ENSG00000113368.12	LMNB1	2.73291e-09	8.19576	-1.68935	39.6097	3.10146e-10
down	Cluster-11	Cluster-4,Cluster-6,Cluster-7,Cluster-9,Cluster-2,Cluster-1,Cluster-8,Cluster-10,Cluster-12,Cluster-5,Cluster-3	ENSG00000181610.13	MRPS23	2.80887e-09	8.17482	-1.30184	39.5544	3.1904e-10
down	Cluster-11	Cluster-4,Cluster-6,Cluster-7,Cluster-9,Cluster-2,Cluster-1,Cluster-8,Cluster-10,Cluster-12,Cluster-5,Cluster-3	ENSG00000196199.14	MPHOSPH8	2.86289e-09	8.39919	-1.06329	39.5156	3.25456e-10
down	Cluster-11	Cluster-4,Cluster-6,Cluster-7,Cluster-9,Cluster-2,Cluster-1,Cluster-8,Cluster-10,Cluster-12,Cluster-5,Cluster-3	ENSG00000212802.4	RPL15P3	2.87045e-09	8.17493	-1.4087	39.5093	3.26501e-10
down	Cluster-11	Cluster-4,Cluster-6,Cluster-7,Cluster-9,Cluster-2,Cluster-1,Cluster-8,Cluster-10,Cluster-12,Cluster-5,Cluster-3	ENSG00000164054.17	SHISA5	2.93038e-09	8.08912	-1.399	39.4684	3.33414e-10
down	Cluster-11	Cluster-4,Cluster-6,Cluster-7,Cluster-9,Cluster-2,Cluster-1,Cluster-8,Cluster-10,Cluster-12,Cluster-5,Cluster-3	ENSG00000127838.15	PNKD	3.02093e-09	8.19053	-1.30638	39.4073	3.44011e-10
down	Cluster-11	Cluster-4,Cluster-6,Cluster-7,Cluster-9,Cluster-2,Cluster-1,Cluster-8,Cluster-10,Cluster-12,Cluster-5,Cluster-3	ENSG00000119673.16	ACOT2	3.05818e-09	8.12	-1.33891	39.3822	3.48451e-10
down	Cluster-11	Cluster-4,Cluster-6,Cluster-7,Cluster-9,Cluster-2,Cluster-1,Cluster-8,Cluster-10,Cluster-12,Cluster-5,Cluster-3	ENSG00000067334.14	DNTTIP2	3.10711e-09	8.08696	-1.39842	39.3496	3.54331e-10
down	Cluster-11	Cluster-4,Cluster-6,Cluster-7,Cluster-9,Cluster-2,Cluster-1,Cluster-8,Cluster-10,Cluster-12,Cluster-5,Cluster-3	ENSG00000124575.7	H1-3	3.14384e-09	8.24087	-2.16427	39.3244	3.58927e-10
down	Cluster-11	Cluster-4,Cluster-6,Cluster-7,Cluster-9,Cluster-2,Cluster-1,Cluster-8,Cluster-10,Cluster-12,Cluster-5,Cluster-3	ENSG00000228144.2	ENSG00000228144	3.15037e-09	8.31045	-1.09899	39.3198	3.59776e-10
down	Cluster-11	Cluster-4,Cluster-6,Cluster-7,Cluster-9,Cluster-2,Cluster-1,Cluster-8,Cluster-10,Cluster-12,Cluster-5,Cluster-3	ENSG00000100591.8	AHSA1	3.19593e-09	8.13491	-1.36041	39.2912	3.65083e-10
down	Cluster-11	Cluster-4,Cluster-6,Cluster-7,Cluster-9,Cluster-2,Cluster-1,Cluster-8,Cluster-10,Cluster-12,Cluster-5,Cluster-3	ENSG00000151131.11	NOPCHAP1	3.28605e-09	8.13938	-1.36874	39.2358	3.75592e-10
down	Cluster-11	Cluster-4,Cluster-6,Cluster-7,Cluster-9,Cluster-2,Cluster-1,Cluster-8,Cluster-10,Cluster-12,Cluster-5,Cluster-3	ENSG00000064490.14	RFXANK	3.3126e-09	8.12067	-1.41768	39.219	3.78841e-10
down	Cluster-11	Cluster-4,Cluster-6,Cluster-7,Cluster-9,Cluster-2,Cluster-1,Cluster-8,Cluster-10,Cluster-12,Cluster-5,Cluster-3	ENSG00000158526.8	TSR2	3.37488e-09	8.09689	-1.3736	39.1809	3.86294e-10
down	Cluster-11	Cluster-4,Cluster-6,Cluster-7,Cluster-9,Cluster-2,Cluster-1,Cluster-8,Cluster-10,Cluster-12,Cluster-5,Cluster-3	ENSG00000005108.17	THSD7A	3.40476e-09	8.23326	-1.81536	39.1632	3.89825e-10
down	Cluster-11	Cluster-4,Cluster-6,Cluster-7,Cluster-9,Cluster-2,Cluster-1,Cluster-8,Cluster-10,Cluster-12,Cluster-5,Cluster-3	ENSG00000119403.15	PHF19	3.48817e-09	8.03248	-1.42209	39.1148	3.99601e-10
down	Cluster-11	Cluster-4,Cluster-6,Cluster-7,Cluster-9,Cluster-2,Cluster-1,Cluster-8,Cluster-10,Cluster-12,Cluster-5,Cluster-3	ENSG00000173905.9	GOLIM4	3.54398e-09	8.49394	-1.04152	39.0827	4.06225e-10
down	Cluster-11	Cluster-4,Cluster-6,Cluster-7,Cluster-9,Cluster-2,Cluster-1,Cluster-8,Cluster-10,Cluster-12,Cluster-5,Cluster-3	ENSG00000143149.13	ALDH9A1	3.61234e-09	8.1137	-1.3744	39.0443	4.14296e-10
down	Cluster-11	Cluster-4,Cluster-6,Cluster-7,Cluster-9,Cluster-2,Cluster-1,Cluster-8,Cluster-10,Cluster-12,Cluster-5,Cluster-3	ENSG00000170855.4	TRIAP1	3.61694e-09	8.06996	-1.38294	39.0407	4.15059e-10
down	Cluster-11	Cluster-4,Cluster-6,Cluster-7,Cluster-9,Cluster-2,Cluster-1,Cluster-8,Cluster-10,Cluster-12,Cluster-5,Cluster-3	ENSG00000185475.11	TMEM179B	3.63275e-09	8.16849	-1.31053	39.0316	4.16991e-10
down	Cluster-11	Cluster-4,Cluster-6,Cluster-7,Cluster-9,Cluster-2,Cluster-1,Cluster-8,Cluster-10,Cluster-12,Cluster-5,Cluster-3	ENSG00000149547.15	EI24	3.63873e-09	8.30757	-1.18503	39.0279	4.17796e-10
down	Cluster-11	Cluster-4,Cluster-6,Cluster-7,Cluster-9,Cluster-2,Cluster-1,Cluster-8,Cluster-10,Cluster-12,Cluster-5,Cluster-3	ENSG00000134531.10	EMP1	3.65353e-09	8.07566	-1.66877	39.0189	4.19716e-10
down	Cluster-11	Cluster-4,Cluster-6,Cluster-7,Cluster-9,Cluster-2,Cluster-1,Cluster-8,Cluster-10,Cluster-12,Cluster-5,Cluster-3	ENSG00000099817.12	POLR2E	3.65446e-09	8.29155	-1.16463	39.0178	4.19958e-10
down	Cluster-11	Cluster-4,Cluster-6,Cluster-7,Cluster-9,Cluster-2,Cluster-1,Cluster-8,Cluster-10,Cluster-12,Cluster-5,Cluster-3	ENSG00000008282.10	SYPL1	3.73139e-09	8.23453	-1.23288	38.9766	4.2892e-10
down	Cluster-11	Cluster-4,Cluster-6,Cluster-7,Cluster-9,Cluster-2,Cluster-1,Cluster-8,Cluster-10,Cluster-12,Cluster-5,Cluster-3	ENSG00000108479.13	GALK1	3.74724e-09	8.12911	-1.37661	38.9678	4.30864e-10
down	Cluster-11	Cluster-4,Cluster-6,Cluster-7,Cluster-9,Cluster-2,Cluster-1,Cluster-8,Cluster-10,Cluster-12,Cluster-5,Cluster-3	ENSG00000072849.11	DERL2	3.76472e-09	8.26065	-1.17269	38.9581	4.32996e-10
down	Cluster-11	Cluster-4,Cluster-6,Cluster-7,Cluster-9,Cluster-2,Cluster-1,Cluster-8,Cluster-10,Cluster-12,Cluster-5,Cluster-3	ENSG00000169105.8	CHST14	3.95506e-09	8.01335	-1.28123	38.8591	4.55532e-10
down	Cluster-11	Cluster-4,Cluster-6,Cluster-7,Cluster-9,Cluster-2,Cluster-1,Cluster-8,Cluster-10,Cluster-12,Cluster-5,Cluster-3	ENSG00000165264.11	NDUFB6	4.01754e-09	8.27788	-1.16122	38.8268	4.6312e-10
down	Cluster-11	Cluster-4,Cluster-6,Cluster-7,Cluster-9,Cluster-2,Cluster-1,Cluster-8,Cluster-10,Cluster-12,Cluster-5,Cluster-3	ENSG00000198879.13	SFMBT2	4.04939e-09	8.14823	-1.68623	38.8092	4.67318e-10
down	Cluster-11	Cluster-4,Cluster-6,Cluster-7,Cluster-9,Cluster-2,Cluster-1,Cluster-8,Cluster-10,Cluster-12,Cluster-5,Cluster-3	ENSG00000157570.12	TSPAN18	4.08992e-09	8.18057	-1.41999	38.7887	4.72262e-10
down	Cluster-11	Cluster-4,Cluster-6,Cluster-7,Cluster-9,Cluster-2,Cluster-1,Cluster-8,Cluster-10,Cluster-12,Cluster-5,Cluster-3	ENSG00000260643.2	ENSG00000260643	4.23063e-09	8.08818	-1.3485	38.7221	4.88647e-10
down	Cluster-11	Cluster-4,Cluster-6,Cluster-7,Cluster-9,Cluster-2,Cluster-1,Cluster-8,Cluster-10,Cluster-12,Cluster-5,Cluster-3	ENSG00000180398.13	MCFD2	4.29043e-09	8.20169	-1.25094	38.693	4.95972e-10
down	Cluster-11	Cluster-4,Cluster-6,Cluster-7,Cluster-9,Cluster-2,Cluster-1,Cluster-8,Cluster-10,Cluster-12,Cluster-5,Cluster-3	ENSG00000117862.13	TXNDC12	4.72397e-09	8.2051	-1.21253	38.5019	5.47012e-10
down	Cluster-11	Cluster-4,Cluster-6,Cluster-7,Cluster-9,Cluster-2,Cluster-1,Cluster-8,Cluster-10,Cluster-12,Cluster-5,Cluster-3	ENSG00000143013.13	LMO4	4.78599e-09	8.32164	-1.34537	38.4759	5.54349e-10
down	Cluster-11	Cluster-4,Cluster-6,Cluster-7,Cluster-9,Cluster-2,Cluster-1,Cluster-8,Cluster-10,Cluster-12,Cluster-5,Cluster-3	ENSG00000196154.12	S100A4	4.80699e-09	8.04211	-1.47022	38.4668	5.56938e-10
down	Cluster-11	Cluster-4,Cluster-6,Cluster-7,Cluster-9,Cluster-2,Cluster-1,Cluster-8,Cluster-10,Cluster-12,Cluster-5,Cluster-3	ENSG00000197457.10	STMN3	4.82948e-09	8.01553	-1.28856	38.4571	5.59701e-10
down	Cluster-11	Cluster-4,Cluster-6,Cluster-7,Cluster-9,Cluster-2,Cluster-1,Cluster-8,Cluster-10,Cluster-12,Cluster-5,Cluster-3	ENSG00000112175.8	BMP5	4.93943e-09	8.10999	-1.864	38.411	5.73086e-10
down	Cluster-11	Cluster-4,Cluster-6,Cluster-7,Cluster-9,Cluster-2,Cluster-1,Cluster-8,Cluster-10,Cluster-12,Cluster-5,Cluster-3	ENSG00000176956.13	LY6H	4.9941e-09	8.0955	-1.6075	38.3884	5.79754e-10
down	Cluster-11	Cluster-4,Cluster-6,Cluster-7,Cluster-9,Cluster-2,Cluster-1,Cluster-8,Cluster-10,Cluster-12,Cluster-5,Cluster-3	ENSG00000204356.14	NELFE	5.2936e-09	8.11665	-1.34018	38.272	6.15383e-10
down	Cluster-11	Cluster-4,Cluster-6,Cluster-7,Cluster-9,Cluster-2,Cluster-1,Cluster-8,Cluster-10,Cluster-12,Cluster-5,Cluster-3	ENSG00000102119.12	EMD	5.33629e-09	8.11883	-1.36056	38.2547	6.20866e-10
down	Cluster-11	Cluster-4,Cluster-6,Cluster-7,Cluster-9,Cluster-2,Cluster-1,Cluster-8,Cluster-10,Cluster-12,Cluster-5,Cluster-3	ENSG00000113460.13	BRIX1	5.43599e-09	8.10797	-1.35979	38.2175	6.3282e-10
down	Cluster-11	Cluster-4,Cluster-6,Cluster-7,Cluster-9,Cluster-2,Cluster-1,Cluster-8,Cluster-10,Cluster-12,Cluster-5,Cluster-3	ENSG00000144810.16	COL8A1	5.55163e-09	8.14255	-2.03148	38.1753	6.46642e-10
down	Cluster-11	Cluster-4,Cluster-6,Cluster-7,Cluster-9,Cluster-2,Cluster-1,Cluster-8,Cluster-10,Cluster-12,Cluster-5,Cluster-3	ENSG00000084463.8	WBP11	5.73305e-09	8.20147	-1.2487	38.1099	6.68706e-10
down	Cluster-11	Cluster-4,Cluster-6,Cluster-7,Cluster-9,Cluster-2,Cluster-1,Cluster-8,Cluster-10,Cluster-12,Cluster-5,Cluster-3	ENSG00000129596.5	CDO1	5.75292e-09	8.13237	-1.39116	38.102	6.71399e-10
down	Cluster-11	Cluster-4,Cluster-6,Cluster-7,Cluster-9,Cluster-2,Cluster-1,Cluster-8,Cluster-10,Cluster-12,Cluster-5,Cluster-3	ENSG00000164946.20	FREM1	5.77125e-09	8.49293	-1.87936	38.0953	6.73725e-10
down	Cluster-11	Cluster-4,Cluster-6,Cluster-7,Cluster-9,Cluster-2,Cluster-1,Cluster-8,Cluster-10,Cluster-12,Cluster-5,Cluster-3	ENSG00000211450.11	SELENOH	5.91949e-09	8.03077	-1.36691	38.0442	6.91608e-10
down	Cluster-11	Cluster-4,Cluster-6,Cluster-7,Cluster-9,Cluster-2,Cluster-1,Cluster-8,Cluster-10,Cluster-12,Cluster-5,Cluster-3	ENSG00000141959.17	PFKL	6.04405e-09	8.03609	-1.34306	38.0025	7.06555e-10
down	Cluster-11	Cluster-4,Cluster-6,Cluster-7,Cluster-9,Cluster-2,Cluster-1,Cluster-8,Cluster-10,Cluster-12,Cluster-5,Cluster-3	ENSG00000080822.17	CLDND1	6.10672e-09	8.12873	-1.32448	37.9818	7.14079e-10
down	Cluster-11	Cluster-4,Cluster-6,Cluster-7,Cluster-9,Cluster-2,Cluster-1,Cluster-8,Cluster-10,Cluster-12,Cluster-5,Cluster-3	ENSG00000136710.10	CCDC115	6.22475e-09	8.0693	-1.35433	37.9434	7.28287e-10
down	Cluster-11	Cluster-4,Cluster-6,Cluster-7,Cluster-9,Cluster-2,Cluster-1,Cluster-8,Cluster-10,Cluster-12,Cluster-5,Cluster-3	ENSG00000182481.10	KPNA2	6.24706e-09	8.32473	-1.86288	37.9358	7.311e-10
down	Cluster-11	Cluster-4,Cluster-6,Cluster-7,Cluster-9,Cluster-2,Cluster-1,Cluster-8,Cluster-10,Cluster-12,Cluster-5,Cluster-3	ENSG00000125445.11	MRPS7	6.31565e-09	8.19782	-1.29547	37.9134	7.39537e-10
down	Cluster-11	Cluster-4,Cluster-6,Cluster-7,Cluster-9,Cluster-2,Cluster-1,Cluster-8,Cluster-10,Cluster-12,Cluster-5,Cluster-3	ENSG00000100353.18	EIF3D	6.5116e-09	8.47328	-1.01845	37.8522	7.63118e-10
down	Cluster-11	Cluster-4,Cluster-6,Cluster-7,Cluster-9,Cluster-2,Cluster-1,Cluster-8,Cluster-10,Cluster-12,Cluster-5,Cluster-3	ENSG00000160714.10	UBE2Q1	6.72031e-09	8.10519	-1.34302	37.7896	7.88015e-10
down	Cluster-11	Cluster-4,Cluster-6,Cluster-7,Cluster-9,Cluster-2,Cluster-1,Cluster-8,Cluster-10,Cluster-12,Cluster-5,Cluster-3	ENSG00000132967.10	HMGB1P5	6.7999e-09	8.12044	-1.65152	37.7655	7.9779e-10
down	Cluster-11	Cluster-4,Cluster-6,Cluster-7,Cluster-9,Cluster-2,Cluster-1,Cluster-8,Cluster-10,Cluster-12,Cluster-5,Cluster-3	ENSG00000155660.11	PDIA4	6.83616e-09	8.27906	-1.20522	37.7541	8.02488e-10
down	Cluster-11	Cluster-4,Cluster-6,Cluster-7,Cluster-9,Cluster-2,Cluster-1,Cluster-8,Cluster-10,Cluster-12,Cluster-5,Cluster-3	ENSG00000169217.9	CD2BP2	6.83799e-09	8.11759	-1.33692	37.753	8.02926e-10
down	Cluster-11	Cluster-4,Cluster-6,Cluster-7,Cluster-9,Cluster-2,Cluster-1,Cluster-8,Cluster-10,Cluster-12,Cluster-5,Cluster-3	ENSG00000140905.11	GCSH	6.91089e-09	8.06048	-1.34041	37.7312	8.11935e-10
down	Cluster-11	Cluster-4,Cluster-6,Cluster-7,Cluster-9,Cluster-2,Cluster-1,Cluster-8,Cluster-10,Cluster-12,Cluster-5,Cluster-3	ENSG00000170579.19	DLGAP1	7.01409e-09	9.00173	-2.17791	37.7016	8.24361e-10
down	Cluster-11	Cluster-4,Cluster-6,Cluster-7,Cluster-9,Cluster-2,Cluster-1,Cluster-8,Cluster-10,Cluster-12,Cluster-5,Cluster-3	ENSG00000137288.10	UQCC2	7.02459e-09	8.23256	-1.24338	37.6978	8.25979e-10
down	Cluster-11	Cluster-4,Cluster-6,Cluster-7,Cluster-9,Cluster-2,Cluster-1,Cluster-8,Cluster-10,Cluster-12,Cluster-5,Cluster-3	ENSG00000100321.15	SYNGR1	7.0602e-09	8.06987	-1.37105	37.6869	8.30625e-10
down	Cluster-11	Cluster-4,Cluster-6,Cluster-7,Cluster-9,Cluster-2,Cluster-1,Cluster-8,Cluster-10,Cluster-12,Cluster-5,Cluster-3	ENSG00000174446.13	SNAPC5	7.08346e-09	8.06601	-1.35538	37.6794	8.33823e-10
down	Cluster-11	Cluster-4,Cluster-6,Cluster-7,Cluster-9,Cluster-2,Cluster-1,Cluster-8,Cluster-10,Cluster-12,Cluster-5,Cluster-3	ENSG00000070010.19	UFD1	7.10586e-09	8.26039	-1.1852	37.6727	8.36691e-10
down	Cluster-11	Cluster-4,Cluster-6,Cluster-7,Cluster-9,Cluster-2,Cluster-1,Cluster-8,Cluster-10,Cluster-12,Cluster-5,Cluster-3	ENSG00000110442.12	COMMD9	7.13036e-09	8.04957	-1.33804	37.6654	8.39807e-10
down	Cluster-11	Cluster-4,Cluster-6,Cluster-7,Cluster-9,Cluster-2,Cluster-1,Cluster-8,Cluster-10,Cluster-12,Cluster-5,Cluster-3	ENSG00000118579.13	MED28	7.36111e-09	8.34741	-1.06665	37.6022	8.67463e-10
down	Cluster-11	Cluster-4,Cluster-6,Cluster-7,Cluster-9,Cluster-2,Cluster-1,Cluster-8,Cluster-10,Cluster-12,Cluster-5,Cluster-3	ENSG00000166974.13	MAPRE2	7.36219e-09	8.08565	-1.44889	37.6014	8.6783e-10
down	Cluster-11	Cluster-4,Cluster-6,Cluster-7,Cluster-9,Cluster-2,Cluster-1,Cluster-8,Cluster-10,Cluster-12,Cluster-5,Cluster-3	ENSG00000261147.1	ENSG00000261147	7.47284e-09	8.04704	-1.33291	37.5717	8.81116e-10
down	Cluster-11	Cluster-4,Cluster-6,Cluster-7,Cluster-9,Cluster-2,Cluster-1,Cluster-8,Cluster-10,Cluster-12,Cluster-5,Cluster-3	ENSG00000140743.8	CDR2	7.6833e-09	8.01324	-1.29286	37.5165	9.06431e-10
down	Cluster-11	Cluster-4,Cluster-6,Cluster-7,Cluster-9,Cluster-2,Cluster-1,Cluster-8,Cluster-10,Cluster-12,Cluster-5,Cluster-3	ENSG00000066583.12	ISOC1	7.72423e-09	8.12265	-1.48116	37.5051	9.11762e-10
down	Cluster-11	Cluster-4,Cluster-6,Cluster-7,Cluster-9,Cluster-2,Cluster-1,Cluster-8,Cluster-10,Cluster-12,Cluster-5,Cluster-3	ENSG00000144369.14	FAM171B	7.86381e-09	8.17454	-1.47254	37.4691	9.2875e-10
down	Cluster-11	Cluster-4,Cluster-6,Cluster-7,Cluster-9,Cluster-2,Cluster-1,Cluster-8,Cluster-10,Cluster-12,Cluster-5,Cluster-3	ENSG00000238072.1	CDC26P1	8.08191e-09	8.03655	-1.31068	37.4141	9.55297e-10
down	Cluster-11	Cluster-4,Cluster-6,Cluster-7,Cluster-9,Cluster-2,Cluster-1,Cluster-8,Cluster-10,Cluster-12,Cluster-5,Cluster-3	ENSG00000113621.15	TXNDC15	8.26932e-09	8.21116	-1.22899	37.3656	9.79333e-10
down	Cluster-11	Cluster-4,Cluster-6,Cluster-7,Cluster-9,Cluster-2,Cluster-1,Cluster-8,Cluster-10,Cluster-12,Cluster-5,Cluster-3	ENSG00000170899.11	GSTA4	8.34867e-09	8.32585	-1.12812	37.3465	9.89002e-10
down	Cluster-11	Cluster-4,Cluster-6,Cluster-7,Cluster-9,Cluster-2,Cluster-1,Cluster-8,Cluster-10,Cluster-12,Cluster-5,Cluster-3	ENSG00000164039.15	BDH2	8.36002e-09	8.20929	-1.21612	37.3433	9.90617e-10
down	Cluster-11	Cluster-4,Cluster-6,Cluster-7,Cluster-9,Cluster-2,Cluster-1,Cluster-8,Cluster-10,Cluster-12,Cluster-5,Cluster-3	ENSG00000154473.18	BUB3	8.36589e-09	8.18933	-1.42371	37.3414	9.91586e-10
down	Cluster-11	Cluster-4,Cluster-6,Cluster-7,Cluster-9,Cluster-2,Cluster-1,Cluster-8,Cluster-10,Cluster-12,Cluster-5,Cluster-3	ENSG00000289699.1	ENSG00000289699	8.68506e-09	8.12659	-1.42901	37.2662	1.03055e-09
down	Cluster-11	Cluster-4,Cluster-6,Cluster-7,Cluster-9,Cluster-2,Cluster-1,Cluster-8,Cluster-10,Cluster-12,Cluster-5,Cluster-3	ENSG00000136908.18	DPM2	8.68918e-09	8.06619	-1.35737	37.2648	1.03132e-09
down	Cluster-11	Cluster-4,Cluster-6,Cluster-7,Cluster-9,Cluster-2,Cluster-1,Cluster-8,Cluster-10,Cluster-12,Cluster-5,Cluster-3	ENSG00000141858.12	SAMD1	8.70718e-09	8.28536	-1.19013	37.2602	1.03374e-09
down	Cluster-11	Cluster-4,Cluster-6,Cluster-7,Cluster-9,Cluster-2,Cluster-1,Cluster-8,Cluster-10,Cluster-12,Cluster-5,Cluster-3	ENSG00000083099.11	LYRM2	8.72549e-09	8.18423	-1.26846	37.255	1.03648e-09
down	Cluster-11	Cluster-4,Cluster-6,Cluster-7,Cluster-9,Cluster-2,Cluster-1,Cluster-8,Cluster-10,Cluster-12,Cluster-5,Cluster-3	ENSG00000232079.7	LINC01697	8.73526e-09	8.11602	-1.80273	37.2523	1.03792e-09
down	Cluster-11	Cluster-4,Cluster-6,Cluster-7,Cluster-9,Cluster-2,Cluster-1,Cluster-8,Cluster-10,Cluster-12,Cluster-5,Cluster-3	ENSG00000179403.12	VWA1	9.17453e-09	8.02241	-1.3236	37.1518	1.0928e-09
down	Cluster-11	Cluster-4,Cluster-6,Cluster-7,Cluster-9,Cluster-2,Cluster-1,Cluster-8,Cluster-10,Cluster-12,Cluster-5,Cluster-3	ENSG00000145632.15	PLK2	9.18062e-09	8.10227	-1.641	37.15	1.09383e-09
down	Cluster-11	Cluster-4,Cluster-6,Cluster-7,Cluster-9,Cluster-2,Cluster-1,Cluster-8,Cluster-10,Cluster-12,Cluster-5,Cluster-3	ENSG00000198612.11	COPS8	9.20744e-09	8.22688	-1.17302	37.1438	1.09732e-09
down	Cluster-11	Cluster-4,Cluster-6,Cluster-7,Cluster-9,Cluster-2,Cluster-1,Cluster-8,Cluster-10,Cluster-12,Cluster-5,Cluster-3	ENSG00000158710.15	TAGLN2	9.35792e-09	8.05631	-1.48392	37.1106	1.11617e-09
down	Cluster-11	Cluster-4,Cluster-6,Cluster-7,Cluster-9,Cluster-2,Cluster-1,Cluster-8,Cluster-10,Cluster-12,Cluster-5,Cluster-3	ENSG00000040633.13	PHF23	9.38653e-09	8.10974	-1.3491	37.1041	1.11989e-09
down	Cluster-11	Cluster-4,Cluster-6,Cluster-7,Cluster-9,Cluster-2,Cluster-1,Cluster-8,Cluster-10,Cluster-12,Cluster-5,Cluster-3	ENSG00000117411.18	B4GALT2	9.39199e-09	8.03355	-1.33143	37.1024	1.12084e-09
down	Cluster-11	Cluster-4,Cluster-6,Cluster-7,Cluster-9,Cluster-2,Cluster-1,Cluster-8,Cluster-10,Cluster-12,Cluster-5,Cluster-3	ENSG00000184831.14	APOO	9.48893e-09	8.43362	-1.14654	37.0819	1.13272e-09
down	Cluster-11	Cluster-4,Cluster-6,Cluster-7,Cluster-9,Cluster-2,Cluster-1,Cluster-8,Cluster-10,Cluster-12,Cluster-5,Cluster-3	ENSG00000040731.10	CDH10	9.70476e-09	8.16965	-2.13898	37.0354	1.16006e-09
down	Cluster-11	Cluster-4,Cluster-6,Cluster-7,Cluster-9,Cluster-2,Cluster-1,Cluster-8,Cluster-10,Cluster-12,Cluster-5,Cluster-3	ENSG00000003436.16	TFPI	1.00325e-08	8.0388	-1.44149	36.9685	1.20054e-09
down	Cluster-11	Cluster-4,Cluster-6,Cluster-7,Cluster-9,Cluster-2,Cluster-1,Cluster-8,Cluster-10,Cluster-12,Cluster-5,Cluster-3	ENSG00000128283.7	CDC42EP1	1.03224e-08	8.03531	-1.33011	36.9119	1.23591e-09
down	Cluster-11	Cluster-4,Cluster-6,Cluster-7,Cluster-9,Cluster-2,Cluster-1,Cluster-8,Cluster-10,Cluster-12,Cluster-5,Cluster-3	ENSG00000113389.16	NPR3	1.04265e-08	8.16724	-1.90308	36.8918	1.24872e-09
down	Cluster-11	Cluster-4,Cluster-6,Cluster-7,Cluster-9,Cluster-2,Cluster-1,Cluster-8,Cluster-10,Cluster-12,Cluster-5,Cluster-3	ENSG00000103035.11	PSMD7	1.09721e-08	8.43738	-1.01253	36.7897	1.31584e-09
down	Cluster-11	Cluster-4,Cluster-6,Cluster-7,Cluster-9,Cluster-2,Cluster-1,Cluster-8,Cluster-10,Cluster-12,Cluster-5,Cluster-3	ENSG00000176209.12	SMIM19	1.09997e-08	8.30206	-1.11055	36.7843	1.3195e-09
down	Cluster-11	Cluster-4,Cluster-6,Cluster-7,Cluster-9,Cluster-2,Cluster-1,Cluster-8,Cluster-10,Cluster-12,Cluster-5,Cluster-3	ENSG00000172197.11	MBOAT1	1.10016e-08	8.07377	-1.47314	36.7834	1.3201e-09
down	Cluster-11	Cluster-4,Cluster-6,Cluster-7,Cluster-9,Cluster-2,Cluster-1,Cluster-8,Cluster-10,Cluster-12,Cluster-5,Cluster-3	ENSG00000167642.13	SPINT2	1.12494e-08	8.05443	-1.34277	36.7384	1.35092e-09
down	Cluster-11	Cluster-4,Cluster-6,Cluster-7,Cluster-9,Cluster-2,Cluster-1,Cluster-8,Cluster-10,Cluster-12,Cluster-5,Cluster-3	ENSG00000254726.3	MEX3A	1.13293e-08	8.23373	-1.23415	36.7235	1.36126e-09
down	Cluster-11	Cluster-4,Cluster-6,Cluster-7,Cluster-9,Cluster-2,Cluster-1,Cluster-8,Cluster-10,Cluster-12,Cluster-5,Cluster-3	ENSG00000164611.13	PTTG1	1.13741e-08	8.39751	-2.22326	36.7153	1.36701e-09
down	Cluster-11	Cluster-4,Cluster-6,Cluster-7,Cluster-9,Cluster-2,Cluster-1,Cluster-8,Cluster-10,Cluster-12,Cluster-5,Cluster-3	ENSG00000159479.17	MED8	1.16501e-08	8.12772	-1.31357	36.6659	1.40208e-09
down	Cluster-11	Cluster-4,Cluster-6,Cluster-7,Cluster-9,Cluster-2,Cluster-1,Cluster-8,Cluster-10,Cluster-12,Cluster-5,Cluster-3	ENSG00000198353.8	HOXC4	1.17048e-08	8.09507	-1.51029	36.6563	1.40904e-09
down	Cluster-11	Cluster-4,Cluster-6,Cluster-7,Cluster-9,Cluster-2,Cluster-1,Cluster-8,Cluster-10,Cluster-12,Cluster-5,Cluster-3	ENSG00000099804.9	CDC34	1.17944e-08	8.17255	-1.27521	36.6404	1.42059e-09
down	Cluster-11	Cluster-4,Cluster-6,Cluster-7,Cluster-9,Cluster-2,Cluster-1,Cluster-8,Cluster-10,Cluster-12,Cluster-5,Cluster-3	ENSG00000144366.17	GULP1	1.18933e-08	8.49846	-1.29163	36.6236	1.43289e-09
down	Cluster-11	Cluster-4,Cluster-6,Cluster-7,Cluster-9,Cluster-2,Cluster-1,Cluster-8,Cluster-10,Cluster-12,Cluster-5,Cluster-3	ENSG00000175166.17	PSMD2	1.21386e-08	8.30807	-1.13358	36.5827	1.46324e-09
down	Cluster-11	Cluster-4,Cluster-6,Cluster-7,Cluster-9,Cluster-2,Cluster-1,Cluster-8,Cluster-10,Cluster-12,Cluster-5,Cluster-3	ENSG00000196465.11	MYL6B	1.21484e-08	8.94098	-1.16438	36.5806	1.46481e-09
down	Cluster-11	Cluster-4,Cluster-6,Cluster-7,Cluster-9,Cluster-2,Cluster-1,Cluster-8,Cluster-10,Cluster-12,Cluster-5,Cluster-3	ENSG00000288053.1	ENSG00000288053	1.23315e-08	8.07592	-1.31557	36.5502	1.48782e-09
down	Cluster-11	Cluster-4,Cluster-6,Cluster-7,Cluster-9,Cluster-2,Cluster-1,Cluster-8,Cluster-10,Cluster-12,Cluster-5,Cluster-3	ENSG00000229119.3	RPLP0P9	1.23531e-08	8.09969	-1.39126	36.5454	1.49149e-09
down	Cluster-11	Cluster-4,Cluster-6,Cluster-7,Cluster-9,Cluster-2,Cluster-1,Cluster-8,Cluster-10,Cluster-12,Cluster-5,Cluster-3	ENSG00000171204.13	TMEM126B	1.25575e-08	8.13347	-1.2717	36.5129	1.51659e-09
down	Cluster-11	Cluster-4,Cluster-6,Cluster-7,Cluster-9,Cluster-2,Cluster-1,Cluster-8,Cluster-10,Cluster-12,Cluster-5,Cluster-3	ENSG00000165124.19	SVEP1	1.26632e-08	8.15331	-1.63925	36.4955	1.53017e-09
down	Cluster-11	Cluster-4,Cluster-6,Cluster-7,Cluster-9,Cluster-2,Cluster-1,Cluster-8,Cluster-10,Cluster-12,Cluster-5,Cluster-3	ENSG00000267458.1	ENSG00000267458	1.27636e-08	8.03322	-1.3892	36.4796	1.54273e-09
down	Cluster-11	Cluster-4,Cluster-6,Cluster-7,Cluster-9,Cluster-2,Cluster-1,Cluster-8,Cluster-10,Cluster-12,Cluster-5,Cluster-3	ENSG00000183726.11	TMEM50A	1.30116e-08	8.37047	-1.02242	36.4395	1.57481e-09
down	Cluster-11	Cluster-4,Cluster-6,Cluster-7,Cluster-9,Cluster-2,Cluster-1,Cluster-8,Cluster-10,Cluster-12,Cluster-5,Cluster-3	ENSG00000115963.14	RND3	1.32093e-08	8.26906	-1.44828	36.4085	1.60004e-09
down	Cluster-11	Cluster-4,Cluster-6,Cluster-7,Cluster-9,Cluster-2,Cluster-1,Cluster-8,Cluster-10,Cluster-12,Cluster-5,Cluster-3	ENSG00000267748.4	ENSG00000267748	1.33088e-08	8.05212	-1.32825	36.3934	1.61252e-09
down	Cluster-11	Cluster-4,Cluster-6,Cluster-7,Cluster-9,Cluster-2,Cluster-1,Cluster-8,Cluster-10,Cluster-12,Cluster-5,Cluster-3	ENSG00000277957.1	SENP3-EIF4A1	1.3353e-08	8.31609	-1.35181	36.3858	1.61874e-09
down	Cluster-11	Cluster-4,Cluster-6,Cluster-7,Cluster-9,Cluster-2,Cluster-1,Cluster-8,Cluster-10,Cluster-12,Cluster-5,Cluster-3	ENSG00000035141.9	FAM136A	1.34752e-08	8.13769	-1.31511	36.3676	1.63399e-09
down	Cluster-11	Cluster-4,Cluster-6,Cluster-7,Cluster-9,Cluster-2,Cluster-1,Cluster-8,Cluster-10,Cluster-12,Cluster-5,Cluster-3	ENSG00000271425.9	NBPF10	1.39555e-08	8.20774	-1.35357	36.2977	1.6936e-09
down	Cluster-11	Cluster-4,Cluster-6,Cluster-7,Cluster-9,Cluster-2,Cluster-1,Cluster-8,Cluster-10,Cluster-12,Cluster-5,Cluster-3	ENSG00000102978.13	POLR2C	1.42829e-08	8.12752	-1.30889	36.2515	1.73426e-09
down	Cluster-11	Cluster-4,Cluster-6,Cluster-7,Cluster-9,Cluster-2,Cluster-1,Cluster-8,Cluster-10,Cluster-12,Cluster-5,Cluster-3	ENSG00000146966.13	DENND2A	1.43977e-08	8.32768	-1.27263	36.2354	1.74866e-09
down	Cluster-11	Cluster-4,Cluster-6,Cluster-7,Cluster-9,Cluster-2,Cluster-1,Cluster-8,Cluster-10,Cluster-12,Cluster-5,Cluster-3	ENSG00000162517.13	PEF1	1.44499e-08	8.10135	-1.30629	36.2278	1.75547e-09
down	Cluster-11	Cluster-4,Cluster-6,Cluster-7,Cluster-9,Cluster-2,Cluster-1,Cluster-8,Cluster-10,Cluster-12,Cluster-5,Cluster-3	ENSG00000182768.9	NGRN	1.4513e-08	8.04324	-1.30595	36.2188	1.76361e-09
down	Cluster-11	Cluster-4,Cluster-6,Cluster-7,Cluster-9,Cluster-2,Cluster-1,Cluster-8,Cluster-10,Cluster-12,Cluster-5,Cluster-3	ENSG00000204472.13	AIF1	1.48231e-08	8.03992	-1.44974	36.176	1.80274e-09
down	Cluster-11	Cluster-4,Cluster-6,Cluster-7,Cluster-9,Cluster-2,Cluster-1,Cluster-8,Cluster-10,Cluster-12,Cluster-5,Cluster-3	ENSG00000167674.15	HDGFL2	1.50673e-08	8.26076	-1.13542	36.1431	1.83342e-09
down	Cluster-11	Cluster-4,Cluster-6,Cluster-7,Cluster-9,Cluster-2,Cluster-1,Cluster-8,Cluster-10,Cluster-12,Cluster-5,Cluster-3	ENSG00000185559.16	DLK1	1.54668e-08	9.3007	-2.11931	36.0906	1.88355e-09
down	Cluster-11	Cluster-4,Cluster-6,Cluster-7,Cluster-9,Cluster-2,Cluster-1,Cluster-8,Cluster-10,Cluster-12,Cluster-5,Cluster-3	ENSG00000214087.9	ARL16	1.54715e-08	8.22896	-1.17076	36.0895	1.88462e-09
down	Cluster-11	Cluster-4,Cluster-6,Cluster-7,Cluster-9,Cluster-2,Cluster-1,Cluster-8,Cluster-10,Cluster-12,Cluster-5,Cluster-3	ENSG00000171566.12	PLRG1	1.55369e-08	8.17321	-1.23237	36.0807	1.89309e-09
down	Cluster-11	Cluster-4,Cluster-6,Cluster-7,Cluster-9,Cluster-2,Cluster-1,Cluster-8,Cluster-10,Cluster-12,Cluster-5,Cluster-3	ENSG00000171202.7	TMEM126A	1.58797e-08	8.11478	-1.31779	36.0366	1.93641e-09
down	Cluster-11	Cluster-4,Cluster-6,Cluster-7,Cluster-9,Cluster-2,Cluster-1,Cluster-8,Cluster-10,Cluster-12,Cluster-5,Cluster-3	ENSG00000171425.10	ZNF581	1.5892e-08	8.28505	-1.08688	36.0346	1.93842e-09
down	Cluster-11	Cluster-4,Cluster-6,Cluster-7,Cluster-9,Cluster-2,Cluster-1,Cluster-8,Cluster-10,Cluster-12,Cluster-5,Cluster-3	ENSG00000099797.15	TECR	1.60018e-08	8.14844	-1.29645	36.0202	1.95286e-09
down	Cluster-11	Cluster-4,Cluster-6,Cluster-7,Cluster-9,Cluster-2,Cluster-1,Cluster-8,Cluster-10,Cluster-12,Cluster-5,Cluster-3	ENSG00000075651.17	PLD1	1.65298e-08	8.18311	-1.7791	35.9559	2.01837e-09
down	Cluster-11	Cluster-4,Cluster-6,Cluster-7,Cluster-9,Cluster-2,Cluster-1,Cluster-8,Cluster-10,Cluster-12,Cluster-5,Cluster-3	ENSG00000065154.12	OAT	1.69315e-08	8.13865	-1.29511	35.9075	2.06908e-09
down	Cluster-11	Cluster-4,Cluster-6,Cluster-7,Cluster-9,Cluster-2,Cluster-1,Cluster-8,Cluster-10,Cluster-12,Cluster-5,Cluster-3	ENSG00000179588.9	ZFPM1	1.71878e-08	8.06499	-1.33714	35.8772	2.10151e-09
down	Cluster-11	Cluster-4,Cluster-6,Cluster-7,Cluster-9,Cluster-2,Cluster-1,Cluster-8,Cluster-10,Cluster-12,Cluster-5,Cluster-3	ENSG00000121022.14	COPS5	1.72553e-08	8.22506	-1.15748	35.8691	2.11033e-09
down	Cluster-11	Cluster-4,Cluster-6,Cluster-7,Cluster-9,Cluster-2,Cluster-1,Cluster-8,Cluster-10,Cluster-12,Cluster-5,Cluster-3	ENSG00000168286.3	THAP11	1.73826e-08	8.02943	-1.28996	35.8532	2.12759e-09
down	Cluster-11	Cluster-4,Cluster-6,Cluster-7,Cluster-9,Cluster-2,Cluster-1,Cluster-8,Cluster-10,Cluster-12,Cluster-5,Cluster-3	ENSG00000038295.8	TLL1	1.74271e-08	8.28379	-2.30445	35.8477	2.13361e-09
down	Cluster-11	Cluster-4,Cluster-6,Cluster-7,Cluster-9,Cluster-2,Cluster-1,Cluster-8,Cluster-10,Cluster-12,Cluster-5,Cluster-3	ENSG00000166275.16	BORCS7	1.74311e-08	8.15345	-1.23127	35.8467	2.13466e-09
down	Cluster-11	Cluster-4,Cluster-6,Cluster-7,Cluster-9,Cluster-2,Cluster-1,Cluster-8,Cluster-10,Cluster-12,Cluster-5,Cluster-3	ENSG00000095906.17	NUBP2	1.77551e-08	8.12033	-1.27981	35.8098	2.1755e-09
down	Cluster-11	Cluster-4,Cluster-6,Cluster-7,Cluster-9,Cluster-2,Cluster-1,Cluster-8,Cluster-10,Cluster-12,Cluster-5,Cluster-3	ENSG00000155463.14	OXA1L	1.79628e-08	8.14721	-1.28152	35.7866	2.20153e-09
down	Cluster-11	Cluster-4,Cluster-6,Cluster-7,Cluster-9,Cluster-2,Cluster-1,Cluster-8,Cluster-10,Cluster-12,Cluster-5,Cluster-3	ENSG00000196411.10	EPHB4	1.79832e-08	8.0314	-1.30189	35.7839	2.20462e-09
down	Cluster-11	Cluster-4,Cluster-6,Cluster-7,Cluster-9,Cluster-2,Cluster-1,Cluster-8,Cluster-10,Cluster-12,Cluster-5,Cluster-3	ENSG00000136940.14	PDCL	1.81888e-08	8.05884	-1.31012	35.7602	2.23159e-09
down	Cluster-11	Cluster-4,Cluster-6,Cluster-7,Cluster-9,Cluster-2,Cluster-1,Cluster-8,Cluster-10,Cluster-12,Cluster-5,Cluster-3	ENSG00000145817.17	YIPF5	1.82472e-08	8.29726	-1.13148	35.7535	2.23935e-09
down	Cluster-11	Cluster-4,Cluster-6,Cluster-7,Cluster-9,Cluster-2,Cluster-1,Cluster-8,Cluster-10,Cluster-12,Cluster-5,Cluster-3	ENSG00000106628.13	POLD2	1.83884e-08	8.18544	-1.24589	35.7379	2.25728e-09
down	Cluster-11	Cluster-4,Cluster-6,Cluster-7,Cluster-9,Cluster-2,Cluster-1,Cluster-8,Cluster-10,Cluster-12,Cluster-5,Cluster-3	ENSG00000153071.15	DAB2	1.84264e-08	8.11707	-1.37862	35.7334	2.26254e-09
down	Cluster-11	Cluster-4,Cluster-6,Cluster-7,Cluster-9,Cluster-2,Cluster-1,Cluster-8,Cluster-10,Cluster-12,Cluster-5,Cluster-3	ENSG00000205544.4	TMEM256	1.87358e-08	8.09868	-1.28513	35.6999	2.30176e-09
down	Cluster-11	Cluster-4,Cluster-6,Cluster-7,Cluster-9,Cluster-2,Cluster-1,Cluster-8,Cluster-10,Cluster-12,Cluster-5,Cluster-3	ENSG00000170906.16	NDUFA3	1.88899e-08	8.14435	-1.26479	35.6824	2.32253e-09
down	Cluster-11	Cluster-4,Cluster-6,Cluster-7,Cluster-9,Cluster-2,Cluster-1,Cluster-8,Cluster-10,Cluster-12,Cluster-5,Cluster-3	ENSG00000259040.5	BLOC1S5-TXNDC5	1.89774e-08	8.30842	-1.07821	35.6724	2.33452e-09
down	Cluster-11	Cluster-4,Cluster-6,Cluster-7,Cluster-9,Cluster-2,Cluster-1,Cluster-8,Cluster-10,Cluster-12,Cluster-5,Cluster-3	ENSG00000160691.19	SHC1	1.92778e-08	8.10092	-1.30417	35.6402	2.37335e-09
down	Cluster-11	Cluster-4,Cluster-6,Cluster-7,Cluster-9,Cluster-2,Cluster-1,Cluster-8,Cluster-10,Cluster-12,Cluster-5,Cluster-3	ENSG00000101444.13	AHCY	1.94532e-08	8.11457	-1.26281	35.6215	2.39622e-09
down	Cluster-11	Cluster-4,Cluster-6,Cluster-7,Cluster-9,Cluster-2,Cluster-1,Cluster-8,Cluster-10,Cluster-12,Cluster-5,Cluster-3	ENSG00000141030.13	COPS3	1.96839e-08	8.22136	-1.1915	35.5981	2.42528e-09
down	Cluster-11	Cluster-4,Cluster-6,Cluster-7,Cluster-9,Cluster-2,Cluster-1,Cluster-8,Cluster-10,Cluster-12,Cluster-5,Cluster-3	ENSG00000273433.1	ENSG00000273433	2.08074e-08	8.01838	-1.30391	35.4879	2.5664e-09
down	Cluster-11	Cluster-4,Cluster-6,Cluster-7,Cluster-9,Cluster-2,Cluster-1,Cluster-8,Cluster-10,Cluster-12,Cluster-5,Cluster-3	ENSG00000213626.13	LBH	2.1216e-08	8.23248	-1.35894	35.4495	2.61749e-09
down	Cluster-11	Cluster-4,Cluster-6,Cluster-7,Cluster-9,Cluster-2,Cluster-1,Cluster-8,Cluster-10,Cluster-12,Cluster-5,Cluster-3	ENSG00000065717.16	TLE2	2.14339e-08	8.03799	-1.34711	35.4291	2.64507e-09
down	Cluster-11	Cluster-4,Cluster-6,Cluster-7,Cluster-9,Cluster-2,Cluster-1,Cluster-8,Cluster-10,Cluster-12,Cluster-5,Cluster-3	ENSG00000185112.6	FAM43A	2.1599e-08	8.06303	-1.50821	35.4131	2.66685e-09
down	Cluster-11	Cluster-4,Cluster-6,Cluster-7,Cluster-9,Cluster-2,Cluster-1,Cluster-8,Cluster-10,Cluster-12,Cluster-5,Cluster-3	ENSG00000134056.12	MRPS36	2.17029e-08	8.16672	-1.25436	35.4033	2.68039e-09
down	Cluster-11	Cluster-4,Cluster-6,Cluster-7,Cluster-9,Cluster-2,Cluster-1,Cluster-8,Cluster-10,Cluster-12,Cluster-5,Cluster-3	ENSG00000244313.3	ENSG00000244313	2.276e-08	8.047	-1.28747	35.3075	2.81541e-09
down	Cluster-11	Cluster-4,Cluster-6,Cluster-7,Cluster-9,Cluster-2,Cluster-1,Cluster-8,Cluster-10,Cluster-12,Cluster-5,Cluster-3	ENSG00000099256.19	PRTFDC1	2.276e-08	8.10863	-1.36352	35.307	2.81613e-09
down	Cluster-11	Cluster-4,Cluster-6,Cluster-7,Cluster-9,Cluster-2,Cluster-1,Cluster-8,Cluster-10,Cluster-12,Cluster-5,Cluster-3	ENSG00000101189.7	MRGBP	2.28642e-08	8.04849	-1.31847	35.2971	2.8305e-09
down	Cluster-11	Cluster-4,Cluster-6,Cluster-7,Cluster-9,Cluster-2,Cluster-1,Cluster-8,Cluster-10,Cluster-12,Cluster-5,Cluster-3	ENSG00000269897.5	COMMD3-BMI1	2.28653e-08	8.20126	-1.15265	35.2964	2.83157e-09
down	Cluster-11	Cluster-4,Cluster-6,Cluster-7,Cluster-9,Cluster-2,Cluster-1,Cluster-8,Cluster-10,Cluster-12,Cluster-5,Cluster-3	ENSG00000105655.19	ISYNA1	2.28653e-08	8.35801	-1.17688	35.296	2.83213e-09
down	Cluster-11	Cluster-4,Cluster-6,Cluster-7,Cluster-9,Cluster-2,Cluster-1,Cluster-8,Cluster-10,Cluster-12,Cluster-5,Cluster-3	ENSG00000260342.2	ENSG00000260342	2.31125e-08	9.15463	-1.66356	35.2745	2.8635e-09
down	Cluster-11	Cluster-4,Cluster-6,Cluster-7,Cluster-9,Cluster-2,Cluster-1,Cluster-8,Cluster-10,Cluster-12,Cluster-5,Cluster-3	ENSG00000061918.14	GUCY1B1	2.35028e-08	8.01029	-1.25952	35.2409	2.91338e-09
down	Cluster-11	Cluster-4,Cluster-6,Cluster-7,Cluster-9,Cluster-2,Cluster-1,Cluster-8,Cluster-10,Cluster-12,Cluster-5,Cluster-3	ENSG00000090621.15	PABPC4	2.35151e-08	8.32479	-1.07504	35.2394	2.91568e-09
down	Cluster-11	Cluster-4,Cluster-6,Cluster-7,Cluster-9,Cluster-2,Cluster-1,Cluster-8,Cluster-10,Cluster-12,Cluster-5,Cluster-3	ENSG00000138663.9	COPS4	2.3562e-08	8.26998	-1.08229	35.235	2.92225e-09
down	Cluster-11	Cluster-4,Cluster-6,Cluster-7,Cluster-9,Cluster-2,Cluster-1,Cluster-8,Cluster-10,Cluster-12,Cluster-5,Cluster-3	ENSG00000155760.3	FZD7	2.38008e-08	8.16911	-1.38444	35.2148	2.9527e-09
down	Cluster-11	Cluster-4,Cluster-6,Cluster-7,Cluster-9,Cluster-2,Cluster-1,Cluster-8,Cluster-10,Cluster-12,Cluster-5,Cluster-3	ENSG00000170801.10	HTRA3	2.40757e-08	8.01279	-1.25373	35.1909	2.9891e-09
down	Cluster-11	Cluster-4,Cluster-6,Cluster-7,Cluster-9,Cluster-2,Cluster-1,Cluster-8,Cluster-10,Cluster-12,Cluster-5,Cluster-3	ENSG00000167797.8	CDK2AP2	2.42907e-08	8.00796	-1.25736	35.1731	3.01658e-09
down	Cluster-11	Cluster-4,Cluster-6,Cluster-7,Cluster-9,Cluster-2,Cluster-1,Cluster-8,Cluster-10,Cluster-12,Cluster-5,Cluster-3	ENSG00000173114.13	LRRN3	2.43564e-08	8.1933	-1.51315	35.1674	3.02554e-09
down	Cluster-11	Cluster-4,Cluster-6,Cluster-7,Cluster-9,Cluster-2,Cluster-1,Cluster-8,Cluster-10,Cluster-12,Cluster-5,Cluster-3	ENSG00000214046.9	SMIM7	2.46434e-08	8.17558	-1.19589	35.144	3.06199e-09
down	Cluster-11	Cluster-4,Cluster-6,Cluster-7,Cluster-9,Cluster-2,Cluster-1,Cluster-8,Cluster-10,Cluster-12,Cluster-5,Cluster-3	ENSG00000167792.13	NDUFV1	2.46438e-08	8.27044	-1.09721	35.1435	3.06284e-09
down	Cluster-11	Cluster-4,Cluster-6,Cluster-7,Cluster-9,Cluster-2,Cluster-1,Cluster-8,Cluster-10,Cluster-12,Cluster-5,Cluster-3	ENSG00000162441.12	LZIC	2.51674e-08	8.25924	-1.10997	35.1005	3.13119e-09
down	Cluster-11	Cluster-4,Cluster-6,Cluster-7,Cluster-9,Cluster-2,Cluster-1,Cluster-8,Cluster-10,Cluster-12,Cluster-5,Cluster-3	ENSG00000103710.11	RASL12	2.5227e-08	8.01093	-1.24602	35.0954	3.13943e-09
down	Cluster-11	Cluster-4,Cluster-6,Cluster-7,Cluster-9,Cluster-2,Cluster-1,Cluster-8,Cluster-10,Cluster-12,Cluster-5,Cluster-3	ENSG00000151468.11	CCDC3	2.55068e-08	8.28335	-1.64475	35.0732	3.17546e-09
down	Cluster-11	Cluster-4,Cluster-6,Cluster-7,Cluster-9,Cluster-2,Cluster-1,Cluster-8,Cluster-10,Cluster-12,Cluster-5,Cluster-3	ENSG00000116106.12	EPHA4	2.70811e-08	8.46445	-1.401	34.9517	3.37985e-09
down	Cluster-11	Cluster-4,Cluster-6,Cluster-7,Cluster-9,Cluster-2,Cluster-1,Cluster-8,Cluster-10,Cluster-12,Cluster-5,Cluster-3	ENSG00000148572.16	NRBF2	2.72469e-08	8.08606	-1.29981	34.9393	3.40143e-09
down	Cluster-11	Cluster-4,Cluster-6,Cluster-7,Cluster-9,Cluster-2,Cluster-1,Cluster-8,Cluster-10,Cluster-12,Cluster-5,Cluster-3	ENSG00000287694.1	ENSG00000287694	2.74506e-08	8.20589	-1.84797	34.9243	3.42775e-09
down	Cluster-11	Cluster-4,Cluster-6,Cluster-7,Cluster-9,Cluster-2,Cluster-1,Cluster-8,Cluster-10,Cluster-12,Cluster-5,Cluster-3	ENSG00000152749.8	GPR180	2.76733e-08	8.11187	-1.30104	34.9081	3.45646e-09
down	Cluster-11	Cluster-4,Cluster-6,Cluster-7,Cluster-9,Cluster-2,Cluster-1,Cluster-8,Cluster-10,Cluster-12,Cluster-5,Cluster-3	ENSG00000113558.19	SKP1	2.79004e-08	8.67676	-1.172	34.8916	3.48573e-09
down	Cluster-11	Cluster-4,Cluster-6,Cluster-7,Cluster-9,Cluster-2,Cluster-1,Cluster-8,Cluster-10,Cluster-12,Cluster-5,Cluster-3	ENSG00000146592.17	CREB5	2.79251e-08	8.35188	-1.62136	34.8894	3.48973e-09
down	Cluster-11	Cluster-4,Cluster-6,Cluster-7,Cluster-9,Cluster-2,Cluster-1,Cluster-8,Cluster-10,Cluster-12,Cluster-5,Cluster-3	ENSG00000288695.1	ENSG00000288695	2.79976e-08	8.09567	-1.27016	34.8836	3.50016e-09
down	Cluster-11	Cluster-4,Cluster-6,Cluster-7,Cluster-9,Cluster-2,Cluster-1,Cluster-8,Cluster-10,Cluster-12,Cluster-5,Cluster-3	ENSG00000138794.10	CASP6	2.85299e-08	8.12909	-1.30863	34.8457	3.56903e-09
down	Cluster-11	Cluster-4,Cluster-6,Cluster-7,Cluster-9,Cluster-2,Cluster-1,Cluster-8,Cluster-10,Cluster-12,Cluster-5,Cluster-3	ENSG00000116863.11	ADPRS	2.85464e-08	8.1054	-1.27229	34.844	3.57201e-09
down	Cluster-11	Cluster-4,Cluster-6,Cluster-7,Cluster-9,Cluster-2,Cluster-1,Cluster-8,Cluster-10,Cluster-12,Cluster-5,Cluster-3	ENSG00000135211.6	TMEM60	2.878e-08	8.02346	-1.26806	34.8267	3.60405e-09
down	Cluster-11	Cluster-4,Cluster-6,Cluster-7,Cluster-9,Cluster-2,Cluster-1,Cluster-8,Cluster-10,Cluster-12,Cluster-5,Cluster-3	ENSG00000139278.10	GLIPR1	3.06849e-08	8.08215	-1.51675	34.6989	3.84859e-09
down	Cluster-11	Cluster-4,Cluster-6,Cluster-7,Cluster-9,Cluster-2,Cluster-1,Cluster-8,Cluster-10,Cluster-12,Cluster-5,Cluster-3	ENSG00000053328.9	METTL24	3.07858e-08	8.02196	-1.33105	34.692	3.86225e-09
down	Cluster-11	Cluster-4,Cluster-6,Cluster-7,Cluster-9,Cluster-2,Cluster-1,Cluster-8,Cluster-10,Cluster-12,Cluster-5,Cluster-3	ENSG00000259280.2	ENSG00000259280	3.09377e-08	8.02382	-1.34296	34.6819	3.88231e-09
down	Cluster-11	Cluster-4,Cluster-6,Cluster-7,Cluster-9,Cluster-2,Cluster-1,Cluster-8,Cluster-10,Cluster-12,Cluster-5,Cluster-3	ENSG00000163918.12	RFC4	3.13339e-08	8.07245	-1.39583	34.6556	3.93509e-09
down	Cluster-11	Cluster-4,Cluster-6,Cluster-7,Cluster-9,Cluster-2,Cluster-1,Cluster-8,Cluster-10,Cluster-12,Cluster-5,Cluster-3	ENSG00000142684.9	ZNF593	3.15754e-08	8.07661	-1.33468	34.6396	3.96746e-09
down	Cluster-11	Cluster-4,Cluster-6,Cluster-7,Cluster-9,Cluster-2,Cluster-1,Cluster-8,Cluster-10,Cluster-12,Cluster-5,Cluster-3	ENSG00000177469.13	CAVIN1	3.22432e-08	8.22419	-1.35286	34.5969	4.05557e-09
down	Cluster-11	Cluster-4,Cluster-6,Cluster-7,Cluster-9,Cluster-2,Cluster-1,Cluster-8,Cluster-10,Cluster-12,Cluster-5,Cluster-3	ENSG00000161542.17	PRPSAP1	3.24444e-08	8.10696	-1.29474	34.5843	4.08193e-09
down	Cluster-11	Cluster-4,Cluster-6,Cluster-7,Cluster-9,Cluster-2,Cluster-1,Cluster-8,Cluster-10,Cluster-12,Cluster-5,Cluster-3	ENSG00000233913.7	RPL10P9	3.43582e-08	8.08097	-1.34405	34.4697	4.32942e-09
down	Cluster-11	Cluster-4,Cluster-6,Cluster-7,Cluster-9,Cluster-2,Cluster-1,Cluster-8,Cluster-10,Cluster-12,Cluster-5,Cluster-3	ENSG00000115539.14	PDCL3	3.45216e-08	8.09609	-1.29933	34.4599	4.35113e-09
down	Cluster-11	Cluster-4,Cluster-6,Cluster-7,Cluster-9,Cluster-2,Cluster-1,Cluster-8,Cluster-10,Cluster-12,Cluster-5,Cluster-3	ENSG00000107833.11	NPM3	3.52861e-08	8.09643	-1.30249	34.4168	4.44863e-09
down	Cluster-11	Cluster-4,Cluster-6,Cluster-7,Cluster-9,Cluster-2,Cluster-1,Cluster-8,Cluster-10,Cluster-12,Cluster-5,Cluster-3	ENSG00000100211.12	CBY1	3.53227e-08	8.22972	-1.131	34.4133	4.45663e-09
down	Cluster-11	Cluster-4,Cluster-6,Cluster-7,Cluster-9,Cluster-2,Cluster-1,Cluster-8,Cluster-10,Cluster-12,Cluster-5,Cluster-3	ENSG00000091317.8	CMTM6	3.53227e-08	8.23567	-1.1561	34.4133	4.45669e-09
down	Cluster-11	Cluster-4,Cluster-6,Cluster-7,Cluster-9,Cluster-2,Cluster-1,Cluster-8,Cluster-10,Cluster-12,Cluster-5,Cluster-3	ENSG00000154734.16	ADAMTS1	3.61141e-08	8.31628	-1.35935	34.3677	4.56238e-09
down	Cluster-11	Cluster-4,Cluster-6,Cluster-7,Cluster-9,Cluster-2,Cluster-1,Cluster-8,Cluster-10,Cluster-12,Cluster-5,Cluster-3	ENSG00000158825.6	CDA	3.65256e-08	8.01629	-1.28738	34.3446	4.61678e-09
down	Cluster-11	Cluster-4,Cluster-6,Cluster-7,Cluster-9,Cluster-2,Cluster-1,Cluster-8,Cluster-10,Cluster-12,Cluster-5,Cluster-3	ENSG00000146109.5	ABT1	3.68403e-08	8.06757	-1.27294	34.3269	4.65896e-09
down	Cluster-11	Cluster-4,Cluster-6,Cluster-7,Cluster-9,Cluster-2,Cluster-1,Cluster-8,Cluster-10,Cluster-12,Cluster-5,Cluster-3	ENSG00000173171.15	MTX1	3.74054e-08	8.03951	-1.26665	34.2968	4.73164e-09
down	Cluster-11	Cluster-4,Cluster-6,Cluster-7,Cluster-9,Cluster-2,Cluster-1,Cluster-8,Cluster-10,Cluster-12,Cluster-5,Cluster-3	ENSG00000053372.5	MRTO4	3.74893e-08	8.16414	-1.25182	34.2919	4.74348e-09
down	Cluster-11	Cluster-4,Cluster-6,Cluster-7,Cluster-9,Cluster-2,Cluster-1,Cluster-8,Cluster-10,Cluster-12,Cluster-5,Cluster-3	ENSG00000122952.17	ZWINT	3.78561e-08	8.07856	-1.60277	34.2725	4.79112e-09
down	Cluster-11	Cluster-4,Cluster-6,Cluster-7,Cluster-9,Cluster-2,Cluster-1,Cluster-8,Cluster-10,Cluster-12,Cluster-5,Cluster-3	ENSG00000137720.8	CFAP68	3.86823e-08	8.06175	-1.31981	34.23	4.89693e-09
down	Cluster-11	Cluster-4,Cluster-6,Cluster-7,Cluster-9,Cluster-2,Cluster-1,Cluster-8,Cluster-10,Cluster-12,Cluster-5,Cluster-3	ENSG00000138411.13	HECW2	3.88897e-08	8.20295	-1.4842	34.219	4.92446e-09
down	Cluster-11	Cluster-4,Cluster-6,Cluster-7,Cluster-9,Cluster-2,Cluster-1,Cluster-8,Cluster-10,Cluster-12,Cluster-5,Cluster-3	ENSG00000148908.15	RGS10	3.91653e-08	8.15452	-1.6483	34.2048	4.96063e-09
down	Cluster-11	Cluster-4,Cluster-6,Cluster-7,Cluster-9,Cluster-2,Cluster-1,Cluster-8,Cluster-10,Cluster-12,Cluster-5,Cluster-3	ENSG00000145247.12	OCIAD2	4.03933e-08	8.13811	-1.35186	34.1437	5.1188e-09
down	Cluster-11	Cluster-4,Cluster-6,Cluster-7,Cluster-9,Cluster-2,Cluster-1,Cluster-8,Cluster-10,Cluster-12,Cluster-5,Cluster-3	ENSG00000104976.13	SNAPC2	4.08349e-08	8.04149	-1.28135	34.1211	5.17874e-09
down	Cluster-11	Cluster-4,Cluster-6,Cluster-7,Cluster-9,Cluster-2,Cluster-1,Cluster-8,Cluster-10,Cluster-12,Cluster-5,Cluster-3	ENSG00000155099.8	PIP4P2	4.09024e-08	8.08884	-1.30411	34.1174	5.18864e-09
down	Cluster-11	Cluster-4,Cluster-6,Cluster-7,Cluster-9,Cluster-2,Cluster-1,Cluster-8,Cluster-10,Cluster-12,Cluster-5,Cluster-3	ENSG00000162878.13	PKDCC	4.17537e-08	8.54046	-1.04484	34.0748	5.30341e-09
down	Cluster-11	Cluster-4,Cluster-6,Cluster-7,Cluster-9,Cluster-2,Cluster-1,Cluster-8,Cluster-10,Cluster-12,Cluster-5,Cluster-3	ENSG00000089327.15	FXYD5	4.23972e-08	8.01532	-1.28024	34.0445	5.38653e-09
down	Cluster-11	Cluster-4,Cluster-6,Cluster-7,Cluster-9,Cluster-2,Cluster-1,Cluster-8,Cluster-10,Cluster-12,Cluster-5,Cluster-3	ENSG00000128789.22	PSMG2	4.27118e-08	8.3513	-1.0008	34.0296	5.42788e-09
down	Cluster-11	Cluster-4,Cluster-6,Cluster-7,Cluster-9,Cluster-2,Cluster-1,Cluster-8,Cluster-10,Cluster-12,Cluster-5,Cluster-3	ENSG00000214389.2	RPS3AP26	4.29327e-08	7.99959	-1.1612	34.0191	5.45735e-09
down	Cluster-11	Cluster-4,Cluster-6,Cluster-7,Cluster-9,Cluster-2,Cluster-1,Cluster-8,Cluster-10,Cluster-12,Cluster-5,Cluster-3	ENSG00000213465.8	ARL2	4.35752e-08	8.13257	-1.21149	33.9892	5.54187e-09
down	Cluster-11	Cluster-4,Cluster-6,Cluster-7,Cluster-9,Cluster-2,Cluster-1,Cluster-8,Cluster-10,Cluster-12,Cluster-5,Cluster-3	ENSG00000133863.9	TEX15	4.36607e-08	8.13267	-1.9615	33.9846	5.55499e-09
down	Cluster-11	Cluster-4,Cluster-6,Cluster-7,Cluster-9,Cluster-2,Cluster-1,Cluster-8,Cluster-10,Cluster-12,Cluster-5,Cluster-3	ENSG00000184436.12	THAP7	4.36607e-08	8.021	-1.24497	33.9844	5.55558e-09
down	Cluster-11	Cluster-4,Cluster-6,Cluster-7,Cluster-9,Cluster-2,Cluster-1,Cluster-8,Cluster-10,Cluster-12,Cluster-5,Cluster-3	ENSG00000164733.23	CTSB	4.38653e-08	8.11994	-1.28033	33.9743	5.58447e-09
down	Cluster-11	Cluster-4,Cluster-6,Cluster-7,Cluster-9,Cluster-2,Cluster-1,Cluster-8,Cluster-10,Cluster-12,Cluster-5,Cluster-3	ENSG00000286268.1	ENSG00000286268	4.4469e-08	8.06193	-1.2655	33.9472	5.66277e-09
down	Cluster-11	Cluster-4,Cluster-6,Cluster-7,Cluster-9,Cluster-2,Cluster-1,Cluster-8,Cluster-10,Cluster-12,Cluster-5,Cluster-3	ENSG00000103490.14	PYCARD	4.48938e-08	8.00831	-1.22731	33.9272	5.72125e-09
down	Cluster-11	Cluster-4,Cluster-6,Cluster-7,Cluster-9,Cluster-2,Cluster-1,Cluster-8,Cluster-10,Cluster-12,Cluster-5,Cluster-3	ENSG00000204103.4	MAFB	4.49425e-08	8.0367	-1.43036	33.9246	5.72891e-09
down	Cluster-11	Cluster-4,Cluster-6,Cluster-7,Cluster-9,Cluster-2,Cluster-1,Cluster-8,Cluster-10,Cluster-12,Cluster-5,Cluster-3	ENSG00000163607.18	GTPBP8	4.51576e-08	8.01941	-1.23847	33.9148	5.7578e-09
down	Cluster-11	Cluster-4,Cluster-6,Cluster-7,Cluster-9,Cluster-2,Cluster-1,Cluster-8,Cluster-10,Cluster-12,Cluster-5,Cluster-3	ENSG00000220842.6	RPL21P16	4.56166e-08	8.11118	-1.37394	33.8942	5.81929e-09
down	Cluster-11	Cluster-4,Cluster-6,Cluster-7,Cluster-9,Cluster-2,Cluster-1,Cluster-8,Cluster-10,Cluster-12,Cluster-5,Cluster-3	ENSG00000167601.12	AXL	4.66913e-08	8.06529	-1.33208	33.8469	5.96247e-09
down	Cluster-11	Cluster-4,Cluster-6,Cluster-7,Cluster-9,Cluster-2,Cluster-1,Cluster-8,Cluster-10,Cluster-12,Cluster-5,Cluster-3	ENSG00000144278.15	GALNT13	4.69273e-08	8.57911	-2.10484	33.8361	5.99566e-09
down	Cluster-11	Cluster-4,Cluster-6,Cluster-7,Cluster-9,Cluster-2,Cluster-1,Cluster-8,Cluster-10,Cluster-12,Cluster-5,Cluster-3	ENSG00000006625.18	GGCT	4.70232e-08	8.13015	-1.27922	33.8316	6.00943e-09
down	Cluster-11	Cluster-4,Cluster-6,Cluster-7,Cluster-9,Cluster-2,Cluster-1,Cluster-8,Cluster-10,Cluster-12,Cluster-5,Cluster-3	ENSG00000101940.18	WDR13	4.7191e-08	8.15003	-1.21808	33.8242	6.03242e-09
down	Cluster-11	Cluster-4,Cluster-6,Cluster-7,Cluster-9,Cluster-2,Cluster-1,Cluster-8,Cluster-10,Cluster-12,Cluster-5,Cluster-3	ENSG00000130813.18	SHFL	4.73172e-08	8.00291	-1.18961	33.8185	6.05008e-09
down	Cluster-11	Cluster-4,Cluster-6,Cluster-7,Cluster-9,Cluster-2,Cluster-1,Cluster-8,Cluster-10,Cluster-12,Cluster-5,Cluster-3	ENSG00000087074.9	PPP1R15A	4.9325e-08	8.07792	-1.33661	33.7357	6.31323e-09
down	Cluster-11	Cluster-4,Cluster-6,Cluster-7,Cluster-9,Cluster-2,Cluster-1,Cluster-8,Cluster-10,Cluster-12,Cluster-5,Cluster-3	ENSG00000185046.21	ANKS1B	5.01209e-08	8.45254	-1.76182	33.704	6.41673e-09
down	Cluster-11	Cluster-4,Cluster-6,Cluster-7,Cluster-9,Cluster-2,Cluster-1,Cluster-8,Cluster-10,Cluster-12,Cluster-5,Cluster-3	ENSG00000196549.13	MME	5.06584e-08	8.07555	-1.56389	33.6823	6.48884e-09
down	Cluster-11	Cluster-4,Cluster-6,Cluster-7,Cluster-9,Cluster-2,Cluster-1,Cluster-8,Cluster-10,Cluster-12,Cluster-5,Cluster-3	ENSG00000117318.9	ID3	5.09464e-08	8.47224	-1.85453	33.6703	6.52899e-09
down	Cluster-11	Cluster-4,Cluster-6,Cluster-7,Cluster-9,Cluster-2,Cluster-1,Cluster-8,Cluster-10,Cluster-12,Cluster-5,Cluster-3	ENSG00000147419.19	CCDC25	5.17047e-08	8.1869	-1.19096	33.6406	6.62959e-09
down	Cluster-11	Cluster-4,Cluster-6,Cluster-7,Cluster-9,Cluster-2,Cluster-1,Cluster-8,Cluster-10,Cluster-12,Cluster-5,Cluster-3	ENSG00000288622.1	PDCD6-AHRR	5.34673e-08	8.14518	-1.26567	33.5749	6.85733e-09
[truncated: 28,787 more rows]

## Sheet: GO Biological P, all DEG
		Homo sapiens
	GO biological process complete	#	#	expected	Fold Enrichment	+/-	raw P value	FDR
[truncated: 1,290 more rows]

## Sheet: Ligand, all DEG
ShinyGO 0.80, Co.Expression.Ligand.Pertubations.from.GEO.up
[truncated: 99 more rows]
