# Supplementary material for: Engineering scalable vascularized kidney organoids for in vivo glomerular filtration with human endothelial integration
Source: NPJ Biomed Innov. 2026 Feb 2;3:10. doi: 10.1038/s44385-025-00063-5 (PMC12864042; doi:10.1038/s44385-025-00063-5)
Supplement: Supplementary file 3 — Supplementary Data2 [file 44385_2025_63_MOESM3_ESM.xlsx]

## Sheet: Endothelia_STR_DEG_Heatmap
Tags	Contrast	Reference	Feature	Feature Name	FDR	logCPM	logFC	LR	PValue					Heatmap gene order from top to below	Heatmap Feature	STR	Static
down	STR	Static	ENSG00000181350.12	LRRC75A	6.56152e-26	7.90091	-1.58905	122.327	1.9579e-28					ACTA2	ENSG00000107796.13	0.168	-0.1798
down	STR	Static	ENSG00000078596.11	ITM2A	3.44747e-23	8.62345	-1.78039	109.148	1.5063e-25					IGFBP7	ENSG00000163453.11	0.1306	-0.1397
down	STR	Static	ENSG00000134419.15	RPS15A	1.70704e-19	11.3813	-1.14209	91.3254	1.21884e-21					ITGB8	ENSG00000105855.10	0.2138	-0.2288
down	STR	Static	ENSG00000161970.15	RPL26	1.8804e-18	10.7045	-1.04476	86.2449	1.58977e-20					SLIT2	ENSG00000145147.20	0.1877	-0.2009
down	STR	Static	ENSG00000110700.7	RPS13	1.38288e-17	11.3226	-1.03867	82.0145	1.3509e-19					ATP2C1	ENSG00000017260.20	0.2512	-0.2688
down	STR	Static	ENSG00000111046.4	MYF6	3.62284e-16	7.94646	-1.43171	75.0926	4.49139e-18					ACTN1	ENSG00000072110.16	0.209	-0.2236
down	STR	Static	ENSG00000198918.8	RPL39	1.78353e-15	10.8757	-1.02916	71.789	2.39485e-17					LDLR	ENSG00000130164.15	0.1945	-0.2081
down	STR	Static	ENSG00000267458.1	ENSG00000267458	2.78608e-14	7.66775	-1.36577	66.0201	4.46351e-16					CCBE1	ENSG00000183287.15	0.1139	-0.1219
down	STR	Static	ENSG00000213058.3	ENSG00000213058	1.69962e-12	7.70524	-1.13261	57.4067	3.54401e-14					ROBO1	ENSG00000169855.21	0.2088	-0.2235
down	STR	Static	ENSG00000103202.13	NME4	6.83818e-12	8.37096	-1.07628	54.4784	1.57163e-13					SMAD6	ENSG00000137834.15	0.1789	-0.1915
down	STR	Static	ENSG00000125971.18	DYNLRB1	9.66704e-12	7.77194	-1.10545	53.7325	2.29734e-13					SHROOM3	ENSG00000138771.16	0.1803	-0.193
down	STR	Static	ENSG00000203907.10	OOEP	1.61309e-11	9.4669	-1.10111	52.6745	3.93659e-13					SORBS1	ENSG00000095637.23	0.1927	-0.2063
down	STR	Static	ENSG00000264232.2	LINC01916	4.62045e-10	7.72197	-1.3686	45.6692	1.40006e-11					PACSIN1	ENSG00000124507.11	0.245	-0.2621
down	STR	Static	ENSG00000124614.17	RPS10	7.35888e-10	9.13395	-1.49533	44.6879	2.31084e-11					SPTBN1	ENSG00000115306.16	0.2719	-0.2909
down	STR	Static	ENSG00000188290.11	HES4	1.02704e-09	7.82954	-1.29994	43.9807	3.31633e-11					PALLD	ENSG00000129116.20	0.2953	-0.316
down	STR	Static	ENSG00000115461.5	IGFBP5	2.31856e-09	9.41654	-1.00275	42.2746	7.93143e-11					FHOD3	ENSG00000134775.16	0.1786	-0.1911
down	STR	Static	ENSG00000135447.17	PPP1R1A	3.40773e-09	7.68689	-1.27806	41.4538	1.20689e-10					NRXN1	ENSG00000179915.25	0.1217	-0.1302
down	STR	Static	ENSG00000176076.7	KCNE5	7.17445e-09	7.80845	-1.02524	39.8941	2.68115e-10					PRICKLE1	ENSG00000139174.12	0.2434	-0.2605
down	STR	Static	ENSG00000176978.15	DPP7	3.36676e-08	7.67317	-1.03355	36.6648	1.40287e-09					VASH2	ENSG00000143494.16	0.2609	-0.2792
down	STR	Static	ENSG00000082196.21	C1QTNF3	3.64093e-08	7.64473	-1.08389	36.4908	1.53392e-09					EHD4	ENSG00000103966.11	0.2004	-0.2145
down	STR	Static	ENSG00000170345.10	FOS	4.02087e-08	7.9168	-1.13592	36.2858	1.70399e-09					MYOM3	ENSG00000142661.19	0.182	-0.1948
down	STR	Static	ENSG00000069011.16	PITX1	1.25084e-06	7.74277	-1.09296	29.019	7.1671e-08					MYO18A	ENSG00000196535.20	0.2219	-0.2375
down	STR	Static	ENSG00000154678.18	PDE1C	0.000106251	8.2248	-1.15604	19.6518	9.29135e-06					COL18A1	ENSG00000182871.16	0.2813	-0.3011
down	STR	Static	ENSG00000049540.19	ELN	0.000721611	7.74662	-1.08519	15.5783	7.91565e-05					FRMD3	ENSG00000172159.16	0.2165	-0.2317
down	STR	Static	ENSG00000258631.3	ENSG00000258631	0.000817812	8.18585	-1.34823	15.3151	9.09875e-05					SLC12A6	ENSG00000140199.13	0.1898	-0.2031
up	STR	Static	ENSG00000237973.1	MTCO1P12	2.57333e-128	11.1002	1.62229	601.208	9.14115e-133					EPHB1	ENSG00000154928.19	0.1829	-0.1957
up	STR	Static	ENSG00000225972.1	MTND1P23	2.02986e-78	8.76169	1.77341	370.52	1.44212e-82					ACTN4	ENSG00000130402.14	0.2594	-0.2776
up	STR	Static	ENSG00000248527.1	MTATP6P1	4.22853e-66	10.8611	1.34024	312.573	6.00835e-70					LIMCH1	ENSG00000064042.18	0.2482	-0.2656
up	STR	Static	ENSG00000148498.17	PARD3	5.77952e-60	10.0004	1.39598	283.966	1.02652e-63					NOS1AP	ENSG00000198929.13	0.1924	-0.2059
up	STR	Static	ENSG00000257923.12	CUX1	4.53362e-58	9.25286	1.42524	274.909	9.66278e-62					VAV2	ENSG00000160293.17	0.1943	-0.208
up	STR	Static	ENSG00000048740.19	CELF2	9.32348e-53	10.5009	1.24825	250.226	2.31837e-56					FGD6	ENSG00000180263.14	0.2376	-0.2542
up	STR	Static	ENSG00000280441.3	ENSG00000280441	5.29891e-51	14.0708	1.761	241.912	1.50585e-54					ARHGAP6	ENSG00000047648.23	0.2855	-0.3055
up	STR	Static	ENSG00000156639.12	ZFAND3	6.49346e-49	9.23572	1.33064	232.101	2.07599e-52					RAPGEF2	ENSG00000109756.10	0.2535	-0.2713
up	STR	Static	ENSG00000170624.14	SGCD	2.5903e-46	10.3077	1.4604	219.966	9.20143e-50					FMNL2	ENSG00000157827.20	0.2684	-0.2873
up	STR	Static	ENSG00000183580.10	FBXL7	3.80731e-46	9.60535	1.5486	219.009	1.48771e-49					MICAL3	ENSG00000243156.9	0.3944	-0.4221
up	STR	Static	ENSG00000288632.1	ENSG00000288632	4.12164e-46	9.51749	1.28101	218.678	1.75694e-49					MRTFA	ENSG00000196588.21	0.3546	-0.3795
up	STR	Static	ENSG00000289901.1	ENSG00000289901	1.73062e-45	9.47938	1.20227	215.662	7.99194e-49					BMPR2	ENSG00000204217.16	0.3627	-0.3881
up	STR	Static	ENSG00000243156.9	MICAL3	2.06075e-44	8.2708	1.73308	210.583	1.02485e-47					PTK2	ENSG00000169398.20	0.3618	-0.3871
up	STR	Static	ENSG00000123066.9	MED13L	1.74104e-43	9.13184	1.32623	206.198	9.27695e-47					AUTS2	ENSG00000158321.19	0.3455	-0.3697
up	STR	Static	ENSG00000218336.9	TENM3	2.84254e-43	9.20473	1.84579	205.094	1.61559e-46					MAPK1	ENSG00000100030.15	0.2887	-0.3089
up	STR	Static	ENSG00000230590.13	FTX	4.03106e-43	9.76465	1.10848	204.278	2.4343e-46					SEMA3C	ENSG00000075223.14	0.315	-0.3371
up	STR	Static	ENSG00000121440.15	PDZRN3	1.13922e-40	9.69689	1.6923	192.932	7.28429e-44					ZFPM2	ENSG00000169946.14	0.2872	-0.3074
up	STR	Static	ENSG00000006704.11	GTF2IRD1	1.58449e-40	8.43684	1.71482	192.168	1.06942e-43					CEMIP2	ENSG00000135048.14	0.2102	-0.225
up	STR	Static	ENSG00000196218.14	RYR1	1.86698e-39	9.4096	1.50818	187.158	1.3264e-42					HSPG2	ENSG00000142798.20	0.2494	-0.2669
up	STR	Static	ENSG00000106665.16	CLIP2	2.39067e-38	8.18432	1.95819	181.989	1.78338e-41					DAG1	ENSG00000173402.13	0.2888	-0.309
up	STR	Static	ENSG00000204217.16	BMPR2	5.13649e-36	8.96191	1.23424	171.216	4.01416e-39					DNM2	ENSG00000079805.19	0.2056	-0.22
up	STR	Static	ENSG00000198911.13	SREBF2	7.21254e-36	8.60523	1.39377	170.453	5.8928e-39					PIP5K1A	ENSG00000143398.20	0.2829	-0.3027
up	STR	Static	ENSG00000183579.16	ZNRF3	1.06748e-35	8.72012	1.45103	169.588	9.10071e-39					LRP5	ENSG00000162337.12	0.3116	-0.3334
up	STR	Static	ENSG00000156026.15	MCU	1.17603e-35	9.03696	1.4112	169.315	1.04439e-38					RBPJ	ENSG00000168214.22	0.3209	-0.3434
up	STR	Static	ENSG00000196588.21	MRTFA	5.67159e-35	8.3111	1.44271	166.108	5.23822e-38					LARGE1	ENSG00000133424.22	0.2899	-0.3102
up	STR	Static	ENSG00000172765.19	TMCC1	1.12255e-34	8.9334	1.26653	164.676	1.07665e-37					CDH13	ENSG00000140945.17	0.2515	-0.2691
up	STR	Static	ENSG00000047849.22	MAP4	1.40481e-34	9.32031	1.0447	164.158	1.39728e-37					CARMIL1	ENSG00000079691.19	0.1906	-0.204
up	STR	Static	ENSG00000140262.18	TCF12	2.18156e-34	9.69373	1.06125	163.213	2.24735e-37					HIP1	ENSG00000127946.17	0.3259	-0.3487
up	STR	Static	ENSG00000140443.15	IGF1R	2.88736e-34	8.8685	1.29746	162.588	3.07701e-37					CORO1C	ENSG00000110880.11	0.3141	-0.3361
up	STR	Static	ENSG00000153707.19	PTPRD	3.16494e-34	10.5385	1.13357	162.341	3.48525e-37					ELMO1	ENSG00000155849.16	0.1843	-0.1972
up	STR	Static	ENSG00000146555.20	SDK1	7.0953e-34	9.46831	1.75247	160.673	8.06542e-37					PRKX	ENSG00000183943.6	0.2866	-0.3067
up	STR	Static	ENSG00000169398.20	PTK2	1.20791e-33	9.35493	1.03668	159.554	1.41598e-36					MYPN	ENSG00000138347.17	0.2308	-0.247
up	STR	Static	ENSG00000159216.19	RUNX1	1.265e-33	8.14281	1.96677	159.403	1.52783e-36					PGM5	ENSG00000154330.13	0.2292	-0.2453
up	STR	Static	ENSG00000148516.23	ZEB1	2.1698e-33	10.1965	1.08804	158.273	2.6977e-36					MYO18B	ENSG00000133454.16	0.3236	-0.3463
up	STR	Static	ENSG00000075420.13	FNDC3B	2.76746e-33	8.88459	1.32507	157.733	3.53908e-36					MTSS1	ENSG00000170873.19	0.2488	-0.2662
up	STR	Static	ENSG00000038382.23	TRIO	3.38963e-33	9.25784	1.1716	157.276	4.45513e-36					JAM3	ENSG00000166086.13	0.3303	-0.3535
up	STR	Static	ENSG00000147044.23	CASK	7.21983e-33	8.59557	1.30226	155.72	9.74578e-36					CAP2	ENSG00000112186.13	0.3673	-0.3931
up	STR	Static	ENSG00000158321.19	AUTS2	8.05603e-33	9.93423	1.17829	155.451	1.11607e-35					ARHGAP24	ENSG00000138639.18	0.3185	-0.3408
up	STR	Static	ENSG00000124831.20	LRRFIP1	1.243e-32	9.04035	1.17	154.539	1.76618e-35					MEF2A	ENSG00000068305.19	0.2729	-0.292
up	STR	Static	ENSG00000225630.1	MTND2P28	2.16918e-32	8.52559	1.18851	153.383	3.15926e-35					FOXO1	ENSG00000150907.10	0.296	-0.3168
up	STR	Static	ENSG00000179912.21	R3HDM2	2.89861e-32	8.61796	1.21195	152.759	4.32459e-35					STARD13	ENSG00000133121.21	0.3676	-0.3934
up	STR	Static	ENSG00000099954.19	CECR2	3.07302e-32	8.85005	1.26533	152.596	4.69397e-35					TGFB2	ENSG00000092969.12	0.297	-0.3179
up	STR	Static	ENSG00000133121.21	STARD13	3.91389e-32	9.55049	1.28557	152.07	6.11741e-35					SGCD	ENSG00000170624.14	0.3945	-0.4221
up	STR	Static	ENSG00000171004.19	HS6ST2	6.7585e-32	9.33779	1.42406	150.94	1.08036e-34					FGD4	ENSG00000139132.16	0.3274	-0.3504
up	STR	Static	ENSG00000165495.16	PKNOX2	8.28708e-32	8.53763	1.5122	150.448	1.38358e-34					JAK2	ENSG00000096968.14	0.2266	-0.2425
up	STR	Static	ENSG00000127603.32	MACF1	2.11787e-31	10.4631	1.13281	148.542	3.61116e-34					KCTD13	ENSG00000174943.11	0.1976	-0.2115
up	STR	Static	ENSG00000131558.15	EXOC4	4.38846e-31	9.00939	1.10745	147.054	7.63861e-34
up	STR	Static	ENSG00000224078.15	SNHG14	4.39257e-31	9.64664	1.18221	147.012	7.80181e-34
up	STR	Static	ENSG00000058091.17	CDK14	1.52237e-30	9.60502	1.20178	144.503	2.75802e-33
up	STR	Static	ENSG00000138759.20	FRAS1	1.80141e-30	8.80676	1.9161	144.13	3.32754e-33
up	STR	Static	ENSG00000149187.19	CELF1	2.52296e-30	8.57334	1.09603	143.423	4.74999e-33
up	STR	Static	ENSG00000140937.14	CDH11	5.2777e-30	9.74283	1.02484	141.92	1.01238e-32
up	STR	Static	ENSG00000066084.13	DIP2B	9.89908e-30	8.51818	1.34023	140.635	1.93403e-32
up	STR	Static	ENSG00000139132.16	FGD4	1.05363e-29	8.83516	1.29839	140.475	2.09595e-32
up	STR	Static	ENSG00000157654.19	PALM2AKAP2	1.40553e-29	9.17865	1.11517	139.867	2.84591e-32
up	STR	Static	ENSG00000107862.7	GBF1	1.53787e-29	8.35069	1.27113	139.654	3.16851e-32
up	STR	Static	ENSG00000163947.12	ARHGEF3	3.88494e-29	8.65037	1.60765	137.746	8.28021e-32
up	STR	Static	ENSG00000108100.18	CCNY	1.23992e-28	9.39877	1.08341	135.409	2.68675e-31
up	STR	Static	ENSG00000170776.22	AKAP13	2.38297e-28	9.19173	1.00674	134.08	5.24827e-31
up	STR	Static	ENSG00000130338.13	TULP4	3.05371e-28	8.80978	1.37074	133.556	6.83398e-31
up	STR	Static	ENSG00000236383.9	CCDC200	5.04658e-28	8.18895	1.69126	132.527	1.14732e-30
up	STR	Static	ENSG00000020577.14	SAMD4A	5.43169e-28	9.04494	1.68829	132.35	1.25416e-30
up	STR	Static	ENSG00000179241.13	LDLRAD3	6.20661e-28	8.46228	1.36016	132.055	1.45514e-30
up	STR	Static	ENSG00000075151.24	EIF4G3	7.25907e-28	9.02412	1.04366	131.714	1.72768e-30
up	STR	Static	ENSG00000149256.16	TENM4	1.06346e-27	8.84942	1.44925	130.927	2.56885e-30
up	STR	Static	ENSG00000284461.2	ENSG00000284461	2.85982e-27	8.50951	1.07015	128.934	7.00962e-30
up	STR	Static	ENSG00000180357.10	ZNF609	3.69225e-27	8.53552	1.2744	128.399	9.18111e-30
up	STR	Static	ENSG00000115183.15	TANC1	3.69807e-27	8.97154	1.17312	128.368	9.32696e-30
up	STR	Static	ENSG00000139173.10	TMEM117	5.17427e-27	8.8155	1.21293	127.646	1.34177e-29
up	STR	Static	ENSG00000004534.15	RBM6	8.3338e-27	8.46985	1.12268	126.673	2.19069e-29
up	STR	Static	ENSG00000134030.14	CTIF	9.74165e-27	8.16978	1.5432	126.336	2.59537e-29
up	STR	Static	ENSG00000130449.6	ZSWIM6	1.31088e-26	9.65206	1.47251	125.695	3.58557e-29
up	STR	Static	ENSG00000163029.16	SMC6	1.52016e-26	9.24203	1.17444	125.376	4.21202e-29
up	STR	Static	ENSG00000145555.15	MYO10	1.63199e-26	8.99114	1.07003	125.209	4.57984e-29
up	STR	Static	ENSG00000187079.20	TEAD1	1.75031e-26	8.90603	1.11729	125.046	4.97405e-29
up	STR	Static	ENSG00000171310.11	CHST11	1.93706e-26	8.61234	2.12716	124.82	5.57358e-29
up	STR	Static	ENSG00000198369.10	SPRED2	6.43626e-26	8.29862	1.52965	122.389	1.89766e-28
up	STR	Static	ENSG00000151240.18	DIP2C	8.51436e-26	8.70303	1.2371	121.786	2.57085e-28
up	STR	Static	ENSG00000162337.12	LRP5	8.92951e-26	8.22211	1.44639	121.669	2.72792e-28
up	STR	Static	ENSG00000172164.15	SNTB1	1.29923e-25	9.1467	1.4057	120.902	4.01523e-28
up	STR	Static	ENSG00000157540.22	DYRK1A	1.38402e-25	8.71865	1.10042	120.754	4.32643e-28
up	STR	Static	ENSG00000187955.13	COL14A1	1.70879e-25	8.66913	1.53004	120.313	5.40238e-28
up	STR	Static	ENSG00000133454.16	MYO18B	4.01117e-25	8.6881	1.70989	118.598	1.28239e-27
up	STR	Static	ENSG00000224957.7	LINC01266	5.68277e-25	10.382	1.19056	117.88	1.84241e-27
up	STR	Static	ENSG00000145012.15	LPP	5.68277e-25	8.97754	1.27869	117.864	1.85718e-27
up	STR	Static	ENSG00000069188.17	SDK2	5.71213e-25	8.28535	1.47534	117.832	1.88707e-27
up	STR	Static	ENSG00000112186.13	CAP2	5.79379e-25	9.78004	1.01668	117.783	1.93462e-27
up	STR	Static	ENSG00000078328.23	RBFOX1	9.33e-25	9.67475	1.30786	116.817	3.14856e-27
up	STR	Static	ENSG00000166086.13	JAM3	1.09718e-24	8.93029	1.01098	116.474	3.7416e-27
up	STR	Static	ENSG00000075223.14	SEMA3C	1.19148e-24	8.68026	1.76047	116.29	4.10547e-27
up	STR	Static	ENSG00000151914.22	DST	1.30174e-24	9.00397	1.06291	116.095	4.53164e-27
up	STR	Static	ENSG00000203867.8	RBM20	1.87307e-24	8.68762	1.47809	115.333	6.65364e-27
up	STR	Static	ENSG00000108510.10	MED13	2.13657e-24	8.37509	1.10158	115.052	7.66559e-27
up	STR	Static	ENSG00000168214.22	RBPJ	2.92937e-24	8.90216	1.00231	114.407	1.06141e-26
up	STR	Static	ENSG00000127946.17	HIP1	4.6633e-24	8.52629	1.41282	113.427	1.73936e-26
up	STR	Static	ENSG00000121210.16	TMEM131L	6.34797e-24	8.83566	1.03704	112.797	2.39027e-26
up	STR	Static	ENSG00000140718.22	FTO	8.15922e-24	8.39194	1.15914	112.262	3.13025e-26
up	STR	Static	ENSG00000187605.16	TET3	8.21496e-24	8.20057	1.39499	112.231	3.18081e-26
up	STR	Static	ENSG00000107745.20	MICU1	8.25954e-24	8.51069	1.1502	112.202	3.22741e-26
up	STR	Static	ENSG00000186591.13	UBE2H	1.10839e-23	8.73401	1.12027	111.601	4.37039e-26
up	STR	Static	ENSG00000167693.17	NXN	1.10928e-23	8.47814	1.49028	111.581	4.41332e-26
up	STR	Static	ENSG00000138639.18	ARHGAP24	1.12882e-23	8.90379	1.33196	111.517	4.558e-26
up	STR	Static	ENSG00000120549.19	KIAA1217	1.12882e-23	10.1205	1.36504	111.501	4.59599e-26
up	STR	Static	ENSG00000102908.23	NFAT5	1.12882e-23	8.67568	1.22085	111.477	4.65146e-26
up	STR	Static	ENSG00000182247.11	UBE2E2	1.37462e-23	9.2697	1.23373	111.07	5.71316e-26
up	STR	Static	ENSG00000150672.19	DLG2	2.19206e-23	12.5915	1.52705	110.128	9.18841e-26
up	STR	Static	ENSG00000188735.13	TMEM120B	2.87477e-23	8.10574	1.42827	109.557	1.22544e-25
up	STR	Static	ENSG00000151276.24	MAGI1	2.97742e-23	9.67943	1.24707	109.471	1.27977e-25
up	STR	Static	ENSG00000133315.12	MACROD1	3.04091e-23	8.27338	1.14367	109.413	1.31786e-25
up	STR	Static	ENSG00000180611.7	MB21D2	3.45195e-23	8.10605	1.50813	109.129	1.52052e-25
up	STR	Static	ENSG00000133424.22	LARGE1	4.02136e-23	8.58353	1.52925	108.811	1.78562e-25
up	STR	Static	ENSG00000106070.20	GRB10	4.14888e-23	8.09814	1.71881	108.733	1.85698e-25
up	STR	Static	ENSG00000168610.16	STAT3	5.95505e-23	8.06074	1.28942	107.985	2.70771e-25
up	STR	Static	ENSG00000105223.21	PLD3	6.79586e-23	8.57958	1.18705	107.708	3.11415e-25
up	STR	Static	ENSG00000147799.12	ARHGAP39	6.83042e-23	8.05746	1.65067	107.683	3.15425e-25
up	STR	Static	ENSG00000162959.14	MEMO1	7.84026e-23	8.39006	1.10396	107.394	3.64845e-25
up	STR	Static	ENSG00000082805.21	ERC1	7.85959e-23	8.57631	1.07601	107.374	3.68536e-25
up	STR	Static	ENSG00000169851.16	PCDH7	8.08911e-23	9.06553	1.91247	107.302	3.82172e-25
up	STR	Static	ENSG00000170634.13	ACYP2	8.95114e-23	8.33311	1.30621	107.087	4.26078e-25
up	STR	Static	ENSG00000110880.11	CORO1C	1.23377e-22	8.42273	1.05914	106.436	5.91663e-25
up	STR	Static	ENSG00000181826.10	RELL1	4.58574e-22	8.49211	1.19796	103.777	2.26428e-24
up	STR	Static	ENSG00000133030.22	MPRIP	5.65479e-22	8.18427	1.02629	103.348	2.81223e-24
up	STR	Static	ENSG00000197157.11	SND1	5.73685e-22	8.48118	1.02617	103.305	2.87342e-24
up	STR	Static	ENSG00000255145.3	STX17-DT	6.40274e-22	8.12916	1.19773	103.073	3.22969e-24
up	STR	Static	ENSG00000170919.16	TPT1-AS1	7.86726e-22	8.1091	1.16416	102.651	3.99637e-24
up	STR	Static	ENSG00000196792.12	STRN3	8.83274e-22	8.70327	1.00404	102.408	4.51819e-24
up	STR	Static	ENSG00000150907.10	FOXO1	1.01329e-21	8.88447	1.27557	102.123	5.21922e-24
up	STR	Static	ENSG00000116117.20	PARD3B	1.01424e-21	8.61254	1.26847	102.107	5.26018e-24
up	STR	Static	ENSG00000150471.17	ADGRL3	1.12867e-21	9.27241	1.29153	101.882	5.89371e-24
up	STR	Static	ENSG00000118922.19	KLF12	1.24847e-21	8.81675	1.14175	101.668	6.56367e-24
up	STR	Static	ENSG00000167491.18	GATAD2A	1.29788e-21	8.29376	1.10448	101.578	6.86953e-24
up	STR	Static	ENSG00000119771.15	KLHL29	1.38506e-21	8.34602	1.85828	101.436	7.38017e-24
up	STR	Static	ENSG00000100239.16	PPP6R2	1.75693e-21	8.16583	1.18006	100.952	9.42407e-24
up	STR	Static	ENSG00000135457.11	TFCP2	1.93565e-21	8.3949	1.05834	100.747	1.04514e-23
up	STR	Static	ENSG00000149294.18	NCAM1	2.0142e-21	9.95894	1.18489	100.655	1.09472e-23
up	STR	Static	ENSG00000144724.20	PTPRG	2.03668e-21	8.9756	1.3253	100.62	1.11417e-23
up	STR	Static	ENSG00000100030.15	MAPK1	2.09557e-21	8.25473	1.04407	100.551	1.15382e-23
up	STR	Static	ENSG00000197905.10	TEAD4	2.1377e-21	8.22281	1.31108	100.499	1.18462e-23
up	STR	Static	ENSG00000117020.19	AKT3	2.14191e-21	8.28472	1.26146	100.477	1.19788e-23
up	STR	Static	ENSG00000047648.23	ARHGAP6	2.14191e-21	8.38715	1.41341	100.47	1.20217e-23
up	STR	Static	ENSG00000198626.18	RYR2	2.73143e-21	9.48085	1.79088	99.9758	1.54274e-23
up	STR	Static	ENSG00000133083.15	DCLK1	2.96152e-21	9.44656	1.67586	99.7785	1.70426e-23
up	STR	Static	ENSG00000125386.16	FAM193A	3.33358e-21	8.23639	1.13001	99.5199	1.94205e-23
up	STR	Static	ENSG00000146373.17	RNF217	4.26606e-21	8.85939	1.11672	99.0194	2.50044e-23
up	STR	Static	ENSG00000143614.11	GATAD2B	4.70672e-21	8.27697	1.14166	98.8127	2.77545e-23
up	STR	Static	ENSG00000143398.20	PIP5K1A	4.8148e-21	8.10448	1.14341	98.7559	2.85628e-23
up	STR	Static	ENSG00000103657.14	HERC1	4.93033e-21	8.44046	1.04917	98.6971	2.94233e-23
up	STR	Static	ENSG00000166949.17	SMAD3	5.35755e-21	8.4283	1.1351	98.5208	3.21632e-23
up	STR	Static	ENSG00000179104.9	TMTC2	6.10725e-21	9.02863	1.60855	98.2497	3.68809e-23
up	STR	Static	ENSG00000185052.13	SLC24A3	8.90358e-21	9.46686	1.30701	97.4917	5.40838e-23
up	STR	Static	ENSG00000160551.12	TAOK1	1.18189e-20	8.31394	1.03892	96.8964	7.30523e-23
up	STR	Static	ENSG00000237461.3	ENSG00000237461	1.48498e-20	8.10553	1.17696	96.433	9.23135e-23
up	STR	Static	ENSG00000137177.20	KIF13A	1.51708e-20	8.45183	1.13669	96.3794	9.4848e-23
up	STR	Static	ENSG00000127863.16	TNFRSF19	1.65663e-20	8.15862	1.59398	96.194	1.04161e-22
up	STR	Static	ENSG00000145949.12	MYLK4	1.83194e-20	8.25029	1.52633	95.9837	1.15834e-22
up	STR	Static	ENSG00000173402.13	DAG1	2.29518e-20	8.11802	1.11766	95.5153	1.46756e-22
up	STR	Static	ENSG00000145996.11	CDKAL1	3.36419e-20	8.75832	1.05275	94.7473	2.16304e-22
up	STR	Static	ENSG00000145794.17	MEGF10	3.4505e-20	9.42536	1.23689	94.6863	2.23079e-22
up	STR	Static	ENSG00000157827.20	FMNL2	3.57873e-20	8.75049	1.16079	94.5924	2.33912e-22
up	STR	Static	ENSG00000130940.15	CASZ1	4.41892e-20	8.19987	1.27405	94.143	2.93537e-22
up	STR	Static	ENSG00000072736.19	NFATC3	4.54697e-20	8.26899	1.12588	94.0759	3.03659e-22
up	STR	Static	ENSG00000064655.19	EYA2	5.40143e-20	8.82152	1.41068	93.7245	3.62641e-22
up	STR	Static	ENSG00000068305.19	MEF2A	5.40498e-20	8.7491	1.05365	93.7128	3.64799e-22
up	STR	Static	ENSG00000166444.19	DENND2B	5.63576e-20	8.48296	1.10096	93.6196	3.82377e-22
up	STR	Static	ENSG00000170832.13	USP32	9.15729e-20	8.24548	1.1794	92.6281	6.31066e-22
up	STR	Static	ENSG00000011275.19	RNF216	1.18802e-19	8.07246	1.15899	92.1027	8.22932e-22
up	STR	Static	ENSG00000180530.11	NRIP1	1.24736e-19	8.54653	1.06495	91.9961	8.68467e-22
up	STR	Static	ENSG00000145687.17	SSBP2	1.46157e-19	8.91476	1.0344	91.6624	1.028e-21
up	STR	Static	ENSG00000165895.19	ARHGAP42	1.48515e-19	8.27194	1.30368	91.6208	1.04985e-21
up	STR	Static	ENSG00000197077.14	KIAA1671	1.55809e-19	7.93619	1.59937	91.516	1.10695e-21
up	STR	Static	ENSG00000114423.23	CBLB	1.89306e-19	8.80765	1.20203	91.1109	1.35838e-21
up	STR	Static	ENSG00000092969.12	TGFB2	1.96054e-19	8.6418	1.15442	91.0319	1.41377e-21
up	STR	Static	ENSG00000262454.4	MIR193BHG	2.20032e-19	7.89273	1.45543	90.7938	1.59449e-21
up	STR	Static	ENSG00000156110.15	ADK	2.3801e-19	8.66807	1.05886	90.6213	1.73978e-21
up	STR	Static	ENSG00000147912.13	FBXO10	2.3801e-19	8.12198	1.37152	90.6191	1.74168e-21
up	STR	Static	ENSG00000151892.16	GFRA1	2.53461e-19	8.37066	1.12109	90.4851	1.86375e-21
up	STR	Static	ENSG00000180891.13	CUEDC1	2.86699e-19	8.05072	1.30085	90.2223	2.12852e-21
up	STR	Static	ENSG00000183943.6	PRKX	3.44393e-19	8.19136	1.20195	89.8501	2.56909e-21
up	STR	Static	ENSG00000107263.19	RAPGEF1	3.48682e-19	8.23301	1.17626	89.8162	2.61347e-21
up	STR	Static	ENSG00000169946.14	ZFPM2	4.05361e-19	8.95317	1.14032	89.4995	3.0671e-21
up	STR	Static	ENSG00000150867.14	PIP4K2A	4.33865e-19	8.18942	1.21076	89.3558	3.29818e-21
up	STR	Static	ENSG00000165675.19	ENOX2	5.57342e-19	8.5653	1.2614	88.8512	4.25663e-21
up	STR	Static	ENSG00000143322.22	ABL2	6.10228e-19	8.10974	1.17092	88.6625	4.6825e-21
up	STR	Static	ENSG00000168575.10	SLC20A2	6.81816e-19	8.26067	1.07322	88.4159	5.30417e-21
up	STR	Static	ENSG00000182871.16	COL18A1	6.88973e-19	8.13994	1.18594	88.3863	5.38432e-21
up	STR	Static	ENSG00000124782.21	RREB1	9.94613e-19	8.26667	1.24555	87.6068	7.98488e-21
up	STR	Static	ENSG00000186001.14	LRCH3	1.13139e-18	8.09154	1.05106	87.3346	9.16329e-21
up	STR	Static	ENSG00000157985.20	AGAP1	1.81244e-18	8.62318	1.05843	86.3512	1.50656e-20
up	STR	Static	ENSG00000109452.13	INPP4B	1.86273e-18	9.59131	1.11045	86.2803	1.56159e-20
up	STR	Static	ENSG00000227398.6	KIF9-AS1	1.86405e-18	8.09956	1.15483	86.2705	1.56932e-20
up	STR	Static	ENSG00000179818.17	PCBP1-AS1	1.97288e-18	8.05867	1.08283	86.1417	1.67496e-20
up	STR	Static	ENSG00000129116.20	PALLD	2.02612e-18	10.6967	1.23464	86.0725	1.73456e-20
up	STR	Static	ENSG00000291073.1	ENSG00000291073	2.87986e-18	8.03655	1.46851	85.3206	2.53705e-20
up	STR	Static	ENSG00000138814.17	PPP3CA	3.20817e-18	9.06515	1.05618	85.0913	2.84907e-20
up	STR	Static	ENSG00000196498.15	NCOR2	3.31047e-18	8.04691	1.20784	85.0213	2.95168e-20
up	STR	Static	ENSG00000164674.17	SYTL3	3.61981e-18	8.14485	1.31903	84.8368	3.24036e-20
up	STR	Static	ENSG00000172292.15	CERS6	4.26606e-18	8.71685	1.0528	84.5042	3.83402e-20
up	STR	Static	ENSG00000136478.9	TEX2	4.43356e-18	8.04002	1.23331	84.4202	4.0003e-20
up	STR	Static	ENSG00000077157.23	PPP1R12B	4.8722e-18	8.26907	1.14322	84.226	4.41338e-20
up	STR	Static	ENSG00000225689.2	ENSG00000225689	5.04983e-18	8.56896	1.33541	84.1474	4.59222e-20
up	STR	Static	ENSG00000130402.14	ACTN4	5.56059e-18	8.18315	1.04469	83.9492	5.07645e-20
up	STR	Static	ENSG00000171044.11	XKR6	5.60352e-18	8.22479	1.21655	83.9264	5.13555e-20
up	STR	Static	ENSG00000198648.12	STK39	5.71731e-18	8.55812	1.12917	83.879	5.26014e-20
up	STR	Static	ENSG00000277149.5	TYW1B	5.76523e-18	7.97843	1.25271	83.8548	5.32471e-20
up	STR	Static	ENSG00000173064.14	HECTD4	5.90983e-18	8.53108	1.02349	83.7983	5.47926e-20
up	STR	Static	ENSG00000140153.18	WDR20	6.88571e-18	8.05487	1.05879	83.4811	6.43296e-20
up	STR	Static	ENSG00000291153.1	STAG3L4	7.63869e-18	8.05108	1.18016	83.2684	7.16356e-20
up	STR	Static	ENSG00000156113.25	KCNMA1	8.55052e-18	8.96345	1.20102	83.0232	8.1098e-20
up	STR	Static	ENSG00000289950.1	ENSG00000289950	9.59379e-18	8.04661	1.6152	82.7737	9.20083e-20
up	STR	Static	ENSG00000078699.22	CBFA2T2	9.59379e-18	8.14744	1.11609	82.7735	9.20153e-20
up	STR	Static	ENSG00000141564.16	RPTOR	1.26508e-17	8.08997	1.16405	82.2122	1.22234e-19
up	STR	Static	ENSG00000033170.17	FUT8	1.37593e-17	8.0962	1.21079	82.0317	1.33923e-19
up	STR	Static	ENSG00000248266.1	ENSG00000248266	1.54089e-17	7.82978	1.37272	81.7864	1.51621e-19
up	STR	Static	ENSG00000197381.18	ADARB1	1.81613e-17	8.07686	1.33343	81.4473	1.79994e-19
up	STR	Static	ENSG00000169855.21	ROBO1	1.93907e-17	9.41483	1.36768	81.3108	1.92867e-19
up	STR	Static	ENSG00000159842.16	ABR	1.94595e-17	7.91339	1.44753	81.2968	1.94243e-19
up	STR	Static	ENSG00000205726.15	ITSN1	2.12887e-17	8.13872	1.11988	81.0983	2.1477e-19
up	STR	Static	ENSG00000180263.14	FGD6	2.18924e-17	7.87157	1.46779	81.036	2.21638e-19
up	STR	Static	ENSG00000152413.15	HOMER1	2.23951e-17	8.12328	1.19908	80.9843	2.27523e-19
up	STR	Static	ENSG00000173166.18	RAPH1	2.46225e-17	8.34383	1.14727	80.7831	2.51902e-19
up	STR	Static	ENSG00000159267.17	HLCS	2.66975e-17	8.12732	1.14009	80.6164	2.74078e-19
up	STR	Static	ENSG00000070601.10	FRMPD1	2.90233e-17	8.14115	1.25963	80.4377	3.00017e-19
up	STR	Static	ENSG00000198964.14	SGMS1	3.11385e-17	7.86356	1.4157	80.2852	3.24094e-19
up	STR	Static	ENSG00000152284.5	TCF7L1	3.11563e-17	8.4363	1.12395	80.2773	3.25386e-19
up	STR	Static	ENSG00000157933.11	SKI	3.48968e-17	7.92955	1.17703	80.0399	3.66931e-19
up	STR	Static	ENSG00000185070.12	FLRT2	3.69081e-17	8.62983	1.17048	79.9225	3.8939e-19
up	STR	Static	ENSG00000160584.17	SIK3	3.92054e-17	8.42033	1.02574	79.7965	4.15019e-19
up	STR	Static	ENSG00000143494.16	VASH2	4.14471e-17	8.54469	1.03291	79.6714	4.42147e-19
up	STR	Static	ENSG00000103489.12	XYLT1	4.14471e-17	8.14906	1.49233	79.6669	4.43167e-19
up	STR	Static	ENSG00000242588.7	ENSG00000242588	4.46288e-17	8.15544	1.09943	79.5012	4.81942e-19
up	STR	Static	ENSG00000138190.17	EXOC6	4.84624e-17	8.58052	1.04618	79.3254	5.26784e-19
up	STR	Static	ENSG00000162390.18	ACOT11	4.87753e-17	7.84547	1.43976	79.3062	5.31918e-19
up	STR	Static	ENSG00000170921.16	TANC2	5.14557e-17	8.94878	1.02443	79.1868	5.65061e-19
up	STR	Static	ENSG00000196730.13	DAPK1	5.3586e-17	8.25204	1.06253	79.0948	5.91995e-19
up	STR	Static	ENSG00000070778.13	PTPN21	5.952e-17	8.20365	1.14074	78.881	6.59666e-19
up	STR	Static	ENSG00000101004.16	NINL	5.97917e-17	8.06249	1.12822	78.8657	6.64801e-19
up	STR	Static	ENSG00000064999.16	ANKS1A	6.31468e-17	8.3757	1.05754	78.739	7.08834e-19
up	STR	Static	ENSG00000139722.7	VPS37B	6.87689e-17	8.01254	1.1283	78.5518	7.79272e-19
up	STR	Static	ENSG00000184349.14	EFNA5	7.96708e-17	8.69407	1.36587	78.2426	9.113e-19
up	STR	Static	ENSG00000035664.11	DAPK2	8.43583e-17	8.13888	1.51682	78.1236	9.67914e-19
up	STR	Static	ENSG00000109265.15	CRACD	9.3617e-17	8.78718	1.29537	77.9118	1.07747e-18
up	STR	Static	ENSG00000018408.15	WWTR1	9.7577e-17	9.35568	1.03609	77.8239	1.12652e-18
up	STR	Static	ENSG00000040199.18	PHLPP2	1.00407e-16	7.90411	1.23698	77.7613	1.16276e-18
up	STR	Static	ENSG00000077044.11	DGKD	1.14606e-16	8.20955	1.07614	77.482	1.3394e-18
up	STR	Static	ENSG00000230490.4	ENSG00000230490	1.41909e-16	7.895	1.71255	77.0361	1.67865e-18
up	STR	Static	ENSG00000011566.15	MAP4K3	1.44812e-16	8.29593	1.02051	76.9901	1.71814e-18
up	STR	Static	ENSG00000166016.6	ABTB2	1.86345e-16	8.12279	1.46251	76.4628	2.244e-18
up	STR	Static	ENSG00000138162.19	TACC2	2.12439e-16	8.101	1.12005	76.1924	2.57333e-18
up	STR	Static	ENSG00000007047.16	MARK4	2.50985e-16	8.00349	1.2104	75.8573	3.04916e-18
up	STR	Static	ENSG00000157600.12	TMEM164	2.81453e-16	8.05062	1.19641	75.6196	3.4393e-18
up	STR	Static	ENSG00000115306.16	SPTBN1	3.0591e-16	9.27007	1.01753	75.4493	3.74903e-18
up	STR	Static	ENSG00000290923.1	PGM5P2	3.06592e-16	8.60356	1.41081	75.4392	3.76828e-18
up	STR	Static	ENSG00000163872.16	YEATS2	4.06767e-16	8.16459	1.01917	74.8527	5.07176e-18
up	STR	Static	ENSG00000142798.20	HSPG2	4.70451e-16	8.05796	1.08861	74.5599	5.88251e-18
up	STR	Static	ENSG00000054965.11	FAM168A	5.03542e-16	8.07819	1.19008	74.4146	6.33206e-18
up	STR	Static	ENSG00000105738.11	SIPA1L3	6.84511e-16	7.93495	1.33373	73.7808	8.72933e-18
up	STR	Static	ENSG00000148219.18	ASTN2	6.92909e-16	8.16306	1.71406	73.7512	8.86105e-18
up	STR	Static	ENSG00000165323.16	FAT3	7.51601e-16	9.21276	1.15152	73.5852	9.6383e-18
up	STR	Static	ENSG00000120725.13	SIL1	1.0393e-15	7.96836	1.10688	72.9076	1.35861e-17
up	STR	Static	ENSG00000224812.4	TMEM72-AS1	1.08876e-15	7.90098	1.45846	72.8105	1.42713e-17
up	STR	Static	ENSG00000130939.20	UBE4B	1.35343e-15	8.04636	1.03465	72.3758	1.77886e-17
up	STR	Static	ENSG00000088854.13	DNAAF9	1.42482e-15	8.00233	1.12291	72.269	1.87776e-17
up	STR	Static	ENSG00000079156.17	OSBPL6	1.50347e-15	8.22473	1.40196	72.1576	1.98675e-17
up	STR	Static	ENSG00000291118.1	ZNF767P	1.53265e-15	7.98314	1.07256	72.1091	2.03621e-17
up	STR	Static	ENSG00000167680.17	SEMA6B	1.55986e-15	8.24361	1.08648	72.0691	2.0779e-17
up	STR	Static	ENSG00000015153.15	YAF2	1.86889e-15	8.25809	1.02904	71.6915	2.51611e-17
up	STR	Static	ENSG00000119522.18	DENND1A	2.16833e-15	8.15044	1.08565	71.3776	2.95006e-17
up	STR	Static	ENSG00000064393.16	HIPK2	2.17177e-15	8.09723	1.07772	71.3693	2.96245e-17
up	STR	Static	ENSG00000160963.14	COL26A1	2.21528e-15	8.041	1.33784	71.325	3.02968e-17
up	STR	Static	ENSG00000023171.20	GRAMD1B	2.35913e-15	8.17097	1.23594	71.1958	3.23479e-17
up	STR	Static	ENSG00000182446.15	NPLOC4	2.60187e-15	7.98412	1.02449	70.9924	3.5861e-17
up	STR	Static	ENSG00000017260.20	ATP2C1	2.6423e-15	8.07462	1.11061	70.9569	3.65122e-17
up	STR	Static	ENSG00000173065.14	FAM222B	4.17321e-15	8.02639	1.09525	70.0351	5.82598e-17
up	STR	Static	ENSG00000030304.15	MUSK	4.37938e-15	8.55708	1.01644	69.931	6.14154e-17
up	STR	Static	ENSG00000175175.6	PPM1E	4.37938e-15	8.57425	1.72662	69.9299	6.14491e-17
up	STR	Static	ENSG00000172992.13	DCAKD	4.67202e-15	7.937	1.05237	69.7973	6.57213e-17
up	STR	Static	ENSG00000086015.23	MAST2	4.78925e-15	8.10631	1.09765	69.7435	6.75405e-17
up	STR	Static	ENSG00000102935.12	ZNF423	4.88117e-15	8.11358	1.14312	69.701	6.90102e-17
up	STR	Static	ENSG00000136267.14	DGKB	5.12242e-15	8.70261	2.11291	69.6009	7.26029e-17
up	STR	Static	ENSG00000077264.17	PAK3	6.12425e-15	8.03059	1.37838	69.2289	8.76727e-17
up	STR	Static	ENSG00000118689.15	FOXO3	6.82708e-15	8.14536	1.16444	69.0049	9.82191e-17
up	STR	Static	ENSG00000157350.13	ST3GAL2	7.0525e-15	7.87567	1.18254	68.936	1.01713e-16
up	STR	Static	ENSG00000149596.7	JPH2	7.37425e-15	8.14712	1.14447	68.8383	1.06877e-16
up	STR	Static	ENSG00000185420.19	SMYD3	8.03294e-15	8.7002	1.02926	68.6647	1.16709e-16
up	STR	Static	ENSG00000279168.2	ENSG00000279168	8.12099e-15	8.05315	1.25639	68.6384	1.18277e-16
up	STR	Static	ENSG00000071205.12	ARHGAP10	8.45924e-15	8.3183	1.09126	68.5532	1.23503e-16
up	STR	Static	ENSG00000134852.15	CLOCK	8.51233e-15	7.98571	1.14783	68.536	1.24581e-16
up	STR	Static	ENSG00000226179.6	LINC00685	9.74627e-15	7.85894	1.10094	68.2548	1.43679e-16
up	STR	Static	ENSG00000183020.15	AP2A2	1.01225e-14	7.88701	1.21611	68.167	1.50221e-16
up	STR	Static	ENSG00000158966.16	CACHD1	1.10645e-14	8.04539	1.46348	67.981	1.65078e-16
up	STR	Static	ENSG00000160563.14	MED27	1.19703e-14	8.0308	1.06093	67.8212	1.79017e-16
up	STR	Static	ENSG00000196782.13	MAML3	1.2035e-14	8.72267	1.04066	67.8059	1.80412e-16
up	STR	Static	ENSG00000103942.13	HOMER2	1.29758e-14	8.15146	1.16206	67.6435	1.95897e-16
up	STR	Static	ENSG00000170873.19	MTSS1	1.37531e-14	8.76231	1.38012	67.5149	2.09098e-16
up	STR	Static	ENSG00000166272.18	WBP1L	1.49411e-14	7.93281	1.0667	67.3378	2.28752e-16
up	STR	Static	ENSG00000177238.15	TRIM72	1.51928e-14	7.9354	1.12376	67.2912	2.34225e-16
up	STR	Static	ENSG00000099910.17	KLHL22	1.52955e-14	7.86138	1.17184	67.2723	2.36479e-16
up	STR	Static	ENSG00000110693.19	SOX6	1.52955e-14	9.24145	1.03816	67.2662	2.37219e-16
up	STR	Static	ENSG00000151322.20	NPAS3	1.61951e-14	8.19459	1.32258	67.1472	2.51978e-16
up	STR	Static	ENSG00000175662.18	TOM1L2	2.23873e-14	7.87743	1.16549	66.4821	3.53094e-16
up	STR	Static	ENSG00000204634.13	TBC1D8	2.42643e-14	8.01422	1.15228	66.3145	3.84423e-16
up	STR	Static	ENSG00000153956.17	CACNA2D1	2.67994e-14	10.3366	1.23314	66.1054	4.27442e-16
up	STR	Static	ENSG00000145832.16	SLC25A48	2.70767e-14	7.84248	2.02068	66.0807	4.32827e-16
up	STR	Static	ENSG00000249592.7	PCGF3-AS1	2.94613e-14	7.83491	1.17379	65.9056	4.73039e-16
up	STR	Static	ENSG00000061337.16	LZTS1	3.09489e-14	8.06509	1.20715	65.8042	4.98023e-16
up	STR	Static	ENSG00000287787.1	ENSG00000287787	3.21767e-14	7.82536	1.39698	65.7188	5.20067e-16
up	STR	Static	ENSG00000138709.20	LARP1B	3.34855e-14	8.16068	1.01211	65.6359	5.4241e-16
up	STR	Static	ENSG00000144057.16	ST6GAL2	3.49994e-14	8.30468	1.14766	65.5402	5.69419e-16
up	STR	Static	ENSG00000120254.16	MTHFD1L	3.61919e-14	8.45308	1.05346	65.4655	5.91392e-16
up	STR	Static	ENSG00000150961.15	SEC24D	3.89094e-14	8.07656	1.09472	65.31	6.39944e-16
up	STR	Static	ENSG00000140859.16	KIFC3	4.61196e-14	8.1482	1.35782	64.9581	7.65084e-16
up	STR	Static	ENSG00000107669.19	ATE1	5.31528e-14	8.0033	1.02864	64.67	8.85533e-16
up	STR	Static	ENSG00000242086.8	MUC20-OT1	5.6387e-14	8.1441	1.06584	64.5494	9.41419e-16
up	STR	Static	ENSG00000166887.16	VPS39	5.70603e-14	7.96329	1.13139	64.5177	9.56714e-16
up	STR	Static	ENSG00000135048.14	CEMIP2	6.98006e-14	8.09081	1.11524	64.0957	1.1852e-15
up	STR	Static	ENSG00000111962.8	UST	7.46841e-14	8.07832	1.37379	63.9583	1.27078e-15
up	STR	Static	ENSG00000188517.17	COL25A1	8.30267e-14	9.84128	1.35556	63.7374	1.42158e-15
up	STR	Static	ENSG00000064042.18	LIMCH1	9.01614e-14	8.52544	1.06998	63.5628	1.55335e-15
up	STR	Static	ENSG00000101846.9	STS	1.01413e-13	8.00055	1.21156	63.323	1.7544e-15
up	STR	Static	ENSG00000147100.11	SLC16A2	1.27119e-13	8.0615	1.12602	62.8619	2.21716e-15
up	STR	Static	ENSG00000072110.16	ACTN1	1.37451e-13	7.97511	1.28867	62.6881	2.42179e-15
up	STR	Static	ENSG00000139174.12	PRICKLE1	1.51022e-13	8.9467	1.18423	62.4829	2.68772e-15
up	STR	Static	ENSG00000067113.17	PLPP1	1.53601e-13	8.21247	1.05136	62.4339	2.75544e-15
up	STR	Static	ENSG00000177707.11	NECTIN3	1.66544e-13	8.98355	1.14126	62.259	3.0113e-15
up	STR	Static	ENSG00000068024.18	HDAC4	1.71326e-13	8.1194	1.03026	62.1994	3.10385e-15
up	STR	Static	ENSG00000049323.16	LTBP1	1.90357e-13	8.7999	1.14927	61.9843	3.46214e-15
up	STR	Static	ENSG00000111799.22	COL12A1	1.91285e-13	8.41545	1.24856	61.9708	3.48582e-15
up	STR	Static	ENSG00000182872.16	RBM10	2.24715e-13	7.82619	1.05017	61.6422	4.11896e-15
up	STR	Static	ENSG00000116786.13	PLEKHM2	2.25695e-13	8.00932	1.00228	61.6298	4.14494e-15
up	STR	Static	ENSG00000162104.10	ADCY9	2.36038e-13	7.96612	1.25738	61.5264	4.36843e-15
up	STR	Static	ENSG00000196535.20	MYO18A	2.73696e-13	8.00774	1.07528	61.2162	5.114e-15
up	STR	Static	ENSG00000173068.19	BNC2	3.11148e-13	8.87091	1.12383	60.9562	5.83588e-15
up	STR	Static	ENSG00000124507.11	PACSIN1	3.12071e-13	7.92521	1.45402	60.9466	5.8643e-15
up	STR	Static	ENSG00000127663.15	KDM4B	4.15855e-13	7.88546	1.08115	60.3593	7.90317e-15
up	STR	Static	ENSG00000176809.11	LRRC37A3	4.50403e-13	7.91646	1.11816	60.1985	8.57576e-15
up	STR	Static	ENSG00000164506.16	STXBP5	4.57965e-13	8.20336	1.09271	60.1584	8.75227e-15
up	STR	Static	ENSG00000151718.16	WWC2	4.59175e-13	8.17017	1.01436	60.1495	8.79171e-15
up	STR	Static	ENSG00000108669.18	CYTH1	6.66777e-13	7.86466	1.18754	59.3864	1.29561e-14
up	STR	Static	ENSG00000184194.6	GPR173	7.49397e-13	7.98858	1.15715	59.1386	1.46946e-14
up	STR	Static	ENSG00000164483.17	SAMD3	7.63686e-13	8.25529	1.46929	59.0979	1.50019e-14
up	STR	Static	ENSG00000243716.12	NPIPB5	7.66382e-13	7.81428	1.23585	59.0874	1.50821e-14
up	STR	Static	ENSG00000291088.1	NPEPPSP1	8.00675e-13	7.78893	1.08269	58.9907	1.58423e-14
up	STR	Static	ENSG00000109756.10	RAPGEF2	8.26068e-13	8.06493	1.03916	58.9257	1.6374e-14
up	STR	Static	ENSG00000228393.6	LINC01004	8.33276e-13	7.96664	1.03141	58.9051	1.65465e-14
up	STR	Static	ENSG00000170145.5	SIK2	9.8273e-13	8.07892	1.2048	58.5735	1.95841e-14
up	STR	Static	ENSG00000175115.13	PACS1	1.01935e-12	7.99564	1.16033	58.498	2.035e-14
up	STR	Static	ENSG00000103671.10	TRIP4	1.11861e-12	7.80647	1.07798	58.2977	2.25304e-14
up	STR	Static	ENSG00000234323.10	LINC01505	1.17546e-12	7.94629	1.51715	58.1933	2.3759e-14
up	STR	Static	ENSG00000177103.15	DSCAML1	1.2993e-12	8.06315	1.75501	57.9859	2.64004e-14
up	STR	Static	ENSG00000120690.16	ELF1	1.35637e-12	8.00691	1.01687	57.8979	2.76082e-14
up	STR	Static	ENSG00000078269.15	SYNJ2	1.37574e-12	8.03317	1.17958	57.8666	2.80514e-14
up	STR	Static	ENSG00000198796.7	ALPK2	1.40535e-12	8.21329	1.04752	57.8178	2.87551e-14
up	STR	Static	ENSG00000087589.17	CASS4	1.53981e-12	8.09182	1.19168	57.6279	3.16702e-14
up	STR	Static	ENSG00000241973.11	PI4KA	1.63406e-12	7.81687	1.15167	57.4975	3.38409e-14
up	STR	Static	ENSG00000274487.5	NPEPPSP1	1.69291e-12	7.78676	1.06747	57.4212	3.518e-14
up	STR	Static	ENSG00000068366.21	ACSL4	1.69787e-12	7.98885	1.04902	57.4121	3.53434e-14
up	STR	Static	ENSG00000290890.1	ENSG00000290890	1.95709e-12	7.66932	1.1606	57.1192	4.10175e-14
up	STR	Static	ENSG00000203739.6	PRDX6-AS1	1.97731e-12	8.44131	1.19907	57.0957	4.15115e-14
up	STR	Static	ENSG00000196811.13	CHRNG	2.04845e-12	7.98826	1.13546	57.0228	4.30778e-14
up	STR	Static	ENSG00000140945.17	CDH13	2.11577e-12	9.04706	1.07239	56.9559	4.45686e-14
up	STR	Static	ENSG00000171385.11	KCND3	2.13892e-12	8.15821	1.61175	56.9312	4.51323e-14
up	STR	Static	ENSG00000182985.19	CADM1	2.24374e-12	8.22654	1.24409	56.8272	4.75831e-14
up	STR	Static	ENSG00000143847.16	PPFIA4	2.43106e-12	7.99309	1.17739	56.6597	5.18148e-14
up	STR	Static	ENSG00000111961.19	SASH1	2.60377e-12	8.52948	1.34895	56.5084	5.59583e-14
up	STR	Static	ENSG00000172456.18	FGGY	2.86152e-12	7.85832	1.19068	56.3163	6.1701e-14
up	STR	Static	ENSG00000130158.14	DOCK6	2.92318e-12	7.93547	1.12204	56.2712	6.31343e-14
up	STR	Static	ENSG00000109654.16	TRIM2	3.00139e-12	7.81364	1.09276	56.2096	6.51432e-14
up	STR	Static	ENSG00000213981.8	ENSG00000213981	3.0357e-12	7.73091	1.64008	56.184	6.59958e-14
up	STR	Static	ENSG00000010818.11	HIVEP2	3.21302e-12	8.19409	1.21708	56.0564	7.04215e-14
up	STR	Static	ENSG00000074590.14	NUAK1	3.91446e-12	7.89052	1.2758	55.6523	8.64904e-14
up	STR	Static	ENSG00000150893.11	FREM2	4.16436e-12	8.01216	1.35738	55.5212	9.24558e-14
up	STR	Static	ENSG00000087842.11	PIR	4.18903e-12	7.91112	1.11554	55.5065	9.31524e-14
up	STR	Static	ENSG00000268746.1	ENSG00000268746	4.24359e-12	7.79135	1.03786	55.4772	9.45501e-14
up	STR	Static	ENSG00000105855.10	ITGB8	4.24359e-12	7.81419	1.41081	55.4747	9.46672e-14
up	STR	Static	ENSG00000139668.9	WDFY2	4.6297e-12	7.82251	1.18109	55.2973	1.0361e-13
up	STR	Static	ENSG00000186153.19	WWOX	4.8149e-12	8.85283	1.01033	55.214	1.08096e-13
up	STR	Static	ENSG00000283563.1	ENSG00000283563	5.11397e-12	8.45348	1.23179	55.0924	1.14992e-13
up	STR	Static	ENSG00000153944.12	MSI2	5.22792e-12	8.13907	1.01841	55.0429	1.17926e-13
up	STR	Static	ENSG00000102786.15	INTS6	5.536e-12	7.95911	1.06492	54.9242	1.25268e-13
up	STR	Static	ENSG00000099204.22	ABLIM1	6.17294e-12	8.04192	1.18769	54.7071	1.399e-13
up	STR	Static	ENSG00000144645.16	OSBPL10	6.22053e-12	7.93816	1.4278	54.6797	1.41863e-13
up	STR	Static	ENSG00000133687.16	TMTC1	6.39322e-12	8.89261	1.06262	54.6167	1.46482e-13
up	STR	Static	ENSG00000196663.16	TECPR2	7.55074e-12	7.82639	1.01659	54.2715	1.74613e-13
up	STR	Static	ENSG00000039560.14	RAI14	7.62803e-12	8.11663	1.26915	54.2455	1.76942e-13
up	STR	Static	ENSG00000174099.12	MSRB3	7.82897e-12	7.9723	1.13535	54.1914	1.81881e-13
up	STR	Static	ENSG00000041515.16	MYO16	7.8859e-12	9.15795	1.38513	54.1742	1.83484e-13
up	STR	Static	ENSG00000108239.9	TBC1D12	8.05675e-12	7.83425	1.10503	54.1261	1.88032e-13
up	STR	Static	ENSG00000245164.10	LINC00861	9.02756e-12	8.09444	1.74707	53.8817	2.12934e-13
up	STR	Static	ENSG00000272980.5	ENSG00000272980	9.53669e-12	7.90909	1.08055	53.7621	2.26298e-13
up	STR	Static	ENSG00000140948.13	ZCCHC14	1.4861e-11	7.80593	1.09822	52.8471	3.60558e-13
up	STR	Static	ENSG00000172159.16	FRMD3	1.71667e-11	7.96517	1.35192	52.5495	4.19548e-13
up	STR	Static	ENSG00000264522.6	OTUD7B	1.87868e-11	7.85868	1.01714	52.3667	4.60477e-13
up	STR	Static	ENSG00000155229.21	MMS19	2.0227e-11	7.7682	1.03982	52.2102	4.98652e-13
up	STR	Static	ENSG00000110395.8	CBL	2.14074e-11	7.88092	1.01096	52.0848	5.31555e-13
up	STR	Static	ENSG00000228624.8	HDAC2-AS2	2.33199e-11	7.99827	1.341	51.9062	5.82152e-13
up	STR	Static	ENSG00000101638.14	ST8SIA5	2.37368e-11	7.74252	1.33207	51.868	5.9361e-13
up	STR	Static	ENSG00000117069.15	ST6GALNAC5	2.45072e-11	8.88246	1.13776	51.7997	6.14618e-13
up	STR	Static	ENSG00000138347.17	MYPN	2.54284e-11	8.21399	1.19236	51.7217	6.39527e-13
up	STR	Static	ENSG00000079805.19	DNM2	2.98418e-11	7.79225	1.00755	51.3827	7.60065e-13
up	STR	Static	ENSG00000124151.19	NCOA3	3.00243e-11	7.87632	1.11962	51.368	7.65778e-13
up	STR	Static	ENSG00000154928.19	EPHB1	3.60078e-11	7.74685	1.58939	51.0003	9.23506e-13
up	STR	Static	ENSG00000171475.14	WIPF2	3.61254e-11	7.85465	1.05027	50.9912	9.27806e-13
up	STR	Static	ENSG00000150457.9	LATS2	3.82e-11	7.92324	1.01251	50.8762	9.83801e-13
up	STR	Static	ENSG00000289346.1	ENSG00000289346	4.04137e-11	8.05078	1.01831	50.7521	1.04799e-12
up	STR	Static	ENSG00000254929.6	ENSG00000254929	4.63777e-11	7.8921	1.20618	50.4686	1.21088e-12
up	STR	Static	ENSG00000154330.13	PGM5	5.50823e-11	8.43923	1.17295	50.1257	1.44207e-12
up	STR	Static	ENSG00000164916.11	FOXK1	6.0507e-11	7.85836	1.00929	49.9387	1.58624e-12
up	STR	Static	ENSG00000134569.10	LRP4	6.35329e-11	7.79829	1.1688	49.8377	1.67008e-12
up	STR	Static	ENSG00000275342.6	PRAG1	7.35623e-11	8.07871	1.13207	49.5369	1.94678e-12
up	STR	Static	ENSG00000091490.11	SEL1L3	7.37115e-11	8.00442	1.15636	49.5303	1.95335e-12
up	STR	Static	ENSG00000103966.11	EHD4	7.41209e-11	8.01123	1.0582	49.5168	1.96683e-12
up	STR	Static	ENSG00000147251.16	DOCK11	9.09008e-11	7.83154	1.12991	49.0904	2.44439e-12
up	STR	Static	ENSG00000178764.8	ZHX2	9.43034e-11	7.81821	1.35056	49.0131	2.54258e-12
up	STR	Static	ENSG00000198952.8	SMG5	9.61838e-11	7.75076	1.01026	48.9641	2.60695e-12
up	STR	Static	ENSG00000270249.2	ENSG00000270249	1.0364e-10	7.79057	1.12988	48.8048	2.82745e-12
up	STR	Static	ENSG00000172346.15	CSDC2	1.18097e-10	7.92167	1.07566	48.5309	3.25122e-12
up	STR	Static	ENSG00000107796.13	ACTA2	1.33944e-10	8.29512	1.89255	48.2714	3.71128e-12
up	STR	Static	ENSG00000160293.17	VAV2	1.38786e-10	7.75798	1.20518	48.1967	3.85531e-12
up	STR	Static	ENSG00000168255.20	POLR2J3	1.45366e-10	7.71562	1.09964	48.0967	4.05716e-12
up	STR	Static	ENSG00000184985.16	SORCS2	1.55828e-10	8.06236	1.22497	47.9547	4.36192e-12
up	STR	Static	ENSG00000108557.20	RAI1	1.6146e-10	7.76172	1.09155	47.8776	4.53677e-12
up	STR	Static	ENSG00000143919.16	CAMKMT	1.70132e-10	8.12679	1.00119	47.7577	4.82274e-12
up	STR	Static	ENSG00000058056.10	USP13	1.77543e-10	7.98252	1.09901	47.6668	5.05175e-12
up	STR	Static	ENSG00000155792.10	DEPTOR	1.84925e-10	8.27113	1.15022	47.582	5.27494e-12
up	STR	Static	ENSG00000233237.9	LINC00472	2.19125e-10	8.34442	1.19245	47.2324	6.30497e-12
up	STR	Static	ENSG00000259628.1	ENSG00000259628	2.46706e-10	7.95163	1.11657	46.988	7.1424e-12
up	STR	Static	ENSG00000147573.17	TRIM55	2.59049e-10	8.36165	1.03346	46.8899	7.50894e-12
up	STR	Static	ENSG00000233559.2	LINC00513	2.5961e-10	8.07408	1.10005	46.8832	7.53441e-12
up	STR	Static	ENSG00000196369.12	SRGAP2B	2.63382e-10	8.65116	1.0191	46.8478	7.67196e-12
up	STR	Static	ENSG00000204442.4	NALF1	2.69022e-10	8.05357	2.48316	46.8015	7.85535e-12
up	STR	Static	ENSG00000206527.10	HACD2	2.71637e-10	7.71824	1.07762	46.7802	7.94137e-12
up	STR	Static	ENSG00000070882.13	OSBPL3	2.91614e-10	7.6765	1.29232	46.6316	8.56682e-12
up	STR	Static	ENSG00000096968.14	JAK2	3.02699e-10	7.78608	1.04639	46.5537	8.91398e-12
up	STR	Static	ENSG00000130164.15	LDLR	3.73141e-10	7.71054	1.11361	46.1087	1.11872e-11
up	STR	Static	ENSG00000284879.1	NCAL1	3.91829e-10	7.85469	1.18858	46.0106	1.17614e-11
up	STR	Static	ENSG00000174943.11	KCTD13	4.27438e-10	7.68967	1.00189	45.8264	1.29214e-11
up	STR	Static	ENSG00000100678.20	SLC8A3	4.67594e-10	7.70792	1.26928	45.6413	1.42017e-11
up	STR	Static	ENSG00000253619.1	ENSG00000253619	4.93939e-10	8.25654	1.28559	45.5202	1.51071e-11
up	STR	Static	ENSG00000241288.8	LINC02614	4.95941e-10	8.04181	1.3262	45.51	1.5186e-11
up	STR	Static	ENSG00000143816.8	WNT9A	5.14286e-10	7.76768	1.39849	45.4321	1.58026e-11
up	STR	Static	ENSG00000095637.23	SORBS1	5.32502e-10	8.19512	1.45728	45.3549	1.64379e-11
up	STR	Static	ENSG00000227681.5	ENSG00000227681	5.70708e-10	8.04764	1.35614	45.2057	1.77389e-11
up	STR	Static	ENSG00000225968.8	ELFN1	6.06414e-10	7.79422	1.14043	45.0824	1.88919e-11
up	STR	Static	ENSG00000169047.6	IRS1	6.98433e-10	7.83178	1.02555	44.7924	2.19074e-11
up	STR	Static	ENSG00000155846.17	PPARGC1B	8.33683e-10	7.73583	1.11652	44.4259	2.64163e-11
up	STR	Static	ENSG00000174407.15	MIR1-1HG	8.70964e-10	7.7218	1.22764	44.3294	2.77523e-11
up	STR	Static	ENSG00000183098.12	GPC6	8.85775e-10	9.03463	1.3172	44.2942	2.82557e-11
up	STR	Static	ENSG00000254787.1	ENSG00000254787	9.42906e-10	8.26156	1.00513	44.1631	3.02121e-11
up	STR	Static	ENSG00000011028.14	MRC2	9.54622e-10	7.78314	1.12176	44.1368	3.06214e-11
up	STR	Static	ENSG00000139793.21	MBNL2	9.9046e-10	7.98212	1.0109	44.0603	3.18414e-11
up	STR	Static	ENSG00000169891.18	REPS2	1.04063e-09	7.88629	1.20981	43.9528	3.36391e-11
up	STR	Static	ENSG00000224081.10	SLC44A3-AS1	1.12875e-09	8.17471	1.17031	43.7894	3.65678e-11
up	STR	Static	ENSG00000119899.13	SLC17A5	1.16618e-09	8.09992	1.06316	43.717	3.79461e-11
up	STR	Static	ENSG00000183458.15	PKD1P3	1.26146e-09	7.67396	1.16226	43.5421	4.14946e-11
up	STR	Static	ENSG00000173210.21	ABLIM3	1.29816e-09	8.69954	1.06932	43.4817	4.2794e-11
up	STR	Static	ENSG00000078747.17	ITCH	1.65508e-09	7.82876	1.08531	42.9834	5.52065e-11
up	STR	Static	ENSG00000189337.17	KAZN	1.89978e-09	8.35409	1.2027	42.6991	6.38411e-11
up	STR	Static	ENSG00000050767.18	COL23A1	1.92503e-09	8.12476	1.09041	42.6692	6.48265e-11
up	STR	Static	ENSG00000140199.13	SLC12A6	1.95928e-09	7.74086	1.13699	42.6305	6.6119e-11
up	STR	Static	ENSG00000110723.12	EXPH5	2.00266e-09	7.68096	1.25244	42.5856	6.7654e-11
up	STR	Static	ENSG00000172318.6	B3GALT1	2.06551e-09	8.19876	1.38265	42.517	7.00708e-11
up	STR	Static	ENSG00000164484.12	TMEM200A	2.28128e-09	7.91506	1.0459	42.3104	7.78767e-11
up	STR	Static	ENSG00000184156.18	KCNQ3	2.30421e-09	7.68269	1.46159	42.2888	7.87413e-11
up	STR	Static	ENSG00000169372.13	CRADD	2.51585e-09	7.88401	1.07923	42.1068	8.64206e-11
up	STR	Static	ENSG00000141458.13	NPC1	2.78969e-09	7.75615	1.05423	41.8847	9.6818e-11
up	STR	Static	ENSG00000175093.5	SPSB4	2.99652e-09	7.77892	1.1593	41.7317	1.04699e-10
up	STR	Static	ENSG00000132854.19	KANK4	3.05947e-09	8.24053	1.12886	41.6863	1.07159e-10
up	STR	Static	ENSG00000248671.9	ALG1L9P	3.14485e-09	7.99039	1.91421	41.6245	1.10596e-10
up	STR	Static	ENSG00000145390.12	USP53	3.1847e-09	7.72991	1.10155	41.596	1.12224e-10
up	STR	Static	ENSG00000007545.16	CRAMP1	3.59231e-09	7.716	1.00321	41.3409	1.27864e-10
up	STR	Static	ENSG00000183853.18	KIRREL1	4.37067e-09	7.75395	1.22871	40.9247	1.58208e-10
up	STR	Static	ENSG00000148848.15	ADAM12	5.14293e-09	8.84655	1.0422	40.5953	1.87258e-10
up	STR	Static	ENSG00000291175.1	ENSG00000291175	5.2702e-09	7.81221	1.13163	40.5418	1.92454e-10
up	STR	Static	ENSG00000138119.17	MYOF	5.48824e-09	8.23315	1.02281	40.4588	2.00806e-10
up	STR	Static	ENSG00000081248.12	CACNA1S	5.60117e-09	7.95296	1.01215	40.4171	2.05137e-10
up	STR	Static	ENSG00000248587.8	GDNF-AS1	5.85702e-09	7.62935	1.01983	40.328	2.14715e-10
up	STR	Static	ENSG00000100605.17	ITPK1	6.62921e-09	7.83599	1.10178	40.0766	2.44201e-10
up	STR	Static	ENSG00000121104.8	FAM117A	7.10575e-09	7.80788	1.08062	39.9185	2.64784e-10
up	STR	Static	ENSG00000130147.16	SH3BP4	9.88708e-09	7.71649	1.09473	39.2183	3.78962e-10
up	STR	Static	ENSG00000137834.15	SMAD6	1.03828e-08	7.65999	1.16097	39.1156	3.99439e-10
up	STR	Static	ENSG00000130304.17	SLC27A1	1.0417e-08	7.71058	1.03264	39.1074	4.01122e-10
up	STR	Static	ENSG00000143028.9	SYPL2	1.37701e-08	7.66246	1.20449	38.5094	5.44915e-10
up	STR	Static	ENSG00000006459.11	KDM7A	2.00045e-08	7.75862	1.07268	37.7477	8.05124e-10
up	STR	Static	ENSG00000145147.20	SLIT2	2.2246e-08	8.19155	1.28908	37.5251	9.02451e-10
up	STR	Static	ENSG00000185274.13	GALNT17	2.56566e-08	7.78629	1.31067	37.2265	1.05175e-09
up	STR	Static	ENSG00000172985.11	SH3RF3	2.99067e-08	7.96465	1.23469	36.9058	1.23978e-09
up	STR	Static	ENSG00000135636.16	DYSF	3.31853e-08	8.03766	1.0002	36.6963	1.38041e-09
up	STR	Static	ENSG00000144868.14	TMEM108	3.9925e-08	8.66344	1.10665	36.3045	1.68771e-09
up	STR	Static	ENSG00000065413.20	ANKRD44	4.05988e-08	8.81635	1.02848	36.2637	1.72341e-09
up	STR	Static	ENSG00000078295.17	ADCY2	4.78937e-08	7.91012	1.15244	35.9271	2.04838e-09
up	STR	Static	ENSG00000163637.13	PRICKLE2	5.09544e-08	8.06254	1.15103	35.7953	2.19173e-09
up	STR	Static	ENSG00000198929.13	NOS1AP	5.16019e-08	7.83419	1.16886	35.7689	2.22164e-09
up	STR	Static	ENSG00000133019.12	CHRM3	5.43169e-08	8.15142	1.43027	35.6642	2.34432e-09
up	STR	Static	ENSG00000165973.19	NELL1	5.51276e-08	8.3425	1.81395	35.6337	2.38127e-09
up	STR	Static	ENSG00000197594.14	ENPP1	5.72616e-08	7.87798	1.00991	35.5582	2.47548e-09
up	STR	Static	ENSG00000091622.16	PITPNM3	5.8566e-08	7.73936	1.05507	35.5111	2.53604e-09
up	STR	Static	ENSG00000142661.19	MYOM3	7.32106e-08	7.93943	1.03694	35.0463	3.21959e-09
up	STR	Static	ENSG00000131711.15	MAP1B	7.36219e-08	8.04942	1.11554	35.0307	3.24553e-09
up	STR	Static	ENSG00000138771.16	SHROOM3	7.50079e-08	8.44389	1.09241	34.9928	3.30929e-09
up	STR	Static	ENSG00000132906.18	CASP9	7.82349e-08	7.75193	1.06185	34.9092	3.45444e-09
up	STR	Static	ENSG00000120278.17	PLEKHG1	1.11465e-07	7.76339	1.20553	34.1682	5.05474e-09
up	STR	Static	ENSG00000077092.20	RARB	1.16123e-07	8.05012	1.01033	34.0819	5.28414e-09
up	STR	Static	ENSG00000162849.16	KIF26B	1.19439e-07	8.45325	1.52387	34.018	5.46046e-09
up	STR	Static	ENSG00000258077.2	ENSG00000258077	1.60861e-07	7.89398	1.28949	33.3778	7.58847e-09
up	STR	Static	ENSG00000203799.14	CCDC162P	1.61299e-07	7.69451	1.07154	33.3711	7.61487e-09
up	STR	Static	ENSG00000162641.20	AKNAD1	1.62446e-07	7.77187	1.03709	33.3514	7.69212e-09
up	STR	Static	ENSG00000214691.9	LINC01913	1.9733e-07	7.62251	1.00984	32.9442	9.4841e-09
up	STR	Static	ENSG00000079691.19	CARMIL1	1.98272e-07	7.82913	1.11995	32.9335	9.53645e-09
up	STR	Static	ENSG00000169432.19	SCN9A	2.24891e-07	7.73414	1.08897	32.6573	1.09925e-08
up	STR	Static	ENSG00000234663.7	LINC01934	2.62063e-07	7.73112	1.10198	32.3334	1.29863e-08
up	STR	Static	ENSG00000072786.13	STK10	2.68091e-07	7.65116	1.01591	32.2836	1.33231e-08
up	STR	Static	ENSG00000130584.12	ZBTB46	3.03232e-07	7.71769	1.01314	32.0264	1.52095e-08
up	STR	Static	ENSG00000128512.24	DOCK4	4.16809e-07	7.73336	1.05289	31.3503	2.1543e-08
up	STR	Static	ENSG00000189056.15	RELN	4.392e-07	7.98224	1.42657	31.2376	2.28301e-08
up	STR	Static	ENSG00000113532.13	ST8SIA4	4.49883e-07	7.61533	1.03051	31.1834	2.34762e-08
up	STR	Static	ENSG00000283399.1	ENSG00000283399	5.11598e-07	7.61326	1.16808	30.9077	2.70601e-08
up	STR	Static	ENSG00000130226.18	DPP6	5.79752e-07	7.95743	1.69225	30.6507	3.08916e-08
up	STR	Static	ENSG00000134775.16	FHOD3	5.83244e-07	9.05882	1.22341	30.6339	3.11605e-08
up	STR	Static	ENSG00000178342.5	KCNG2	6.06557e-07	7.83198	1.03854	30.5514	3.25138e-08
up	STR	Static	ENSG00000159263.16	SIM2	6.20916e-07	7.70217	1.03449	30.5009	3.33717e-08
up	STR	Static	ENSG00000167081.18	PBX3	7.48616e-07	7.95531	1.00824	30.0962	4.11126e-08
up	STR	Static	ENSG00000176463.14	SLCO3A1	7.85775e-07	7.74018	1.34826	29.9935	4.33487e-08
up	STR	Static	ENSG00000111110.12	PPM1H	8.26804e-07	7.6985	1.03092	29.8837	4.58764e-08
up	STR	Static	ENSG00000162496.9	DHRS3	8.3513e-07	7.77203	1.15166	29.863	4.63681e-08
up	STR	Static	ENSG00000254226.6	LINC01933	8.69786e-07	8.04823	1.04165	29.778	4.84467e-08
up	STR	Static	ENSG00000229272.2	LINC03036	9.79961e-07	7.81332	1.39481	29.5271	5.51405e-08
up	STR	Static	ENSG00000203727.4	SAMD5	9.80733e-07	7.72974	1.03327	29.5243	5.52187e-08
up	STR	Static	ENSG00000150967.19	ABCB9	1.16898e-06	7.70301	1.04448	29.1586	6.66896e-08
up	STR	Static	ENSG00000170927.15	PKHD1	1.28689e-06	7.85095	1.0657	28.9592	7.39194e-08
up	STR	Static	ENSG00000179088.16	C12orf42	1.68386e-06	7.81389	1.22348	28.3959	9.88749e-08
up	STR	Static	ENSG00000137872.17	SEMA6D	1.98174e-06	8.60355	1.05726	28.0539	1.17985e-07
up	STR	Static	ENSG00000283384.1	ENSG00000283384	2.0378e-06	7.62419	1.26997	27.9941	1.21685e-07
up	STR	Static	ENSG00000155849.16	ELMO1	2.19784e-06	8.20575	1.05091	27.836	1.32049e-07
up	STR	Static	ENSG00000115896.17	PLCL1	2.5892e-06	8.05779	1.37455	27.4865	1.58198e-07
up	STR	Static	ENSG00000226985.7	LINC01203	2.73367e-06	7.69061	1.08798	27.3691	1.68093e-07
up	STR	Static	ENSG00000106069.26	CHN2	3.68411e-06	7.75418	1.00691	26.7276	2.34257e-07
up	STR	Static	ENSG00000231185.9	SPRY4-AS1	5.35699e-06	7.70313	1.02877	25.9356	3.52997e-07
up	STR	Static	ENSG00000140470.15	ADAMTS17	5.54624e-06	7.8034	1.00154	25.8582	3.67438e-07
up	STR	Static	ENSG00000156103.16	MMP16	7.39045e-06	7.74727	1.12266	25.2462	5.0458e-07
up	STR	Static	ENSG00000144893.13	MED12L	7.88701e-06	7.7547	1.00198	25.1148	5.40164e-07
up	STR	Static	ENSG00000184838.15	PRR16	9.65545e-06	8.85097	1.19348	24.7009	6.69512e-07
up	STR	Static	ENSG00000196277.17	GRM7	1.17463e-05	7.82756	1.40371	24.2852	8.30768e-07
up	STR	Static	ENSG00000163017.14	ACTG2	1.26475e-05	7.7827	1.31383	24.1293	9.00791e-07
up	STR	Static	ENSG00000227598.1	ENSG00000227598	1.30095e-05	7.7675	1.01869	24.0682	9.29808e-07
up	STR	Static	ENSG00000182621.19	PLCB1	1.31153e-05	8.37234	1.17062	24.0507	9.38306e-07
up	STR	Static	ENSG00000153904.21	DDAH1	1.42054e-05	7.85469	1.0262	23.8817	1.02442e-06
up	STR	Static	ENSG00000078814.19	MYH7B	1.68269e-05	8.69494	1.15051	23.5323	1.22835e-06
up	STR	Static	ENSG00000053108.18	FSTL4	1.87333e-05	7.85612	1.33887	23.3072	1.38083e-06
up	STR	Static	ENSG00000185053.14	SGCZ	1.97431e-05	8.30011	1.45251	23.197	1.46227e-06
up	STR	Static	ENSG00000187398.12	LUZP2	2.84219e-05	7.69374	1.05813	22.4226	2.18785e-06
up	STR	Static	ENSG00000289510.2	ENSG00000289510	3.25508e-05	7.72707	1.0408	22.1384	2.53691e-06
up	STR	Static	ENSG00000149591.17	TAGLN	4.39184e-05	8.34073	1.2131	21.5161	3.50866e-06
up	STR	Static	ENSG00000184305.16	CCSER1	4.44302e-05	7.90623	1.52219	21.4903	3.55618e-06
up	STR	Static	ENSG00000188580.16	NKAIN2	4.48553e-05	8.41404	1.01662	21.4705	3.59308e-06
up	STR	Static	ENSG00000287912.2	ENSG00000287912	7.15659e-05	7.80779	1.02558	20.4908	5.992e-06
up	STR	Static	ENSG00000227579.6	ENSG00000227579	7.43952e-05	7.67768	1.26464	20.4071	6.25983e-06
up	STR	Static	ENSG00000164796.18	CSMD3	7.74481e-05	7.68629	1.15189	20.321	6.54777e-06
up	STR	Static	ENSG00000286197.1	ENSG00000286197	7.89362e-05	7.70049	1.02939	20.2814	6.6848e-06
up	STR	Static	ENSG00000179915.25	NRXN1	9.60596e-05	8.016	1.11746	19.8701	8.28847e-06
up	STR	Static	ENSG00000253535.5	ADAM7-AS1	0.000104541	8.82183	1.11085	19.6865	9.12431e-06
up	STR	Static	ENSG00000183117.20	CSMD1	0.000105078	8.22507	1.21853	19.6752	9.17858e-06
up	STR	Static	ENSG00000157152.17	SYN2	0.000109163	8.03686	1.31325	19.5953	9.57037e-06
up	STR	Static	ENSG00000276644.5	DACH1	0.000119763	7.93047	1.22492	19.3998	1.06017e-05
up	STR	Static	ENSG00000135333.15	EPHA7	0.000130185	7.64644	1.04722	19.2154	1.16769e-05
up	STR	Static	ENSG00000164099.3	PRSS12	0.000137474	7.73351	1.02189	19.1023	1.23893e-05
up	STR	Static	ENSG00000163453.11	IGFBP7	0.000153223	7.64334	1.03466	18.8715	1.39828e-05
up	STR	Static	ENSG00000278996.1	ENSG00000278996	0.000165929	9.40631	1.10758	18.7038	1.52679e-05
up	STR	Static	ENSG00000166206.16	GABRB3	0.000178765	7.92898	1.00832	18.5444	1.65995e-05
up	STR	Static	ENSG00000151090.20	THRB	0.000265811	7.68148	1.13872	17.7056	2.5787e-05
up	STR	Static	ENSG00000183287.15	CCBE1	0.000353749	7.6569	1.04854	17.0973	3.55118e-05
up	STR	Static	ENSG00000175161.14	CADM2	0.000479041	8.07054	1.51368	16.4599	4.96892e-05
up	STR	Static	ENSG00000158258.16	CLSTN2	0.000897487	9.17119	1.12529	15.1138	0.000101223
up	STR	Static	ENSG00000184408.10	KCND2	0.00104722	7.65889	1.07742	14.7786	0.0001209
up	STR	Static	ENSG00000108684.15	ASIC2	0.00122805	7.79271	1.00452	14.4388	0.000144787
up	STR	Static	ENSG00000267374.3	MIR924HG	0.00127959	8.09451	1.03454	14.3445	0.000152227
up	STR	Static	ENSG00000229618.3	ENSG00000229618	0.0124871	7.75999	1.1343	9.49019	0.00206574
up	STR	Static	ENSG00000289578.1	ENSG00000289578	0.01457	7.66546	1.40398	9.15784	0.00247655
	STR	Static	ENSG00000230876.8	LINC00486	1.9385e-75	12.5016	0.707377	356.025	2.06582e-79
	STR	Static	ENSG00000171988.20	JMJD1C	7.28914e-32	9.45948	0.963906	150.746	1.19108e-34
	STR	Static	ENSG00000154380.19	ENAH	1.80318e-29	10.0004	0.932161	139.304	3.77917e-32
	STR	Static	ENSG00000112531.17	QKI	3.84318e-27	9.98357	0.818285	128.263	9.82945e-30
	STR	Static	ENSG00000078369.19	GNB1	1.23128e-26	8.64345	0.928634	125.845	3.32411e-29
	STR	Static	ENSG00000074054.21	CLASP1	2.36739e-26	8.79653	0.979044	124.397	6.89587e-29
	STR	Static	ENSG00000084676.16	NCOA1	1.80251e-24	10.7348	0.977719	115.429	6.33897e-27
	STR	Static	ENSG00000116539.14	ASH1L	3.55232e-24	8.71829	0.969933	114.005	1.29974e-26
	STR	Static	ENSG00000142599.20	RERE	3.70466e-24	9.2275	0.975849	113.903	1.36864e-26
	STR	Static	ENSG00000107758.16	PPP3CB	7.84282e-24	8.36861	0.985075	112.359	2.981e-26
	STR	Static	ENSG00000118007.13	STAG1	1.12882e-23	9.0469	0.944921	111.486	4.63128e-26
	STR	Static	ENSG00000136231.14	IGF2BP3	2.49102e-23	8.79041	0.965957	109.857	1.053e-25
	STR	Static	ENSG00000044115.21	CTNNA1	5.62168e-23	8.58009	0.940733	108.115	2.53616e-25
	STR	Static	ENSG00000055609.21	KMT2C	2.45406e-22	8.90867	0.936978	105.059	1.18558e-24
	STR	Static	ENSG00000132466.20	ANKRD17	3.25245e-22	8.83355	0.914007	104.486	1.58284e-24
	STR	Static	ENSG00000141279.18	NPEPPS	3.42508e-22	8.68907	0.946837	104.369	1.67902e-24
	STR	Static	ENSG00000251562.11	MALAT1	2.81087e-21	13.5245	0.792237	99.9066	1.59759e-23
	STR	Static	ENSG00000169045.19	HNRNPH1	2.84813e-21	8.64823	-0.859483	99.8681	1.62889e-23
	STR	Static	ENSG00000075391.18	RASAL2	3.10572e-21	9.07677	0.97073	99.6722	1.79827e-23
	STR	Static	ENSG00000119906.13	SLF2	9.08973e-21	9.18994	0.928113	97.4391	5.55374e-23
	STR	Static	ENSG00000196628.20	TCF4	9.62931e-21	9.60364	0.805449	97.3135	5.91762e-23
	STR	Static	ENSG00000198589.15	LRBA	1.98399e-20	8.86354	0.972093	95.8147	1.26153e-22
	STR	Static	ENSG00000134644.16	PUM1	3.51124e-20	8.74786	0.853234	94.6409	2.28253e-22
	STR	Static	ENSG00000100320.24	RBFOX2	3.80221e-20	10.6971	0.616226	94.4618	2.4987e-22
	STR	Static	ENSG00000073792.16	IGF2BP2	4.25215e-20	9.07676	0.846296	94.2297	2.80949e-22
	STR	Static	ENSG00000056097.16	ZFR	5.8764e-20	8.52475	0.901623	93.5265	4.00792e-22
	STR	Static	ENSG00000170004.19	CHD3	6.59651e-20	8.37843	0.965986	93.2875	4.52249e-22
	STR	Static	ENSG00000005339.15	CREBBP	1.31076e-19	8.39504	0.971186	91.8879	9.17267e-22
	STR	Static	ENSG00000177410.13	ZFAS1	2.78652e-19	9.20909	-0.857019	90.2881	2.05888e-21
	STR	Static	ENSG00000273217.1	ENSG00000273217	3.9627e-19	8.72887	0.879688	89.5537	2.98424e-21
	STR	Static	ENSG00000135250.17	SRPK2	6.10228e-19	8.78528	0.886568	88.6535	4.7039e-21
	STR	Static	ENSG00000099622.14	CIRBP	6.19231e-19	9.27238	-0.778906	88.6155	4.79529e-21
	STR	Static	ENSG00000071054.17	MAP4K4	8.09821e-19	9.33676	0.711253	88.0576	6.35751e-21
	STR	Static	ENSG00000146463.12	ZMYM4	8.33483e-19	8.56689	0.849461	87.9917	6.57288e-21
	STR	Static	ENSG00000060982.15	BCAT1	8.82364e-19	9.17027	0.90218	87.8701	6.9897e-21
	STR	Static	ENSG00000173120.15	KDM2A	9.15103e-19	8.32574	0.982522	87.7892	7.28156e-21
	STR	Static	ENSG00000175928.6	LRRN1	9.94558e-19	9.42967	0.996649	87.6157	7.94912e-21
	STR	Static	ENSG00000157764.14	BRAF	1.11685e-18	8.43991	0.996412	87.3688	9.00587e-21
	STR	Static	ENSG00000186566.13	GPATCH8	1.30197e-18	8.55082	0.866175	87.0481	1.05911e-20
	STR	Static	ENSG00000164190.19	NIPBL	1.32119e-18	8.65197	0.79476	87.0105	1.07944e-20
	STR	Static	ENSG00000020426.11	MNAT1	1.43687e-18	9.01454	0.878958	86.836	1.17906e-20
	STR	Static	ENSG00000066933.17	MYO9A	1.65593e-18	8.70178	0.903675	86.5468	1.3647e-20
	STR	Static	ENSG00000138768.15	USO1	1.76649e-18	8.48369	0.859518	86.4105	1.46209e-20
	STR	Static	ENSG00000120071.15	KANSL1	1.86189e-18	8.89848	0.907546	86.2896	1.55427e-20
	STR	Static	ENSG00000107779.15	BMPR1A	1.9891e-18	8.56843	0.912259	86.1172	1.6958e-20
	STR	Static	ENSG00000151422.14	FER	2.05122e-18	8.45968	0.998146	86.04	1.76333e-20
	STR	Static	ENSG00000065883.18	CDK13	2.52317e-18	8.4252	0.936405	85.6159	2.18514e-20
	STR	Static	ENSG00000107341.5	UBE2R2	2.52317e-18	8.64233	0.738024	85.6142	2.18696e-20
	STR	Static	ENSG00000148120.19	AOPEP	2.75723e-18	8.74852	0.942363	85.4307	2.39963e-20
	STR	Static	ENSG00000049618.25	ARID1B	2.76461e-18	9.08128	0.812928	85.4174	2.41588e-20
	STR	Static	ENSG00000083312.19	TNPO1	2.87077e-18	8.93507	0.769867	85.3348	2.51885e-20
	STR	Static	ENSG00000073921.18	PICALM	3.12698e-18	8.3958	0.925533	85.1499	2.76586e-20
	STR	Static	ENSG00000163625.17	WDFY3	6.21369e-18	8.5243	0.967112	83.6916	5.78305e-20
	STR	Static	ENSG00000145743.18	FBXL17	7.79774e-18	8.59061	0.971143	83.2202	7.34042e-20
	STR	Static	ENSG00000258344.1	ENSG00000258344	8.06256e-18	10.2454	-0.932961	83.1467	7.61835e-20
	STR	Static	ENSG00000165671.22	NSD1	8.78001e-18	8.65673	0.797845	82.9634	8.35864e-20
	STR	Static	ENSG00000167522.17	ANKRD11	9.62233e-18	8.71871	0.800694	82.7603	9.26309e-20
	STR	Static	ENSG00000110075.15	PPP6R3	1.36744e-17	8.55626	0.927458	82.0511	1.3261e-19
	STR	Static	ENSG00000162614.19	NEXN	1.41574e-17	9.06556	0.993739	81.9609	1.38803e-19
	STR	Static	ENSG00000144560.16	VGLL4	1.60194e-17	8.28951	0.959305	81.7025	1.58197e-19
	STR	Static	ENSG00000143207.21	COP1	2.11002e-17	8.52439	0.898481	81.1298	2.11369e-19
	STR	Static	ENSG00000134278.16	SPIRE1	2.11799e-17	8.26767	0.998276	81.1153	2.12921e-19
	STR	Static	ENSG00000149084.13	HSD17B12	2.37568e-17	8.46567	0.918355	80.8607	2.42201e-19
	STR	Static	ENSG00000082701.17	GSK3B	2.68725e-17	8.4907	0.914717	80.5966	2.76829e-19
	STR	Static	ENSG00000007168.14	PAFAH1B1	3.07594e-17	8.40295	0.841004	80.3161	3.19056e-19
	STR	Static	ENSG00000244754.9	N4BP2L2	3.35145e-17	8.83332	0.723851	80.1264	3.51206e-19
	STR	Static	ENSG00000104375.17	STK3	4.07307e-17	9.09921	0.87729	79.7145	4.32613e-19
	STR	Static	ENSG00000143776.20	CDC42BPA	4.22825e-17	8.53301	0.918125	79.6209	4.53601e-19
	STR	Static	ENSG00000185630.20	PBX1	4.34253e-17	9.04297	0.955046	79.5617	4.67403e-19
	STR	Static	ENSG00000132155.14	RAF1	4.58511e-17	8.21187	0.921885	79.4413	4.96771e-19
	STR	Static	ENSG00000145349.20	CAMK2D	4.9998e-17	8.75656	0.981746	79.2509	5.47028e-19
	STR	Static	ENSG00000138326.21	RPS24	5.14557e-17	11.7554	-0.996725	79.1813	5.66632e-19
	STR	Static	ENSG00000115464.15	USP34	6.17075e-17	8.6625	0.778456	78.7917	6.90156e-19
	STR	Static	ENSG00000169604.21	ANTXR1	6.17075e-17	8.42046	0.965532	78.7908	6.90485e-19
	STR	Static	ENSG00000129910.8	CDH15	6.38802e-17	8.7821	0.832435	78.7099	7.19336e-19
	STR	Static	ENSG00000121741.17	ZMYM2	6.60096e-17	8.76603	0.831209	78.6389	7.4566e-19
	STR	Static	ENSG00000060237.19	WNK1	7.73484e-17	8.53084	0.925504	78.3089	8.81257e-19
	STR	Static	ENSG00000075711.21	DLG1	7.73484e-17	8.66887	0.914855	78.3072	8.81988e-19
	STR	Static	ENSG00000130638.18	ATXN10	1.03656e-16	8.68456	0.702712	77.6924	1.20407e-18
	STR	Static	ENSG00000132953.18	XPO4	1.08195e-16	8.66559	0.935591	77.6017	1.26062e-18
	STR	Static	ENSG00000115355.18	CCDC88A	1.25102e-16	8.59582	0.843019	77.3029	1.46651e-18
	STR	Static	ENSG00000148737.18	TCF7L2	1.25803e-16	8.82423	0.981827	77.2859	1.47919e-18
	STR	Static	ENSG00000010810.18	FYN	1.40503e-16	8.80847	0.776677	77.0617	1.65702e-18
	STR	Static	ENSG00000175061.20	SNHG29	1.47902e-16	10.7258	-0.924632	76.9425	1.76005e-18
	STR	Static	ENSG00000126214.22	KLC1	1.57074e-16	8.13197	0.972881	76.8178	1.87478e-18
	STR	Static	ENSG00000257529.5	RPL36A-HNRNPH2	1.67038e-16	9.68172	-0.829004	76.6905	1.99964e-18
	STR	Static	ENSG00000175029.17	CTBP2	1.75437e-16	8.31452	0.937837	76.5878	2.10641e-18
	STR	Static	ENSG00000092421.17	SEMA6A	1.94834e-16	9.33009	0.82506	76.369	2.35315e-18
	STR	Static	ENSG00000131374.15	TBC1D5	2.52085e-16	8.99105	0.824466	75.8429	3.07147e-18
	STR	Static	ENSG00000228696.11	ARL17B	3.13325e-16	8.30657	0.960132	75.3906	3.86216e-18
	STR	Static	ENSG00000119778.15	ATAD2B	3.45656e-16	8.29135	0.954919	75.1911	4.27296e-18
	STR	Static	ENSG00000075413.19	MARK3	3.62413e-16	8.27327	0.885346	75.0863	4.50586e-18
	STR	Static	ENSG00000215386.15	MIR99AHG	4.70485e-16	9.8379	0.78874	74.5542	5.89965e-18
	STR	Static	ENSG00000288701.1	PRRC2B	5.1388e-16	8.53017	0.779667	74.3689	6.48032e-18
	STR	Static	ENSG00000175387.16	SMAD2	5.18844e-16	8.15729	0.996071	74.3443	6.56135e-18
	STR	Static	ENSG00000119487.17	MAPKAP1	5.21253e-16	8.29383	0.922273	74.3296	6.61033e-18
	STR	Static	ENSG00000171858.18	RPS21	6.83461e-16	10.0926	-0.865139	73.7893	8.69166e-18
	STR	Static	ENSG00000076685.19	NT5C2	7.83512e-16	8.20685	0.965088	73.4977	1.00754e-17
	STR	Static	ENSG00000177565.19	TBL1XR1	8.18268e-16	9.10612	0.773062	73.4066	1.05514e-17
	STR	Static	ENSG00000082068.9	WDR70	9.70615e-16	8.46857	0.888276	73.0642	1.25503e-17
	STR	Static	ENSG00000181163.14	NPM1	1.0007e-15	10.9326	-0.929227	72.9985	1.29749e-17
	STR	Static	ENSG00000123908.12	AGO2	1.02899e-15	8.49231	0.970923	72.9381	1.33782e-17
	STR	Static	ENSG00000035403.18	VCL	1.03848e-15	8.48611	0.932234	72.9146	1.35384e-17
	STR	Static	ENSG00000135486.19	HNRNPA1	1.52431e-15	9.87347	-0.980288	72.1252	2.0197e-17
	STR	Static	ENSG00000182004.13	SNRPE	1.61623e-15	8.66377	-0.847972	71.9938	2.15872e-17
	STR	Static	ENSG00000156482.11	RPL30	1.69566e-15	11.5958	-0.988326	71.8939	2.27084e-17
	STR	Static	ENSG00000136810.13	TXN	1.92143e-15	8.76185	-0.946879	71.6316	2.59367e-17
	STR	Static	ENSG00000110422.12	HIPK3	1.93526e-15	9.18076	0.943146	71.6123	2.61921e-17
	STR	Static	ENSG00000136813.15	ECPAS	2.0995e-15	8.38377	0.813199	71.4464	2.84896e-17
	STR	Static	ENSG00000144357.18	UBR3	2.36696e-15	8.31322	0.882175	71.1841	3.25393e-17
	STR	Static	ENSG00000140396.13	NCOA2	3.24961e-15	8.50048	0.899146	70.5436	4.50197e-17
	STR	Static	ENSG00000101871.18	MID1	4.01698e-15	8.69654	0.965491	70.1204	5.57934e-17
	STR	Static	ENSG00000188612.12	SUMO2	4.06625e-15	9.67419	-0.840211	70.0913	5.66222e-17
	STR	Static	ENSG00000141376.24	BCAS3	5.24006e-15	8.81546	0.994353	69.5512	7.44565e-17
	STR	Static	ENSG00000135837.17	CEP350	5.29179e-15	8.55887	0.865003	69.5269	7.53795e-17
	STR	Static	ENSG00000198815.9	FOXJ3	5.94627e-15	8.43462	0.866415	69.292	8.49135e-17
	STR	Static	ENSG00000177954.14	RPS27	6.33928e-15	10.8554	-0.905205	69.156	9.09762e-17
	STR	Static	ENSG00000009413.17	REV3L	7.20524e-15	8.90852	0.825218	68.8889	1.04172e-16
	STR	Static	ENSG00000181555.22	SETD2	8.61386e-15	8.50427	0.773604	68.5079	1.26373e-16
	STR	Static	ENSG00000127914.19	AKAP9	9.21744e-15	9.49728	0.804989	68.3695	1.35555e-16
	STR	Static	ENSG00000090863.12	GLG1	9.86083e-15	8.43216	0.834407	68.227	1.45718e-16
	STR	Static	ENSG00000204138.13	PHACTR4	1.01225e-14	8.31082	0.987379	68.1659	1.50305e-16
	STR	Static	ENSG00000147905.18	ZCCHC7	1.04875e-14	8.40885	0.972446	68.0913	1.56096e-16
	STR	Static	ENSG00000138640.15	FAM13A	1.24017e-14	8.61371	0.878986	67.742	1.86349e-16
	STR	Static	ENSG00000102606.20	ARHGEF7	1.29068e-14	8.30218	0.946116	67.6587	1.94397e-16
	STR	Static	ENSG00000114302.17	PRKAR2A	1.30645e-14	8.30502	0.98751	67.6254	1.97701e-16
	STR	Static	ENSG00000178440.9	TIMM23B-AGAP6	1.34818e-14	8.10898	0.972036	67.5588	2.04495e-16
	STR	Static	ENSG00000154001.14	PPP2R5E	1.44875e-14	8.33175	0.847156	67.4078	2.20778e-16
	STR	Static	ENSG00000230021.10	ENSG00000230021	1.48459e-14	8.34471	0.948681	67.355	2.26768e-16
	STR	Static	ENSG00000173889.16	PHC3	1.50217e-14	8.23763	0.925029	67.3226	2.3052e-16
	STR	Static	ENSG00000240972.2	MIF	1.50457e-14	8.68272	-0.953349	67.3149	2.31423e-16
	STR	Static	ENSG00000102024.19	PLS3	1.52955e-14	9.62966	0.894458	67.2643	2.37439e-16
	STR	Static	ENSG00000241343.10	RPL36A	1.83634e-14	9.34986	-0.870664	66.8949	2.86368e-16
	STR	Static	ENSG00000144642.22	RBMS3	1.86173e-14	9.30748	0.98261	66.8634	2.90989e-16
	STR	Static	ENSG00000102595.22	UGGT2	2.02841e-14	8.28989	0.961111	66.6899	3.17761e-16
	STR	Static	ENSG00000145982.13	FARS2	2.17224e-14	8.30953	0.958394	66.5504	3.41065e-16
	STR	Static	ENSG00000154310.17	TNIK	2.21404e-14	9.29599	0.950357	66.5084	3.48414e-16
	STR	Static	ENSG00000132549.20	VPS13B	2.3566e-14	8.63328	0.885383	66.3765	3.72522e-16
	STR	Static	ENSG00000118181.11	RPS25	2.64374e-14	10.6289	-0.88444	66.141	4.19791e-16
	STR	Static	ENSG00000123983.15	ACSL3	2.65132e-14	8.36158	0.935088	66.131	4.21936e-16
	STR	Static	ENSG00000099968.18	BCL2L13	3.18837e-14	8.02594	0.970323	65.7412	5.14198e-16
	STR	Static	ENSG00000112584.14	FAM120B	3.40168e-14	8.09405	0.96672	65.6006	5.52225e-16
	STR	Static	ENSG00000176105.14	YES1	3.51852e-14	8.62613	0.764631	65.5254	5.73692e-16
	STR	Static	ENSG00000072364.13	AFF4	3.78188e-14	8.50147	0.767433	65.3707	6.20558e-16
	STR	Static	ENSG00000181090.21	EHMT1	3.78188e-14	8.35351	0.867251	65.3703	6.20662e-16
	STR	Static	ENSG00000137073.24	UBAP2	4.12374e-14	8.19458	0.988036	65.1913	6.79697e-16
	STR	Static	ENSG00000175198.17	PCCA	4.45182e-14	8.49149	0.894586	65.0362	7.35355e-16
	STR	Static	ENSG00000179889.20	PDXDC1	4.48583e-14	8.20674	0.96459	65.0169	7.42566e-16
	STR	Static	ENSG00000204406.14	MBD5	4.87889e-14	8.83985	0.796095	64.843	8.11098e-16
	STR	Static	ENSG00000075539.15	FRYL	5.64585e-14	8.3232	0.835772	64.5427	9.44618e-16
	STR	Static	ENSG00000142937.12	RPS8	5.7363e-14	12.0048	-0.924942	64.5031	9.63827e-16
	STR	Static	ENSG00000188243.14	COMMD6	6.01563e-14	8.60114	-0.763037	64.4052	1.0129e-15
	STR	Static	ENSG00000121964.15	GTDC1	6.04648e-14	8.54344	0.854933	64.391	1.02024e-15
	STR	Static	ENSG00000290192.1	ENSG00000290192	6.24191e-14	8.20564	0.978664	64.3242	1.05543e-15
	STR	Static	ENSG00000101868.13	POLA1	6.38633e-14	8.64887	0.994709	64.275	1.08212e-15
	STR	Static	ENSG00000185728.17	YTHDF3	7.59047e-14	8.0243	0.908646	63.9223	1.29424e-15
	STR	Static	ENSG00000102317.18	RBM3	7.8639e-14	8.65902	-0.778636	63.8485	1.34366e-15
	STR	Static	ENSG00000119509.13	INVS	8.89136e-14	8.3323	0.97502	63.5984	1.52553e-15
	STR	Static	ENSG00000196367.15	TRRAP	8.98134e-14	7.99735	0.928433	63.5745	1.54416e-15
	STR	Static	ENSG00000290873.1	LINC03009	9.56761e-14	8.26816	0.94053	63.4418	1.65176e-15
	STR	Static	ENSG00000090686.16	USP48	1.03518e-13	8.14637	0.866076	63.2757	1.79706e-15
	STR	Static	ENSG00000141027.23	NCOR1	1.03518e-13	8.63011	0.681253	63.2745	1.79818e-15
	STR	Static	ENSG00000031003.11	FAM13B	1.11353e-13	8.16183	0.898659	63.1268	1.93823e-15
	STR	Static	ENSG00000018189.13	RUFY3	1.2737e-13	8.5057	0.84897	62.854	2.22607e-15
	STR	Static	ENSG00000163681.17	SLMAP	1.27651e-13	8.08289	0.947643	62.8457	2.23552e-15
	STR	Static	ENSG00000078618.23	NRDC	1.28142e-13	8.34145	0.776627	62.8342	2.24866e-15
	STR	Static	ENSG00000231889.9	TRAF3IP2-AS1	1.29095e-13	8.23381	0.94724	62.8156	2.26997e-15
	STR	Static	ENSG00000058272.19	PPP1R12A	1.37581e-13	8.59147	0.701943	62.6822	2.42897e-15
	STR	Static	ENSG00000153317.15	ASAP1	1.38801e-13	8.62409	0.754491	62.6584	2.45851e-15
	STR	Static	ENSG00000196526.11	AFAP1	1.38801e-13	8.32525	0.954024	62.6569	2.46037e-15
	STR	Static	ENSG00000052841.16	TTC17	1.44707e-13	9.11935	0.746975	62.5709	2.57019e-15
	STR	Static	ENSG00000054523.20	KIF1B	1.53317e-13	8.98151	0.865471	62.4463	2.73805e-15
	STR	Static	ENSG00000097007.20	ABL1	1.53317e-13	8.29707	0.864837	62.4453	2.73946e-15
	STR	Static	ENSG00000254999.4	BRK1	1.53384e-13	8.68495	-0.73639	62.4406	2.7461e-15
	STR	Static	ENSG00000135365.17	PHF21A	1.54102e-13	8.26256	0.916907	62.4236	2.76991e-15
	STR	Static	ENSG00000107290.14	SETX	1.5539e-13	8.1191	0.909414	62.4033	2.79858e-15
	STR	Static	ENSG00000263809.1	ENSG00000263809	1.65669e-13	10.9149	-0.84672	62.2732	2.98959e-15
	STR	Static	ENSG00000088448.14	ANKRD10	1.82288e-13	8.61408	0.746825	62.0734	3.30891e-15
	STR	Static	ENSG00000173726.11	TOMM20	1.96784e-13	9.00717	-0.685418	61.9112	3.59302e-15
	STR	Static	ENSG00000213079.10	SCAF8	2.22509e-13	8.24095	0.91315	61.6654	4.07062e-15
	STR	Static	ENSG00000156052.11	GNAQ	2.29886e-13	8.51216	0.886131	61.5898	4.23008e-15
	STR	Static	ENSG00000184640.20	SEPTIN9	2.35112e-13	8.41241	0.734072	61.5417	4.3346e-15
	STR	Static	ENSG00000121989.15	ACVR2A	2.35748e-13	9.44257	0.752618	61.5326	4.35469e-15
	STR	Static	ENSG00000071051.14	NCK2	2.4857e-13	8.094	0.906808	61.4208	4.60921e-15
	STR	Static	ENSG00000197603.16	CPLANE1	2.68089e-13	8.26221	0.84049	61.2682	4.98065e-15
	STR	Static	ENSG00000275778.3	ENSG00000275778	2.7159e-13	8.81501	0.729719	61.2389	5.05535e-15
	STR	Static	ENSG00000107929.16	LARP4B	2.73515e-13	8.17432	0.856118	61.2212	5.10091e-15
	STR	Static	ENSG00000100393.15	EP300	3.03586e-13	8.08199	0.889968	61.0084	5.68328e-15
	STR	Static	ENSG00000173575.24	CHD2	3.14601e-13	8.50781	0.74751	60.927	5.92301e-15
	STR	Static	ENSG00000109475.17	RPL34	3.1514e-13	11.1774	-0.857331	60.9199	5.94435e-15
	STR	Static	ENSG00000142192.22	APP	3.3825e-13	8.64122	0.876938	60.7769	6.39228e-15
	STR	Static	ENSG00000114439.19	BBX	3.54989e-13	8.66825	0.771455	60.6781	6.72121e-15
	STR	Static	ENSG00000137522.18	RNF121	3.82077e-13	7.9842	0.968027	60.5297	7.24766e-15
	STR	Static	ENSG00000062716.13	VMP1	4.53763e-13	8.2935	0.817016	60.1802	8.65585e-15
	STR	Static	ENSG00000230989.8	HSBP1	4.73323e-13	8.15256	-0.807472	60.0853	9.08349e-15
	STR	Static	ENSG00000011454.18	RABGAP1	4.73323e-13	8.234	0.860559	60.0824	9.09673e-15
	STR	Static	ENSG00000144445.17	KANSL1L	4.73323e-13	8.13502	0.958745	60.0789	9.11304e-15
	STR	Static	ENSG00000122786.20	CALD1	4.94155e-13	8.90378	0.903194	59.9905	9.53167e-15
	STR	Static	ENSG00000198399.16	ITSN2	5.40958e-13	8.12984	0.944118	59.8088	1.04537e-14
	STR	Static	ENSG00000131469.15	RPL27	5.51644e-13	10.3669	-0.805761	59.7667	1.06798e-14
	STR	Static	ENSG00000164597.15	COG5	5.52736e-13	8.33004	0.838669	59.7592	1.07205e-14
	STR	Static	ENSG00000125691.14	RPL23	6.8266e-13	10.9174	-0.875073	59.3365	1.3289e-14
	STR	Static	ENSG00000124486.15	USP9X	7.11575e-13	8.41353	0.734649	59.2513	1.38771e-14
	STR	Static	ENSG00000110066.16	KMT5B	7.11848e-13	8.07291	0.906753	59.2468	1.39085e-14
	STR	Static	ENSG00000048991.18	R3HDM1	7.11848e-13	8.41807	0.775233	59.2434	1.3933e-14
	STR	Static	ENSG00000233927.5	RPS28	7.90972e-13	10.8949	-0.825458	59.0217	1.55941e-14
	STR	Static	ENSG00000066777.9	ARFGEF1	7.98144e-13	8.34254	0.889157	59.0004	1.57639e-14
	STR	Static	ENSG00000186468.13	RPS23	9.1293e-13	12.0507	-0.904984	58.7219	1.81607e-14
	STR	Static	ENSG00000105220.17	GPI	1.04699e-12	8.07141	0.851086	58.4418	2.0939e-14
	STR	Static	ENSG00000144713.13	RPL32	1.07511e-12	11.8417	-0.874961	58.3862	2.15395e-14
	STR	Static	ENSG00000169032.11	MAP2K1	1.1061e-12	8.50402	0.898826	58.3268	2.21998e-14
	STR	Static	ENSG00000122406.14	RPL5	1.10684e-12	12.2033	-0.901936	58.322	2.2254e-14
	STR	Static	ENSG00000106723.17	SPIN1	1.17242e-12	8.3235	0.748972	58.2018	2.36558e-14
	STR	Static	ENSG00000258677.2	ENSG00000258677	1.19099e-12	8.32632	0.801711	58.164	2.4115e-14
	STR	Static	ENSG00000089902.10	RCOR1	1.28341e-12	8.16957	0.971366	58.0135	2.6032e-14
	STR	Static	ENSG00000153250.21	RBMS1	1.40535e-12	8.43625	0.80297	57.8189	2.87392e-14
	STR	Static	ENSG00000166377.21	ATP9B	1.40763e-12	8.37654	0.750985	57.8112	2.88517e-14
	STR	Static	ENSG00000079819.20	EPB41L2	1.52495e-12	8.93654	0.888975	57.6504	3.13105e-14
	STR	Static	ENSG00000197321.16	SVIL	1.56473e-12	9.71644	0.790961	57.5929	3.22384e-14
	STR	Static	ENSG00000175354.20	PTPN2	1.58002e-12	8.05158	0.864007	57.5704	3.26095e-14
	STR	Static	ENSG00000139687.16	RB1	1.60024e-12	8.37854	0.77542	57.542	3.30838e-14
	STR	Static	ENSG00000138698.15	RAP1GDS1	1.67734e-12	8.73732	0.940551	57.4427	3.47968e-14
	STR	Static	ENSG00000123636.19	BAZ2B	1.93066e-12	8.38174	0.875008	57.1527	4.03264e-14
	STR	Static	ENSG00000107077.19	KDM4C	1.95212e-12	8.11106	0.969606	57.1276	4.08439e-14
	STR	Static	ENSG00000196233.14	LCOR	2.14449e-12	8.16688	0.862565	56.9228	4.5326e-14
	STR	Static	ENSG00000162923.18	WDR26	2.24073e-12	7.96744	0.948211	56.8332	4.74398e-14
	STR	Static	ENSG00000060339.14	CCAR1	2.2641e-12	8.30872	0.703329	56.8062	4.80954e-14
	STR	Static	ENSG00000003756.17	RBM5	2.31912e-12	8.15884	0.801953	56.7557	4.93464e-14
	STR	Static	ENSG00000070366.14	SMG6	2.4512e-12	8.21766	0.854524	56.6398	5.2342e-14
	STR	Static	ENSG00000048471.14	SNX29	2.4512e-12	8.05094	0.974307	56.6369	5.24181e-14
	STR	Static	ENSG00000146872.19	TLK2	2.45288e-12	8.02997	0.915971	56.6323	5.25411e-14
	STR	Static	ENSG00000196712.20	NF1	2.57491e-12	8.59185	0.760707	56.5336	5.52466e-14
	STR	Static	ENSG00000095564.15	BTAF1	2.73301e-12	7.98144	0.958236	56.4099	5.88328e-14
	STR	Static	ENSG00000156030.14	MIDEAS	2.96465e-12	8.01424	0.949592	56.2402	6.41352e-14
	STR	Static	ENSG00000111880.16	RNGTT	2.97665e-12	8.25832	0.893955	56.2291	6.45006e-14
	STR	Static	ENSG00000128731.18	HERC2	3.04351e-12	8.19289	0.853895	56.1758	6.62738e-14
	STR	Static	ENSG00000196914.9	ARHGEF12	3.10219e-12	8.17046	0.805292	56.135	6.76617e-14
	STR	Static	ENSG00000112319.21	EYA4	3.10819e-12	9.37811	0.697592	56.128	6.7903e-14
	STR	Static	ENSG00000036257.14	CUL3	3.13028e-12	8.50216	0.68203	56.1109	6.84968e-14
	STR	Static	ENSG00000038532.17	CLEC16A	3.49451e-12	7.97611	0.991674	55.8881	7.67151e-14
	STR	Static	ENSG00000141568.21	FOXK2	3.63082e-12	8.04297	0.909089	55.8097	7.98365e-14
	STR	Static	ENSG00000141298.19	SSH2	3.69752e-12	8.90291	0.865722	55.7707	8.14345e-14
	STR	Static	ENSG00000148634.16	HERC4	3.89259e-12	8.2371	0.870832	55.6665	8.58689e-14
	STR	Static	ENSG00000152795.18	HNRNPDL	3.94642e-12	9.23827	-0.634627	55.6332	8.73369e-14
	STR	Static	ENSG00000153179.14	RASSF3	4.06807e-12	8.43834	0.828293	55.5703	9.01735e-14
	STR	Static	ENSG00000156831.8	NSMCE2	4.37119e-12	8.53242	0.780299	55.4134	9.76689e-14
	STR	Static	ENSG00000156011.19	PSD3	4.71707e-12	8.72768	0.834395	55.2575	1.05732e-13
	STR	Static	ENSG00000101040.20	ZMYND8	5.18107e-12	8.27749	0.800653	55.0637	1.16685e-13
	STR	Static	ENSG00000100354.21	TNRC6B	5.39506e-12	8.66628	0.651034	54.978	1.21888e-13
	STR	Static	ENSG00000153827.15	TRIP12	6.19374e-12	8.56282	0.744216	54.6974	1.40592e-13
	STR	Static	ENSG00000157837.16	SPPL3	6.20953e-12	8.31363	0.78632	54.6883	1.41248e-13
	STR	Static	ENSG00000168769.14	TET2	6.20953e-12	8.20257	0.880639	54.6863	1.41391e-13
	STR	Static	ENSG00000184014.9	DENND5A	6.3072e-12	8.03582	0.937437	54.6495	1.44063e-13
	STR	Static	ENSG00000065361.17	ERBB3	6.36451e-12	8.28868	0.881798	54.6286	1.45598e-13
	STR	Static	ENSG00000169062.15	UPF3A	6.64193e-12	8.42534	0.676039	54.5387	1.52417e-13
	STR	Static	ENSG00000143442.24	POGZ	6.91953e-12	8.20371	0.78134	54.4515	1.59328e-13
	STR	Static	ENSG00000225470.9	JPX	6.91953e-12	8.98083	0.531272	54.4491	1.59525e-13
	STR	Static	ENSG00000075292.19	ZNF638	7.33528e-12	8.50845	0.695368	54.3314	1.6937e-13
	STR	Static	ENSG00000134333.15	LDHA	7.55394e-12	8.52918	-0.964876	54.2677	1.74955e-13
	STR	Static	ENSG00000130202.10	NECTIN2	7.99844e-12	7.91928	0.99925	54.1433	1.86387e-13
	STR	Static	ENSG00000163939.19	PBRM1	8.13681e-12	8.49738	0.651583	54.1036	1.90189e-13
	STR	Static	ENSG00000215421.10	ZNF407	8.14546e-12	8.23173	0.912281	54.0986	1.90681e-13
	STR	Static	ENSG00000100991.12	TRPC4AP	8.48895e-12	8.0221	0.879231	54.0144	1.99023e-13
	STR	Static	ENSG00000269821.2	KCNQ1OT1	8.5578e-12	9.65648	0.806911	53.9956	2.00942e-13
	STR	Static	ENSG00000108021.22	TASOR2	8.62118e-12	8.27386	0.848213	53.9781	2.02736e-13
	STR	Static	ENSG00000204120.16	GIGYF2	8.87732e-12	8.36622	0.727255	53.9176	2.09075e-13
	STR	Static	ENSG00000116251.11	RPL22	9.12234e-12	9.79963	-0.710235	53.8582	2.15494e-13
	STR	Static	ENSG00000112851.16	ERBIN	9.19235e-12	8.53174	0.751309	53.8402	2.17474e-13
	STR	Static	ENSG00000037637.11	FBXO42	9.36733e-12	7.97301	0.921587	53.8002	2.21946e-13
	STR	Static	ENSG00000081913.14	PHLPP1	1.01869e-11	8.52718	0.909241	53.6266	2.4245e-13
	STR	Static	ENSG00000288637.1	ENSG00000288637	1.05776e-11	8.12318	0.950821	53.549	2.52225e-13
	STR	Static	ENSG00000107771.17	CCSER2	1.05776e-11	8.31998	0.992104	53.5468	2.52501e-13
	STR	Static	ENSG00000223749.11	MIR503HG	1.06058e-11	8.67465	0.839068	53.5387	2.53551e-13
	STR	Static	ENSG00000132475.10	H3-3B	1.09781e-11	9.71217	-0.689883	53.468	2.62842e-13
	STR	Static	ENSG00000154240.18	CEP112	1.11912e-11	8.34117	0.94315	53.4273	2.68342e-13
	STR	Static	ENSG00000011258.16	MBTD1	1.18512e-11	8.16727	0.867273	53.3118	2.84588e-13
	STR	Static	ENSG00000113448.21	PDE4D	1.29539e-11	9.43637	0.879804	53.1342	3.11527e-13
	STR	Static	ENSG00000171863.15	RPS7	1.41293e-11	11.7518	-0.828149	52.9607	3.40295e-13
	STR	Static	ENSG00000182899.17	RPL35A	1.42259e-11	11.1108	-0.812364	52.9444	3.43129e-13
	STR	Static	ENSG00000137478.15	FCHSD2	1.42403e-11	8.75342	0.809055	52.9395	3.4398e-13
	STR	Static	ENSG00000145741.17	BTF3	1.44328e-11	10.5227	-0.804194	52.9102	3.49144e-13
	STR	Static	ENSG00000223482.10	NUTM2A-AS1	1.45403e-11	8.35714	0.7515	52.8928	3.5226e-13
	STR	Static	ENSG00000169554.23	ZEB2	1.50985e-11	9.26156	0.664126	52.813	3.66856e-13
	STR	Static	ENSG00000121892.15	PDS5A	1.54997e-11	8.34697	0.814329	52.7587	3.77156e-13
	STR	Static	ENSG00000285708.1	ENSG00000285708	1.55749e-11	8.31393	0.930303	52.7463	3.79539e-13
	STR	Static	ENSG00000069849.11	ATP1B3	1.72454e-11	8.44018	0.723524	52.5376	4.22085e-13
	STR	Static	ENSG00000173542.9	MOB1B	1.92654e-11	8.05514	0.912903	52.3144	4.72893e-13
	STR	Static	ENSG00000115760.16	BIRC6	1.95573e-11	8.86169	0.655639	52.282	4.80751e-13
	STR	Static	ENSG00000166167.18	BTRC	1.96704e-11	8.24844	0.82085	52.2679	4.8423e-13
	STR	Static	ENSG00000117713.21	ARID1A	2.05805e-11	8.22065	0.74588	52.1734	5.08097e-13
	STR	Static	ENSG00000173660.12	UQCRH	2.06946e-11	9.42661	-0.648401	52.1597	5.11649e-13
	STR	Static	ENSG00000144283.23	PKP4	2.1367e-11	8.29166	0.938608	52.0941	5.29033e-13
	STR	Static	ENSG00000073969.19	NSF	2.13728e-11	8.3329	0.839728	52.0908	5.29936e-13
	STR	Static	ENSG00000104067.17	TJP1	2.16484e-11	8.25348	0.753156	52.06	5.38307e-13
	STR	Static	ENSG00000138674.17	SEC31A	2.32126e-11	8.50042	0.621147	51.9202	5.78027e-13
	STR	Static	ENSG00000151694.15	ADAM17	2.33199e-11	7.98822	0.941111	51.9056	5.82356e-13
	STR	Static	ENSG00000115944.15	COX7A2L	2.42726e-11	8.58342	-0.696095	51.8214	6.07871e-13
	STR	Static	ENSG00000233016.9	SNHG7	2.51501e-11	8.05812	-0.933902	51.7461	6.31633e-13
	STR	Static	ENSG00000127947.16	PTPN12	2.60628e-11	7.99476	0.959389	51.6683	6.5715e-13
	STR	Static	ENSG00000076356.7	PLXNA2	2.60628e-11	8.67685	0.87187	51.6678	6.57333e-13
	STR	Static	ENSG00000116584.22	ARHGEF2	2.65431e-11	8.03578	0.824242	51.6291	6.70389e-13
	STR	Static	ENSG00000112320.12	SOBP	2.79256e-11	8.43427	0.945191	51.5265	7.06359e-13
	STR	Static	ENSG00000119787.14	ATL2	2.79256e-11	8.19315	0.894139	51.5239	7.07291e-13
	STR	Static	ENSG00000132670.21	PTPRA	2.84702e-11	8.15255	0.787372	51.4833	7.22096e-13
	STR	Static	ENSG00000119335.18	SET	2.87075e-11	9.03692	-0.743386	51.4642	7.29134e-13
	STR	Static	ENSG00000171033.13	PKIA	2.90385e-11	8.5774	0.788521	51.439	7.38573e-13
	STR	Static	ENSG00000143164.16	DCAF6	3.00461e-11	8.3503	0.70497	51.3638	7.67402e-13
	STR	Static	ENSG00000267281.3	ATF7-NPFF	3.12011e-11	8.23637	0.799112	51.287	7.9801e-13
	STR	Static	ENSG00000141867.19	BRD4	3.44326e-11	8.22077	0.741239	51.0908	8.81885e-13
	STR	Static	ENSG00000100330.16	MTMR3	3.73645e-11	7.99631	0.914471	50.9223	9.60957e-13
	STR	Static	ENSG00000153936.18	HS2ST1	3.87973e-11	8.31001	0.88489	50.843	1.00056e-12
	STR	Static	ENSG00000137876.11	RSL24D1	3.95555e-11	8.36741	-0.738456	50.8023	1.02152e-12
	STR	Static	ENSG00000100644.17	HIF1A	3.95666e-11	8.11306	0.820671	50.7991	1.02321e-12
	STR	Static	ENSG00000285629.1	ENSG00000285629	4.02689e-11	9.61586	-0.739681	50.7619	1.04281e-12
	STR	Static	ENSG00000108443.14	RPS6KB1	4.23573e-11	8.07024	0.866636	50.6572	1.0999e-12
	STR	Static	ENSG00000143947.15	RPS27A	4.27326e-11	11.8086	-0.819281	50.6372	1.11116e-12
	STR	Static	ENSG00000173163.11	COMMD1	4.34624e-11	8.47441	0.641499	50.6013	1.13168e-12
	STR	Static	ENSG00000088387.22	DOCK9	4.55898e-11	8.47619	0.853755	50.5049	1.18869e-12
	STR	Static	ENSG00000198830.12	HMGN2	5.49082e-11	9.22843	-0.948257	50.1346	1.43556e-12
	STR	Static	ENSG00000225484.7	NUTM2B-AS1	6.09361e-11	8.3531	0.763108	49.9222	1.59965e-12
	STR	Static	ENSG00000083642.19	PDS5B	6.35475e-11	8.67104	0.750587	49.8346	1.67272e-12
	STR	Static	ENSG00000170153.11	RNF150	6.37017e-11	8.45948	0.997168	49.8272	1.67904e-12
	STR	Static	ENSG00000122912.15	SLC25A16	7.03482e-11	7.86217	0.967245	49.6298	1.85673e-12
	STR	Static	ENSG00000182197.13	EXT1	7.32285e-11	8.592	0.925822	49.5484	1.93535e-12
	STR	Static	ENSG00000057935.14	MTA3	7.8468e-11	8.10024	0.857765	49.4023	2.08497e-12
	STR	Static	ENSG00000125970.12	RALY	8.09907e-11	8.30994	0.661689	49.3376	2.15488e-12
	STR	Static	ENSG00000104695.13	PPP2CB	8.19331e-11	7.94476	0.876794	49.3123	2.18287e-12
	STR	Static	ENSG00000135932.12	CAB39	8.21874e-11	8.10335	0.843079	49.3036	2.19256e-12
	STR	Static	ENSG00000278540.5	ACACA	8.89731e-11	8.43989	0.89559	49.1454	2.37675e-12
	STR	Static	ENSG00000160007.20	ARHGAP35	9.00145e-11	7.99293	0.862625	49.12	2.40776e-12
	STR	Static	ENSG00000290832.1	ENSG00000290832	9.01712e-11	7.95755	0.969161	49.114	2.41516e-12
	STR	Static	ENSG00000028203.19	VEZT	9.02302e-11	8.45524	0.677659	49.1075	2.42312e-12
	STR	Static	ENSG00000197548.13	ATG7	9.02302e-11	8.04364	0.923129	49.1075	2.42315e-12
	STR	Static	ENSG00000110721.12	CHKA	9.22702e-11	7.84013	0.996142	49.0584	2.48449e-12
	STR	Static	ENSG00000147050.18	KDM6A	9.44318e-11	8.1222	0.86273	49.0074	2.54994e-12
	STR	Static	ENSG00000119231.11	SENP5	9.44318e-11	8.02679	0.809459	49.0053	2.55275e-12
	STR	Static	ENSG00000288700.2	ENSG00000288700	9.53089e-11	8.08575	0.799848	48.9846	2.57985e-12
	STR	Static	ENSG00000115677.18	HDLBP	9.74079e-11	8.31163	0.655873	48.9367	2.64359e-12
	STR	Static	ENSG00000091157.15	WDR7	9.86896e-11	8.05727	0.877553	48.9085	2.68188e-12
	STR	Static	ENSG00000109670.17	FBXW7	9.96684e-11	8.42202	0.891127	48.8866	2.71202e-12
	STR	Static	ENSG00000151612.18	ZNF827	9.98339e-11	8.24568	0.774159	48.8808	2.72007e-12
	STR	Static	ENSG00000198162.12	MAN1A2	1.04447e-10	8.3701	0.716858	48.787	2.85319e-12
	STR	Static	ENSG00000120029.13	ARMH3	1.1029e-10	7.97261	0.895898	48.6777	3.01671e-12
	STR	Static	ENSG00000112306.8	RPS12	1.10358e-10	12.1783	-0.835113	48.6739	3.0226e-12
	STR	Static	ENSG00000139624.14	CERS5	1.10358e-10	8.06612	0.790863	48.6714	3.02641e-12
	STR	Static	ENSG00000173692.14	PSMD1	1.10773e-10	8.34366	0.67474	48.6615	3.04172e-12
	STR	Static	ENSG00000100650.16	SRSF5	1.11231e-10	8.62271	-0.60048	48.6509	3.05825e-12
	STR	Static	ENSG00000148468.17	FAM171A1	1.19202e-10	8.0974	0.890688	48.5101	3.28588e-12
	STR	Static	ENSG00000118200.15	CAMSAP2	1.19491e-10	8.17946	0.801701	48.5029	3.29809e-12
	STR	Static	ENSG00000170456.16	DENND5B	1.20988e-10	8.14458	0.919856	48.4759	3.34369e-12
	STR	Static	ENSG00000107957.17	SH3PXD2A	1.22293e-10	8.12238	0.893966	48.4523	3.38413e-12
	STR	Static	ENSG00000116731.23	PRDM2	1.35294e-10	8.21611	0.733523	48.2492	3.7535e-12
	STR	Static	ENSG00000009335.19	UBE3C	1.43842e-10	8.13114	0.854359	48.1241	4.00087e-12
	STR	Static	ENSG00000105953.16	OGDH	1.4388e-10	8.09088	0.809515	48.121	4.00704e-12
	STR	Static	ENSG00000136770.11	DNAJC1	1.45366e-10	8.30537	0.877534	48.0959	4.05875e-12
	STR	Static	ENSG00000150760.13	DOCK1	1.50546e-10	8.3119	0.832678	48.0248	4.20872e-12
	STR	Static	ENSG00000224020.3	MIR181A2HG	1.58375e-10	8.29456	0.83496	47.9204	4.43885e-12
	STR	Static	ENSG00000172809.13	RPL38	1.59127e-10	9.65996	-0.638244	47.9086	4.46556e-12
	STR	Static	ENSG00000068878.15	PSME4	1.65263e-10	8.2251	0.756857	47.8295	4.6495e-12
	STR	Static	ENSG00000002016.18	RAD52	1.65275e-10	7.80235	0.942799	47.8269	4.65571e-12
	STR	Static	ENSG00000181827.16	RFX7	1.65339e-10	8.25126	0.895885	47.8236	4.6634e-12
	STR	Static	ENSG00000153815.18	CMIP	1.68297e-10	8.09238	0.928918	47.7864	4.7528e-12
	STR	Static	ENSG00000196262.15	PPIA	1.68537e-10	10.0445	-0.688147	47.7811	4.76558e-12
	STR	Static	ENSG00000069667.16	RORA	1.68795e-10	8.77503	0.929658	47.7757	4.77885e-12
	STR	Static	ENSG00000196531.14	NACA	1.76558e-10	11.7301	-0.76215	47.6817	5.01343e-12
	STR	Static	ENSG00000179364.15	PACS2	1.76558e-10	7.97108	0.956922	47.6801	5.01747e-12
	STR	Static	ENSG00000174197.19	MGA	1.8237e-10	8.06667	0.823173	47.6118	5.19557e-12
	STR	Static	ENSG00000143924.19	EML4	1.87866e-10	8.87536	0.740497	47.5487	5.36549e-12
	STR	Static	ENSG00000189079.18	ARID2	1.89636e-10	8.49495	0.725631	47.5279	5.42278e-12
	STR	Static	ENSG00000224578.5	HNRNPA1L3	1.95379e-10	8.06709	-0.838633	47.4669	5.59395e-12
	STR	Static	ENSG00000112249.14	ASCC3	1.99663e-10	8.07461	0.973222	47.422	5.72371e-12
	STR	Static	ENSG00000092108.22	SCFD1	2.1112e-10	8.31662	0.667298	47.3102	6.05964e-12
	STR	Static	ENSG00000104812.15	GYS1	2.17613e-10	7.83976	0.97586	47.2484	6.25374e-12
	STR	Static	ENSG00000196814.15	MVB12B	2.21785e-10	8.13318	0.846247	47.2063	6.3894e-12
	STR	Static	ENSG00000065882.18	TBC1D1	2.25299e-10	8.17431	0.896079	47.1731	6.49861e-12
	STR	Static	ENSG00000197081.16	IGF2R	2.319e-10	8.33479	0.719599	47.1141	6.69728e-12
	STR	Static	ENSG00000290770.1	MFSD14CP	2.43666e-10	8.35689	0.740317	47.0147	7.04573e-12
	STR	Static	ENSG00000112685.14	EXOC2	2.6167e-10	7.88212	0.876626	46.8654	7.60348e-12
	STR	Static	ENSG00000164494.12	PDSS2	2.62747e-10	8.07472	0.93369	46.8549	7.64413e-12
	STR	Static	ENSG00000171723.16	GPHN	2.67801e-10	8.50309	0.830985	46.8128	7.81018e-12
	STR	Static	ENSG00000123352.18	SPATS2	2.75682e-10	8.3361	0.701886	46.7488	8.0694e-12
	STR	Static	ENSG00000095787.26	WAC	2.77798e-10	8.47874	0.64256	46.7314	8.1412e-12
	STR	Static	ENSG00000054611.14	TBC1D22A	2.78364e-10	8.12555	0.819654	46.7251	8.16768e-12
	STR	Static	ENSG00000270647.7	TAF15	2.96718e-10	8.33436	0.717299	46.5952	8.7273e-12
	STR	Static	ENSG00000134882.16	UBAC2	3.02803e-10	8.26535	0.731828	46.5497	8.93262e-12
	STR	Static	ENSG00000080802.21	CNOT4	3.02803e-10	8.13767	0.775375	46.5483	8.93857e-12
	STR	Static	ENSG00000061938.21	TNK2	3.18995e-10	7.84157	0.979038	46.4439	9.42788e-12
	STR	Static	ENSG00000290928.1	ENSG00000290928	3.28808e-10	8.27829	0.787103	46.3822	9.72957e-12
	STR	Static	ENSG00000074755.15	ZZEF1	3.32004e-10	7.88665	0.90325	46.3609	9.83592e-12
	STR	Static	ENSG00000115977.21	AAK1	3.35393e-10	7.96003	0.908694	46.3386	9.94826e-12
	STR	Static	ENSG00000153046.18	CDYL	3.35462e-10	8.20829	0.875888	46.3359	9.9622e-12
	STR	Static	ENSG00000136521.13	NDUFB5	3.36098e-10	7.82593	-0.953757	46.3298	9.99304e-12
	STR	Static	ENSG00000245532.11	NEAT1	3.36169e-10	8.29459	0.915668	46.3271	1.00071e-11
	STR	Static	ENSG00000204842.18	ATXN2	3.37977e-10	8.45757	0.69505	46.3142	1.00729e-11
	STR	Static	ENSG00000100523.17	DDHD1	3.38195e-10	8.0842	0.914319	46.3106	1.00914e-11
	STR	Static	ENSG00000206560.12	ANKRD28	3.48222e-10	8.07009	0.90615	46.2511	1.0403e-11
	STR	Static	ENSG00000125107.19	CNOT1	3.6706e-10	8.04946	0.791141	46.1455	1.09788e-11
	STR	Static	ENSG00000175390.15	EIF3F	3.72716e-10	9.11963	-0.642059	46.1132	1.11612e-11
	STR	Static	ENSG00000108854.16	SMURF2	3.91871e-10	8.09081	0.877024	46.0081	1.17766e-11
	STR	Static	ENSG00000162885.14	B3GALNT2	3.96299e-10	7.88684	0.945469	45.9838	1.19238e-11
	STR	Static	ENSG00000135074.16	ADAM19	4.02075e-10	8.20075	0.974153	45.9531	1.21118e-11
	STR	Static	ENSG00000166233.15	ARIH1	4.0275e-10	8.51757	0.69388	45.9475	1.21464e-11
	STR	Static	ENSG00000114391.14	RPL24	4.13724e-10	11.4144	-0.76134	45.8925	1.24921e-11
	STR	Static	ENSG00000090861.17	AARS1	4.43777e-10	7.80125	0.967491	45.7506	1.34311e-11
	STR	Static	ENSG00000182606.17	TRAK1	4.62045e-10	8.16787	0.980744	45.667	1.40168e-11
	STR	Static	ENSG00000149262.19	INTS4	4.70274e-10	7.81211	0.94176	45.6278	1.42998e-11
	STR	Static	ENSG00000124788.19	ATXN1	4.74893e-10	8.29393	0.930513	45.6064	1.44571e-11
	STR	Static	ENSG00000250326.2	USP38-DT	4.80613e-10	8.10446	0.957352	45.5802	1.46517e-11
	STR	Static	ENSG00000067208.17	EVI5	4.80613e-10	8.32169	0.732034	45.5783	1.46654e-11
	STR	Static	ENSG00000174485.16	DENND4A	4.84355e-10	8.02518	0.940162	45.5609	1.47968e-11
	STR	Static	ENSG00000127527.14	EPS15L1	5.0322e-10	7.80633	0.887636	45.4792	1.54268e-11
	STR	Static	ENSG00000159459.12	UBR1	5.14286e-10	8.12748	0.788867	45.4326	1.57986e-11
	STR	Static	ENSG00000198752.11	CDC42BPB	5.19761e-10	7.96218	0.8047	45.4084	1.59949e-11
	STR	Static	ENSG00000147421.18	HMBOX1	5.19761e-10	8.19527	0.917405	45.4057	1.60165e-11
	STR	Static	ENSG00000128563.13	PRKRIP1	5.19761e-10	7.983	0.846521	45.4045	1.60262e-11
	STR	Static	ENSG00000124789.12	NUP153	5.42969e-10	8.07312	0.811561	45.3145	1.67803e-11
	STR	Static	ENSG00000188846.14	RPL14	5.45491e-10	11.3869	-0.752336	45.3032	1.68776e-11
	STR	Static	ENSG00000081377.17	CDC14B	5.5695e-10	8.28059	0.82271	45.2602	1.7252e-11
	STR	Static	ENSG00000228716.7	DHFR	5.60343e-10	8.62696	0.595689	45.2461	1.7377e-11
	STR	Static	ENSG00000167996.16	FTH1	5.64952e-10	10.164	-0.739777	45.2278	1.754e-11
	STR	Static	ENSG00000257103.9	LSM14A	5.76696e-10	8.36331	0.613771	45.183	1.79456e-11
	STR	Static	ENSG00000006125.18	AP2B1	6.27095e-10	8.02244	0.737743	45.0137	1.95657e-11
	STR	Static	ENSG00000213741.11	RPS29	6.27095e-10	10.2061	-0.682045	45.0122	1.95807e-11
	STR	Static	ENSG00000170296.10	GABARAP	6.38316e-10	8.15698	-0.946064	44.9753	1.99537e-11
	STR	Static	ENSG00000163374.20	YY1AP1	6.44283e-10	7.84907	0.894205	44.9548	2.01632e-11
	STR	Static	ENSG00000197312.13	DDI2	6.55931e-10	7.86429	0.932348	44.9175	2.0551e-11
	STR	Static	ENSG00000151779.14	NBAS	7.39391e-10	8.30814	0.741688	44.6764	2.32447e-11
	STR	Static	ENSG00000263001.8	GTF2I	7.48868e-10	8.73392	0.644415	44.6492	2.35692e-11
	STR	Static	ENSG00000100266.19	PACSIN2	7.75291e-10	8.01509	0.918826	44.5791	2.44284e-11
	STR	Static	ENSG00000137845.15	ADAM10	7.82558e-10	8.17716	0.785247	44.5586	2.46852e-11
	STR	Static	ENSG00000176095.12	IP6K1	7.98438e-10	7.91366	0.886926	44.5171	2.52144e-11
	STR	Static	ENSG00000198900.7	TOP1	8.06957e-10	8.56015	0.592658	44.4941	2.55121e-11
	STR	Static	ENSG00000142687.19	KIAA0319L	8.16285e-10	8.09776	0.803895	44.4694	2.5836e-11
	STR	Static	ENSG00000183826.19	BTBD9	8.40721e-10	8.30513	0.831361	44.4073	2.66692e-11
	STR	Static	ENSG00000223745.8	CCDC18-AS1	8.40814e-10	8.06635	0.853421	44.4049	2.6702e-11
	STR	Static	ENSG00000033800.14	PIAS1	8.45764e-10	8.22109	0.737188	44.3912	2.68892e-11
	STR	Static	ENSG00000145592.14	RPL37	8.4677e-10	10.8882	-0.691275	44.3867	2.69513e-11
	STR	Static	ENSG00000115109.14	EPB41L5	9.00979e-10	8.13393	0.842027	44.2587	2.87727e-11
	STR	Static	ENSG00000145730.21	PAM	9.20602e-10	8.53553	0.996791	44.2143	2.94321e-11
	STR	Static	ENSG00000164808.17	SPIDR	9.38678e-10	9.11911	0.653843	44.1741	3.00433e-11
	STR	Static	ENSG00000111716.14	LDHB	9.8027e-10	9.02649	-0.559016	44.0827	3.1479e-11
	STR	Static	ENSG00000198034.11	RPS4X	9.9723e-10	12.8572	-0.779796	44.0448	3.20944e-11
	STR	Static	ENSG00000122778.10	KIAA1549	1.0105e-09	8.0654	0.889275	44.0168	3.25573e-11
	STR	Static	ENSG00000070476.15	ZXDC	1.0133e-09	7.83221	0.936811	44.0092	3.26835e-11
	STR	Static	ENSG00000082512.15	TRAF5	1.10131e-09	7.95295	0.936037	43.8397	3.56397e-11
	STR	Static	ENSG00000107186.17	MPDZ	1.13902e-09	8.28213	0.703653	43.7695	3.69409e-11
	STR	Static	ENSG00000100154.15	TTC28	1.16167e-09	9.24633	0.74508	43.7289	3.77167e-11
	STR	Static	ENSG00000135655.16	USP15	1.16426e-09	8.19696	0.705654	43.7224	3.78422e-11
	STR	Static	ENSG00000142655.13	PEX14	1.1673e-09	7.88261	0.846559	43.713	3.80242e-11
	STR	Static	ENSG00000089159.17	PXN	1.17374e-09	7.95976	0.877867	43.7001	3.82755e-11
	STR	Static	ENSG00000144036.16	EXOC6B	1.18241e-09	8.47153	0.742484	43.6836	3.86002e-11
	STR	Static	ENSG00000139746.16	RBM26	1.18673e-09	8.4594	0.617365	43.6743	3.87835e-11
	STR	Static	ENSG00000104880.19	ARHGEF18	1.19844e-09	7.77638	0.992666	43.6529	3.92087e-11
	STR	Static	ENSG00000132613.16	MTSS2	1.20735e-09	8.01395	0.821971	43.6363	3.9543e-11
	STR	Static	ENSG00000101966.14	XIAP	1.23388e-09	7.90338	0.878307	43.5917	4.04558e-11
	STR	Static	ENSG00000120868.14	APAF1	1.23606e-09	7.90373	0.886338	43.5861	4.05712e-11
	STR	Static	ENSG00000145425.10	RPS3A	1.24893e-09	12.3602	-0.765241	43.5637	4.10381e-11
	STR	Static	ENSG00000173744.18	AGFG1	1.28524e-09	7.99399	0.78463	43.5034	4.23225e-11
	STR	Static	ENSG00000147099.21	HDAC8	1.31633e-09	7.98291	0.841564	43.4524	4.34398e-11
	STR	Static	ENSG00000266028.8	SRGAP2	1.31793e-09	8.55938	0.896212	43.4479	4.35394e-11
	STR	Static	ENSG00000104427.13	ZC2HC1A	1.37307e-09	8.13709	0.755384	43.3656	4.54097e-11
	STR	Static	ENSG00000067955.15	CBFB	1.42405e-09	8.02305	0.894512	43.2922	4.71462e-11
	STR	Static	ENSG00000152520.14	PAN3	1.43227e-09	8.39017	0.729852	43.2788	4.74692e-11
	STR	Static	ENSG00000286239.1	ENSG00000286239	1.50441e-09	7.77518	0.905965	43.1806	4.99136e-11
	STR	Static	ENSG00000143952.20	VPS54	1.61295e-09	8.10877	0.776188	43.0422	5.35722e-11
	STR	Static	ENSG00000114098.18	ARMC8	1.63267e-09	8.08674	0.786485	43.0163	5.42851e-11
	STR	Static	ENSG00000183495.15	EP400	1.64199e-09	7.91041	0.817182	43.0031	5.46535e-11
	STR	Static	ENSG00000048707.15	VPS13D	1.64636e-09	7.96442	0.871932	42.9958	5.48571e-11
	STR	Static	ENSG00000104517.13	UBR5	1.65806e-09	8.25366	0.74882	42.9778	5.5365e-11
	STR	Static	ENSG00000163682.17	RPL9	1.73647e-09	11.6145	-0.759061	42.8853	5.80449e-11
	STR	Static	ENSG00000156642.17	NPTN	1.7388e-09	8.07934	0.710738	42.8806	5.81843e-11
	STR	Static	ENSG00000258555.6	SPECC1L-ADORA2A	1.77139e-09	7.98642	0.696696	42.8422	5.9338e-11
	STR	Static	ENSG00000115310.19	RTN4	1.8798e-09	9.6117	0.542648	42.7239	6.30363e-11
	STR	Static	ENSG00000101493.11	ZNF516	1.89637e-09	7.93469	0.875908	42.7047	6.36591e-11
	STR	Static	ENSG00000168916.16	ZNF608	1.9193e-09	8.19362	0.806813	42.6771	6.45653e-11
	STR	Static	ENSG00000123091.5	RNF11	1.92662e-09	7.9219	0.87087	42.6655	6.49485e-11
	STR	Static	ENSG00000137941.17	TTLL7	2.01864e-09	8.20625	0.850009	42.568	6.82656e-11
	STR	Static	ENSG00000086758.17	HUWE1	2.02529e-09	8.34216	0.60717	42.5596	6.85625e-11
	STR	Static	ENSG00000127948.17	POR	2.06551e-09	7.79357	0.965006	42.5186	7.00121e-11
	STR	Static	ENSG00000288643.1	ENSG00000288643	2.15838e-09	8.36833	0.627258	42.4289	7.32978e-11
	STR	Static	ENSG00000108061.13	SHOC2	2.19073e-09	7.96336	0.865054	42.3978	7.44742e-11
	STR	Static	ENSG00000185104.21	FAF1	2.19481e-09	8.45446	0.699905	42.3921	7.46912e-11
	STR	Static	ENSG00000211455.8	STK38L	2.2475e-09	7.86624	0.954724	42.3437	7.6564e-11
	STR	Static	ENSG00000170142.12	UBE2E1	2.27474e-09	8.26299	0.692594	42.3181	7.75728e-11
	STR	Static	ENSG00000036549.13	ZZZ3	2.34967e-09	8.13692	0.752867	42.2466	8.04618e-11
	STR	Static	ENSG00000160888.7	IER2	2.38278e-09	8.12796	-0.925336	42.2172	8.16802e-11
	STR	Static	ENSG00000165006.14	UBAP1	2.48055e-09	7.90363	0.880162	42.1365	8.51201e-11
	STR	Static	ENSG00000231607.15	DLEU2	2.63446e-09	8.43054	0.853844	42.0147	9.05885e-11
	STR	Static	ENSG00000141068.16	KSR1	2.63805e-09	7.77841	0.97667	42.01	9.08058e-11
	STR	Static	ENSG00000105983.23	LMBR1	2.69099e-09	8.03588	0.86616	41.9692	9.27237e-11
	STR	Static	ENSG00000163960.12	UBXN7	2.69462e-09	7.92803	0.838645	41.9645	9.29442e-11
	STR	Static	ENSG00000285547.1	ENSG00000285547	2.70849e-09	8.30761	0.663268	41.9525	9.35188e-11
	STR	Static	ENSG00000149273.15	RPS3	2.71447e-09	12.2141	-0.758825	41.9462	9.38219e-11
	STR	Static	ENSG00000227615.1	ENSG00000227615	2.71558e-09	8.32966	-0.683971	41.9433	9.39568e-11
	STR	Static	ENSG00000135390.21	ATP5MC2	2.77026e-09	9.56195	-0.619092	41.9024	9.59468e-11
	STR	Static	ENSG00000155561.15	NUP205	2.77634e-09	7.81328	0.965934	41.8961	9.62563e-11
	STR	Static	ENSG00000006831.10	ADIPOR2	2.81693e-09	7.84893	0.866362	41.8637	9.78637e-11
	STR	Static	ENSG00000133028.12	SCO1	2.85918e-09	7.96598	0.796616	41.8326	9.94328e-11
	STR	Static	ENSG00000117859.19	OSBPL9	2.91881e-09	8.22452	0.671977	41.7902	1.01611e-10
	STR	Static	ENSG00000196295.13	GARS1-DT	2.91943e-09	7.80652	0.970174	41.7878	1.01736e-10
	STR	Static	ENSG00000008083.14	JARID2	2.97531e-09	8.48388	0.744294	41.7487	1.03789e-10
	STR	Static	ENSG00000057704.13	TMCC3	2.99652e-09	7.99832	0.969638	41.7309	1.04741e-10
	STR	Static	ENSG00000128607.14	KLHDC10	3.0436e-09	8.24916	0.790352	41.6984	1.06495e-10
	STR	Static	ENSG00000112305.15	SMAP1	3.10559e-09	8.40224	0.746857	41.655	1.08885e-10
	STR	Static	ENSG00000069956.14	MAPK6	3.14383e-09	7.96639	0.7985	41.6275	1.10427e-10
	STR	Static	ENSG00000145348.17	TBCK	3.14383e-09	8.19033	0.774317	41.6271	1.10449e-10
	STR	Static	ENSG00000177200.18	CHD9	3.15595e-09	8.91442	0.590662	41.6157	1.11099e-10
	STR	Static	ENSG00000274023.1	ENSG00000274023	3.28159e-09	8.40747	0.819721	41.5354	1.15755e-10
	STR	Static	ENSG00000127616.22	SMARCA4	3.28166e-09	8.25977	0.618611	41.5334	1.15874e-10
	STR	Static	ENSG00000166780.11	BMERB1	3.2937e-09	8.37457	0.710243	41.5243	1.16416e-10
	STR	Static	ENSG00000163162.9	RNF149	3.35634e-09	7.80744	0.891549	41.4855	1.18749e-10
	STR	Static	ENSG00000149806.11	FAU	3.48515e-09	10.2868	-0.682245	41.4079	1.23554e-10
	STR	Static	ENSG00000124177.16	CHD6	3.48517e-09	8.29073	0.693252	41.406	1.23679e-10
	STR	Static	ENSG00000105640.13	RPL18A	3.56023e-09	11.6707	-0.740007	41.3624	1.26469e-10
	STR	Static	ENSG00000143190.23	POU2F1	3.57409e-09	8.20076	0.770937	41.3528	1.27088e-10
	STR	Static	ENSG00000183044.12	ABAT	3.60204e-09	7.99018	0.925056	41.3337	1.28338e-10
	STR	Static	ENSG00000143376.14	SNX27	3.65926e-09	7.825	0.859171	41.3009	1.30507e-10
	STR	Static	ENSG00000181722.18	ZBTB20	3.70276e-09	8.5777	0.83825	41.2759	1.3219e-10
	STR	Static	ENSG00000079335.20	CDC14A	3.72332e-09	7.88355	0.924046	41.2631	1.33056e-10
	STR	Static	ENSG00000275023.5	MLLT6	3.74183e-09	7.7221	0.940876	41.2515	1.3385e-10
	STR	Static	ENSG00000124198.10	ARFGEF2	3.74418e-09	7.90012	0.869092	41.2483	1.34067e-10
	STR	Static	ENSG00000100731.16	PCNX1	3.85806e-09	8.22664	0.745237	41.1878	1.38282e-10
	STR	Static	ENSG00000080298.16	RFX3	3.91308e-09	8.25432	0.791046	41.1582	1.40393e-10
	STR	Static	ENSG00000108107.15	RPL28	3.98189e-09	11.3067	-0.714511	41.1222	1.43004e-10
	STR	Static	ENSG00000140455.17	USP3	3.99548e-09	8.08747	0.785807	41.1136	1.43634e-10
	STR	Static	ENSG00000135541.22	AHI1	3.99647e-09	8.29165	0.748214	41.1112	1.43811e-10
	STR	Static	ENSG00000274211.6	SOCS7	4.08741e-09	7.81161	0.893109	41.0653	1.47228e-10
	STR	Static	ENSG00000115170.16	ACVR1	4.13451e-09	7.79952	0.96981	41.041	1.49072e-10
	STR	Static	ENSG00000198198.17	SZT2	4.19961e-09	7.69131	0.970571	41.0085	1.51569e-10
	STR	Static	ENSG00000178950.18	GAK	4.24903e-09	7.76016	0.903517	40.9837	1.53503e-10
	STR	Static	ENSG00000175575.13	PAAF1	4.31237e-09	7.95673	0.778011	40.9529	1.55945e-10
	STR	Static	ENSG00000125388.20	GRK4	4.69518e-09	7.83861	0.889018	40.7828	1.70121e-10
	STR	Static	ENSG00000137693.14	YAP1	4.9301e-09	8.42838	0.690295	40.6855	1.78808e-10
	STR	Static	ENSG00000272325.2	NUDT3	4.9704e-09	7.93838	0.868548	40.6677	1.80447e-10
	STR	Static	ENSG00000161671.17	EMC10	4.99127e-09	9.04264	0.803892	40.6576	1.81381e-10
	STR	Static	ENSG00000145362.21	ANK2	5.11381e-09	8.6106	0.788684	40.6083	1.86016e-10
	STR	Static	ENSG00000089220.5	PEBP1	5.16304e-09	9.02506	-0.64048	40.5858	1.88174e-10
	STR	Static	ENSG00000078043.16	PIAS2	5.18092e-09	8.01199	0.800453	40.5771	1.89009e-10
	STR	Static	ENSG00000130255.13	RPL36	5.45648e-09	10.7149	-0.674588	40.472	1.9945e-10
	STR	Static	ENSG00000229117.9	RPL41	6.1779e-09	11.5843	-0.739457	40.2219	2.26698e-10
	STR	Static	ENSG00000185305.12	ARL15	6.19351e-09	8.19258	0.986479	40.215	2.27491e-10
	STR	Static	ENSG00000251357.4	ENSG00000251357	6.19783e-09	8.83196	-0.6844	40.2118	2.27869e-10
	STR	Static	ENSG00000090905.19	TNRC6A	6.55426e-09	8.31037	0.637598	40.1007	2.41207e-10
	STR	Static	ENSG00000113300.13	CNOT6	6.67417e-09	7.92747	0.789878	40.0615	2.46094e-10
	STR	Static	ENSG00000070413.20	DGCR2	6.83272e-09	7.93116	0.874554	40.0137	2.52183e-10
	STR	Static	ENSG00000160445.11	ZER1	6.86612e-09	7.76438	0.995532	40.0023	2.53659e-10
	STR	Static	ENSG00000120733.15	KDM3B	6.91941e-09	8.10531	0.769214	39.9854	2.55874e-10
	STR	Static	ENSG00000139083.11	ETV6	6.92586e-09	7.85473	0.995782	39.9817	2.56359e-10
	STR	Static	ENSG00000113384.14	GOLPH3	6.93683e-09	7.99854	0.768628	39.9767	2.57011e-10
	STR	Static	ENSG00000068615.20	REEP1	7.02841e-09	8.01558	0.988931	39.9484	2.60766e-10
	STR	Static	ENSG00000139974.17	SLC38A6	7.02841e-09	8.12694	0.878308	39.9473	2.60903e-10
	STR	Static	ENSG00000105778.20	AVL9	7.03987e-09	7.93699	0.856832	39.9423	2.61579e-10
	STR	Static	ENSG00000055917.17	PUM2	7.06864e-09	8.61914	0.585814	39.9325	2.62899e-10
	STR	Static	ENSG00000231500.7	RPS18	7.07405e-09	12.7235	-0.754751	39.9291	2.63351e-10
	STR	Static	ENSG00000145391.14	SETD7	7.1493e-09	8.18005	0.75092	39.9035	2.66825e-10
	STR	Static	ENSG00000158161.16	EYA3	7.1493e-09	7.9875	0.783575	39.9028	2.66915e-10
	STR	Static	ENSG00000140367.12	UBE2Q2	7.17445e-09	7.94026	0.822404	39.8923	2.68363e-10
	STR	Static	ENSG00000011114.15	BTBD7	7.17729e-09	8.071	0.73749	39.8896	2.68725e-10
	STR	Static	ENSG00000167258.16	CDK12	7.26267e-09	7.91311	0.781737	39.8647	2.72179e-10
	STR	Static	ENSG00000105559.13	PLEKHA4	7.2781e-09	7.72335	0.985498	39.8587	2.73016e-10
	STR	Static	ENSG00000131725.14	WDR44	7.33673e-09	8.56851	0.862432	39.8412	2.75476e-10
	STR	Static	ENSG00000167632.18	TRAPPC9	7.37449e-09	8.18477	0.850353	39.8289	2.77211e-10
	STR	Static	ENSG00000269929.6	MIRLET7A1HG	7.37449e-09	7.78995	0.881045	39.8262	2.77595e-10
	STR	Static	ENSG00000118705.18	RPN2	7.37449e-09	8.15113	0.678855	39.8256	2.7768e-10
	STR	Static	ENSG00000152990.14	ADGRA3	7.38486e-09	8.4844	0.694982	39.821	2.78333e-10
	STR	Static	ENSG00000109689.20	STIM2	7.51321e-09	8.09057	0.850706	39.7855	2.83437e-10
	STR	Static	ENSG00000205213.14	LGR4	7.52514e-09	8.16801	0.878049	39.7806	2.84154e-10
	STR	Static	ENSG00000064419.14	TNPO3	7.62375e-09	7.98704	0.830286	39.7533	2.88148e-10
	STR	Static	ENSG00000102898.13	NUTF2	7.84248e-09	8.17256	-0.661754	39.6963	2.96694e-10
	STR	Static	ENSG00000118407.15	FILIP1	8.21732e-09	8.78479	0.989012	39.6032	3.11167e-10
	STR	Static	ENSG00000087086.15	FTL	8.44012e-09	9.27577	-0.916358	39.5492	3.19904e-10
	STR	Static	ENSG00000158467.17	AHCYL2	8.48974e-09	8.26066	0.865768	39.5359	3.22086e-10
	STR	Static	ENSG00000102974.16	CTCF	8.52391e-09	8.01072	0.795575	39.5262	3.23685e-10
	STR	Static	ENSG00000151414.15	NEK7	8.66722e-09	8.16193	0.761546	39.4918	3.29435e-10
	STR	Static	ENSG00000107554.17	DNMBP	8.71027e-09	7.96115	0.997706	39.4803	3.31381e-10
	STR	Static	ENSG00000270604.5	HCG17	8.72003e-09	8.20988	0.726568	39.4763	3.32062e-10
	STR	Static	ENSG00000144677.15	CTDSPL	8.73372e-09	8.5099	0.774476	39.4714	3.32893e-10
	STR	Static	ENSG00000133812.18	SBF2	8.74529e-09	8.55734	0.733177	39.467	3.33645e-10
	STR	Static	ENSG00000180957.19	PITPNB	9.04774e-09	8.24294	0.62773	39.3988	3.45505e-10
	STR	Static	ENSG00000108599.15	AKAP10	9.17705e-09	7.9181	0.866394	39.3693	3.50769e-10
	STR	Static	ENSG00000156671.15	SAMD8	9.87152e-09	7.76041	0.952016	39.225	3.77664e-10
	STR	Static	ENSG00000128908.19	INO80	9.88708e-09	7.96563	0.793417	39.2189	3.78862e-10
	STR	Static	ENSG00000171843.17	MLLT3	9.96844e-09	8.65449	0.837496	39.2005	3.82435e-10
	STR	Static	ENSG00000185345.25	PRKN	1.01519e-08	8.23054	0.847681	39.1631	3.89832e-10
	STR	Static	ENSG00000123268.9	ATF1	1.01689e-08	7.81451	0.928726	39.1581	3.90848e-10
	STR	Static	ENSG00000171943.12	SRGAP2C	1.04602e-08	8.63218	0.858754	39.0975	4.03159e-10
	STR	Static	ENSG00000288674.1	ENSG00000288674	1.07291e-08	8.01176	0.728375	39.0462	4.13903e-10
	STR	Static	ENSG00000056586.16	RC3H2	1.09313e-08	8.00675	0.740827	39.0079	4.22092e-10
	STR	Static	ENSG00000213442.5	RPL18AP3	1.10277e-08	7.91005	-0.807266	38.989	4.26206e-10
	STR	Static	ENSG00000085832.18	EPS15	1.1102e-08	8.05515	0.85674	38.9741	4.29472e-10
	STR	Static	ENSG00000238083.10	LRRC37A2	1.1235e-08	7.93452	0.872509	38.949	4.35017e-10
	STR	Static	ENSG00000272822.2	ENSG00000272822	1.12956e-08	8.00858	0.713396	38.9367	4.37762e-10
	STR	Static	ENSG00000134152.11	KATNBL1	1.13483e-08	8.99972	0.57767	38.9259	4.40209e-10
	STR	Static	ENSG00000197702.14	PARVA	1.14602e-08	8.2303	0.7256	38.9049	4.44959e-10
	STR	Static	ENSG00000147403.18	RPL10	1.15509e-08	12.6574	-0.746813	38.8877	4.48889e-10
	STR	Static	ENSG00000170949.18	ZNF160	1.17622e-08	7.86153	0.83433	38.85	4.57647e-10
	STR	Static	ENSG00000242759.10	LINC00882	1.17622e-08	8.8073	0.830411	38.8488	4.57935e-10
	STR	Static	ENSG00000100034.14	PPM1F	1.19616e-08	7.83897	0.876077	38.8142	4.66124e-10
	STR	Static	ENSG00000136141.15	LRCH1	1.21313e-08	8.28563	0.731876	38.7821	4.73861e-10
	STR	Static	ENSG00000173517.11	PEAK1	1.21313e-08	8.32614	0.806941	38.7821	4.73863e-10
	STR	Static	ENSG00000003096.15	KLHL13	1.21313e-08	8.89853	0.735633	38.7814	4.74031e-10
	STR	Static	ENSG00000166225.9	FRS2	1.22391e-08	8.03899	0.745345	38.7623	4.78677e-10
	STR	Static	ENSG00000160218.13	TRAPPC10	1.22884e-08	7.83045	0.867224	38.7527	4.81041e-10
	STR	Static	ENSG00000188342.13	GTF2F2	1.23571e-08	8.10079	0.697839	38.7385	4.84567e-10
	STR	Static	ENSG00000270011.9	ZNF559-ZNF177	1.23571e-08	7.81676	0.828846	38.7383	4.84608e-10
	STR	Static	ENSG00000090565.17	RAB11FIP3	1.27005e-08	7.75565	0.971521	38.6824	4.98679e-10
	STR	Static	ENSG00000174839.13	DENND6A	1.27005e-08	7.93007	0.819528	38.6813	4.98978e-10
	STR	Static	ENSG00000269439.7	PGLS-DT	1.27149e-08	7.65723	0.94229	38.6773	4.99998e-10
	STR	Static	ENSG00000167526.14	RPL13	1.28138e-08	12.5709	-0.711638	38.6604	5.0434e-10
	STR	Static	ENSG00000114784.4	EIF1B	1.28424e-08	8.19801	-0.673992	38.6543	5.05921e-10
	STR	Static	ENSG00000134744.14	TUT4	1.33768e-08	8.58676	0.560147	38.573	5.27448e-10
	STR	Static	ENSG00000163584.18	RPL22L1	1.35103e-08	8.74948	-0.687785	38.5518	5.33195e-10
	STR	Static	ENSG00000087095.13	NLK	1.36906e-08	7.98282	0.86573	38.5242	5.40797e-10
	STR	Static	ENSG00000169641.15	LUZP1	1.3725e-08	8.03069	0.756559	38.5175	5.42642e-10
	STR	Static	ENSG00000166833.23	NAV2	1.50457e-08	8.54765	0.904339	38.3347	5.95928e-10
	STR	Static	ENSG00000055208.20	TAB2	1.50969e-08	8.07566	0.706117	38.3261	5.98577e-10
	STR	Static	ENSG00000136448.13	NMT1	1.50969e-08	7.88293	0.812366	38.3246	5.99028e-10
	STR	Static	ENSG00000271092.5	TLCD4-RWDD3	1.56892e-08	7.83254	0.933657	38.2478	6.23086e-10
	STR	Static	ENSG00000182150.19	ERCC6L2	1.58715e-08	8.08237	0.667011	38.2235	6.30891e-10
	STR	Static	ENSG00000136643.12	RPS6KC1	1.63725e-08	8.13471	0.724232	38.1611	6.51389e-10
	STR	Static	ENSG00000129636.13	ITFG1	1.65549e-08	8.75037	0.613997	38.1377	6.5923e-10
	STR	Static	ENSG00000111913.20	RIPOR2	1.6975e-08	8.15941	0.975879	38.0871	6.76562e-10
	STR	Static	ENSG00000127481.15	UBR4	1.72487e-08	8.11561	0.733574	38.0541	6.88087e-10
	STR	Static	ENSG00000229989.6	MIR181A1HG	1.7268e-08	8.00444	0.917042	38.0502	6.89468e-10
	STR	Static	ENSG00000253194.2	ENSG00000253194	1.74014e-08	7.99924	0.95862	38.0335	6.95413e-10
	STR	Static	ENSG00000115970.19	THADA	1.78999e-08	8.15453	0.74522	37.9766	7.15971e-10
	STR	Static	ENSG00000089057.15	SLC23A2	1.81579e-08	7.9089	0.916698	37.947	7.26937e-10
	STR	Static	ENSG00000234741.10	GAS5	1.83101e-08	9.49161	-0.587622	37.929	7.33678e-10
	STR	Static	ENSG00000070961.17	ATP2B1	1.83722e-08	9.56311	0.63432	37.9206	7.36822e-10
	STR	Static	ENSG00000164080.14	RAD54L2	1.8611e-08	7.98888	0.755821	37.8937	7.47058e-10
	STR	Static	ENSG00000106554.13	CHCHD3	1.93249e-08	8.73989	0.503285	37.8185	7.76401e-10
	STR	Static	ENSG00000090487.11	SPG21	1.9399e-08	8.71919	0.801498	37.8094	7.80065e-10
	STR	Static	ENSG00000112081.17	SRSF3	2.01454e-08	9.05492	-0.591833	37.7323	8.11514e-10
	STR	Static	ENSG00000114316.13	USP4	2.01598e-08	7.90632	0.826344	37.7292	8.12807e-10
	STR	Static	ENSG00000005810.20	MYCBP2	2.0383e-08	8.21081	0.679156	37.706	8.22532e-10
	STR	Static	ENSG00000177885.15	GRB2	2.04948e-08	8.18606	0.655359	37.6936	8.27772e-10
	STR	Static	ENSG00000073417.15	PDE8A	2.07349e-08	8.13591	0.81129	37.6691	8.38206e-10
	STR	Static	ENSG00000290226.1	ENSG00000290226	2.11166e-08	7.87784	0.765248	37.6318	8.54386e-10
	STR	Static	ENSG00000143641.10	GALNT2	2.15479e-08	7.90897	0.876378	37.5907	8.72601e-10
	STR	Static	ENSG00000288520.1	ENSG00000288520	2.18812e-08	8.12639	0.829758	37.559	8.86876e-10
	STR	Static	ENSG00000157741.15	UBN2	2.2643e-08	7.84661	0.808894	37.4889	9.19361e-10
	STR	Static	ENSG00000106701.13	FSD1L	2.30812e-08	7.9011	0.930695	37.4498	9.37973e-10
	STR	Static	ENSG00000104218.16	CSPP1	2.3144e-08	8.01093	0.794102	37.4428	9.41347e-10
	STR	Static	ENSG00000182149.21	IST1	2.33188e-08	8.08299	0.651626	37.4264	9.49286e-10
	STR	Static	ENSG00000133818.14	RRAS2	2.36212e-08	8.22334	0.811727	37.3996	9.62435e-10
	STR	Static	ENSG00000148358.21	GPR107	2.37065e-08	7.85873	0.796023	37.3908	9.66755e-10
	STR	Static	ENSG00000147133.17	TAF1	2.38325e-08	7.89506	0.822119	37.3788	9.72739e-10
	STR	Static	ENSG00000197043.15	ANXA6	2.43384e-08	8.79384	0.512413	37.3361	9.94251e-10
	STR	Static	ENSG00000138081.22	FBXO11	2.45084e-08	8.52016	0.579939	37.3209	1.00207e-09
	STR	Static	ENSG00000183762.13	KREMEN1	2.52235e-08	8.31987	0.724605	37.2631	1.0322e-09
	STR	Static	ENSG00000156931.16	VPS8	2.55526e-08	7.98574	0.795435	37.2361	1.04658e-09
	STR	Static	ENSG00000198853.12	RUSC2	2.67674e-08	7.93771	0.985425	37.141	1.09891e-09
	STR	Static	ENSG00000270800.4	RPS10-NUDT3	2.67674e-08	11.2527	-0.619624	37.1405	1.09918e-09
	STR	Static	ENSG00000183354.12	KIAA2026	2.70389e-08	7.91816	0.790518	37.1191	1.11129e-09
	STR	Static	ENSG00000110713.18	NUP98	2.70754e-08	8.03297	0.771709	37.1148	1.11375e-09
	STR	Static	ENSG00000078140.14	UBE2K	2.71517e-08	8.41803	0.538968	37.1076	1.11786e-09
	STR	Static	ENSG00000100592.16	DAAM1	2.78584e-08	8.34092	0.741587	37.0558	1.14794e-09
	STR	Static	ENSG00000120616.16	EPC1	2.78827e-08	8.47364	0.574844	37.0525	1.14993e-09
	STR	Static	ENSG00000166228.9	PCBD1	2.79184e-08	8.10582	-0.74949	37.0483	1.1524e-09
	STR	Static	ENSG00000284989.1	ENSG00000284989	2.81864e-08	8.09462	0.698549	37.028	1.16446e-09
	STR	Static	ENSG00000128656.15	CHN1	2.82047e-08	8.02687	0.906793	37.025	1.16622e-09
	STR	Static	ENSG00000169057.25	MECP2	2.84992e-08	7.90854	0.789902	37.0031	1.17941e-09
	STR	Static	ENSG00000172995.17	ARPP21	2.95311e-08	9.55924	0.7839	36.9321	1.22317e-09
	STR	Static	ENSG00000285827.1	ENSG00000285827	3.03412e-08	9.03631	-0.535981	36.876	1.25887e-09
	STR	Static	ENSG00000171634.19	BPTF	3.1766e-08	8.73085	0.484845	36.7848	1.31912e-09
	STR	Static	ENSG00000132388.13	UBE2G1	3.22364e-08	8.15824	0.675973	36.7545	1.3398e-09
	STR	Static	ENSG00000115268.10	RPS15	3.33772e-08	11.0801	-0.665125	36.6834	1.38958e-09
	STR	Static	ENSG00000043039.7	BARX2	3.38443e-08	8.29149	0.810551	36.653	1.41143e-09
	STR	Static	ENSG00000286619.1	ENSG00000286619	3.39021e-08	7.95238	0.851885	36.648	1.41505e-09
	STR	Static	ENSG00000140577.17	CRTC3	3.39548e-08	7.95864	0.846893	36.6433	1.41845e-09
	STR	Static	ENSG00000111877.18	MCM9	3.41839e-08	7.90834	0.892775	36.6279	1.42971e-09
	STR	Static	ENSG00000139218.18	SCAF11	3.41839e-08	8.73868	0.521424	36.6269	1.43045e-09
	STR	Static	ENSG00000183530.14	PRR14L	3.46192e-08	7.89501	0.776975	36.5998	1.45047e-09
	STR	Static	ENSG00000151746.15	BICD1	3.46192e-08	8.07882	0.930931	36.5989	1.45113e-09
	STR	Static	ENSG00000164919.11	COX6C	3.46232e-08	8.7356	-0.582011	36.597	1.45252e-09
	STR	Static	ENSG00000130741.11	EIF2S3	3.46566e-08	9.04594	-0.467835	36.5935	1.45515e-09
	STR	Static	ENSG00000204410.16	MSH5	3.47946e-08	7.65494	0.881765	36.5841	1.46219e-09
	STR	Static	ENSG00000136383.7	ALPK3	3.55195e-08	8.03946	0.846018	36.5423	1.49391e-09
	STR	Static	ENSG00000113504.21	SLC12A7	3.60118e-08	7.75591	0.947902	36.5138	1.5159e-09
	STR	Static	ENSG00000063177.13	RPL18	3.65306e-08	11.7037	-0.702281	36.4812	1.5415e-09
	STR	Static	ENSG00000261732.1	ENSG00000261732	3.65306e-08	7.68811	0.874562	36.481	1.54163e-09
	STR	Static	ENSG00000126070.20	AGO3	3.75357e-08	8.16411	0.705369	36.4264	1.58537e-09
	STR	Static	ENSG00000175582.20	RAB6A	3.99969e-08	8.16488	0.662391	36.2994	1.69217e-09
	STR	Static	ENSG00000115221.12	ITGB6	4.02087e-08	8.17446	0.959301	36.2874	1.70263e-09
	STR	Static	ENSG00000173320.12	STOX2	4.05499e-08	8.07529	0.981511	36.2677	1.71989e-09
	STR	Static	ENSG00000285854.1	ENSG00000285854	4.07154e-08	9.07638	-0.49838	36.2565	1.7298e-09
	STR	Static	ENSG00000104723.21	TUSC3	4.23507e-08	8.5675	0.659133	36.1782	1.80078e-09
	STR	Static	ENSG00000198718.13	TOGARAM1	4.28343e-08	8.02896	0.72166	36.1544	1.82287e-09
	STR	Static	ENSG00000100014.20	SPECC1L	4.37019e-08	7.97121	0.640489	36.1137	1.86134e-09
	STR	Static	ENSG00000156650.14	KAT6B	4.47255e-08	8.31884	0.749823	36.067	1.90653e-09
	STR	Static	ENSG00000044574.9	HSPA5	4.67681e-08	8.46077	0.826667	35.9783	1.99526e-09
	STR	Static	ENSG00000004866.22	ST7	4.67948e-08	8.72558	0.715659	35.9756	1.99806e-09
	STR	Static	ENSG00000186395.9	KRT10	4.68813e-08	8.43331	-0.60464	35.9704	2.00342e-09
	STR	Static	ENSG00000101464.11	PIGU	4.87368e-08	7.82613	0.854989	35.8915	2.08617e-09
	STR	Static	ENSG00000138286.15	FAM149B1	4.91065e-08	7.7278	0.917931	35.8752	2.10374e-09
	STR	Static	ENSG00000128585.18	MKLN1	5.06144e-08	8.43132	0.58891	35.8145	2.17026e-09
	STR	Static	ENSG00000152894.15	PTPRK	5.06144e-08	8.31953	0.827549	35.813	2.17194e-09
	STR	Static	ENSG00000004897.12	CDC27	5.09544e-08	8.17701	0.661922	35.7954	2.19163e-09
	STR	Static	ENSG00000163848.21	ZNF148	5.09544e-08	8.42882	0.591722	35.7951	2.19196e-09
	STR	Static	ENSG00000152601.18	MBNL1	5.18777e-08	8.37988	0.685756	35.7569	2.23536e-09
	STR	Static	ENSG00000244398.1	RPL36AP37	5.38813e-08	7.76404	-0.776149	35.6815	2.32361e-09
	STR	Static	ENSG00000168137.20	SETD5	5.76501e-08	8.7051	0.536055	35.5434	2.49433e-09
	STR	Static	ENSG00000165322.18	ARHGAP12	6.14461e-08	8.15045	0.6815	35.416	2.66293e-09
	STR	Static	ENSG00000198618.5	PPIAP22	6.20675e-08	7.61787	-0.922749	35.3948	2.69207e-09
	STR	Static	ENSG00000142676.14	RPL11	6.26912e-08	12.1481	-0.690683	35.3737	2.72135e-09
	STR	Static	ENSG00000077380.16	DYNC1I2	6.27176e-08	8.21864	0.602411	35.3713	2.72472e-09
	STR	Static	ENSG00000178974.11	FBXO34	6.31758e-08	7.94859	0.808314	35.3555	2.74687e-09
	STR	Static	ENSG00000075785.14	RAB7A	6.38979e-08	8.25412	0.573124	35.3318	2.78054e-09
	STR	Static	ENSG00000157106.18	SMG1	6.4384e-08	8.08772	0.688194	35.3155	2.80398e-09
	STR	Static	ENSG00000170222.12	ADPRM	6.49949e-08	7.71464	0.94469	35.2955	2.83289e-09
	STR	Static	ENSG00000083828.16	ZNF586	6.78718e-08	7.78343	0.844943	35.2095	2.9607e-09
	STR	Static	ENSG00000114030.13	KPNA1	6.84499e-08	7.98924	0.680322	35.1914	2.98834e-09
	STR	Static	ENSG00000072954.7	TMEM38A	6.939e-08	8.22535	0.892602	35.1626	3.03297e-09
	STR	Static	ENSG00000166326.7	TRIM44	6.939e-08	8.35171	0.573062	35.1617	3.03432e-09
	STR	Static	ENSG00000102189.17	EEA1	6.94176e-08	8.20155	0.659087	35.1594	3.03799e-09
	STR	Static	ENSG00000188419.14	CHM	7.04857e-08	8.04693	0.691056	35.128	3.08724e-09
	STR	Static	ENSG00000114942.14	EEF1B2	7.14403e-08	10.4237	-0.64655	35.1003	3.13159e-09
	STR	Static	ENSG00000099331.14	MYO9B	7.1943e-08	7.83085	0.884618	35.085	3.15618e-09
	STR	Static	ENSG00000129493.15	HEATR5A	7.2241e-08	7.73998	0.933714	35.0754	3.17182e-09
	STR	Static	ENSG00000092148.14	HECTD1	7.30621e-08	8.41107	0.552287	35.0518	3.21047e-09
	STR	Static	ENSG00000165525.18	NEMF	7.34556e-08	8.18218	0.589218	35.0371	3.2348e-09
	STR	Static	ENSG00000024048.11	UBR2	7.34556e-08	8.04317	0.704722	35.0366	3.23559e-09
	STR	Static	ENSG00000260537.2	ENSG00000260537	7.91867e-08	7.83017	0.79684	34.8841	3.49928e-09
	STR	Static	ENSG00000105372.8	RPS19	7.99137e-08	11.7784	-0.664494	34.8647	3.53425e-09
	STR	Static	ENSG00000163946.14	TASOR	7.99596e-08	7.86669	0.738084	34.8621	3.53912e-09
	STR	Static	ENSG00000103148.17	NPRL3	8.08563e-08	7.75176	0.862259	34.8388	3.58168e-09
	STR	Static	ENSG00000215472.10	RPL17-C18orf32	8.14307e-08	11.4416	-0.710114	34.8234	3.61002e-09
	STR	Static	ENSG00000080503.25	SMARCA2	8.18713e-08	7.94549	0.919309	34.8114	3.63246e-09
	STR	Static	ENSG00000165487.14	MICU2	8.23119e-08	8.63685	0.532734	34.7994	3.65493e-09
	STR	Static	ENSG00000060749.17	QSER1	8.31716e-08	8.05517	0.687423	34.7776	3.69605e-09
	STR	Static	ENSG00000170242.19	USP47	8.45143e-08	8.55606	0.55728	34.7448	3.75873e-09
	STR	Static	ENSG00000286153.2	ENSG00000286153	8.55137e-08	7.64414	0.995136	34.7204	3.80621e-09
	STR	Static	ENSG00000170802.17	FOXN2	8.57111e-08	7.95362	0.792432	34.7144	3.81804e-09
	STR	Static	ENSG00000116497.18	S100PBP	8.61809e-08	7.83568	0.885389	34.7022	3.84203e-09
	STR	Static	ENSG00000101752.13	MIB1	8.69449e-08	8.4025	0.577823	34.6834	3.87918e-09
	STR	Static	ENSG00000176909.12	MAMSTR	8.75946e-08	8.1187	0.703618	34.667	3.91204e-09
	STR	Static	ENSG00000290951.1	ENSG00000290951	8.75946e-08	7.81702	0.869509	34.6658	3.91439e-09
	STR	Static	ENSG00000146067.17	FAM193B	8.96823e-08	7.86364	0.793186	34.6184	4.01087e-09
	STR	Static	ENSG00000112893.10	MAN2A1	9.40226e-08	8.3045	0.79461	34.5249	4.20832e-09
	STR	Static	ENSG00000165637.14	VDAC2	9.52588e-08	8.79482	-0.569154	34.4979	4.26704e-09
	STR	Static	ENSG00000164346.10	NSA2	9.77357e-08	8.41903	-0.558048	34.4464	4.38146e-09
	STR	Static	ENSG00000047932.14	GOPC	9.84794e-08	8.1677	0.641493	34.4301	4.4183e-09
	STR	Static	ENSG00000125755.19	SYMPK	9.89734e-08	7.91327	0.687425	34.4189	4.44398e-09
	STR	Static	ENSG00000100345.23	MYH9	9.90252e-08	7.72797	0.97392	34.4163	4.44982e-09
	STR	Static	ENSG00000153814.13	JAZF1	1.03568e-07	8.15015	0.868126	34.3275	4.65763e-09
	STR	Static	ENSG00000197912.16	SPG7	1.04204e-07	7.97617	0.686741	34.314	4.68994e-09
	STR	Static	ENSG00000236871.7	LINC00106	1.05606e-07	7.64427	0.87457	34.2865	4.75679e-09
	STR	Static	ENSG00000082898.19	XPO1	1.0736e-07	8.44535	0.614199	34.2529	4.8396e-09
	STR	Static	ENSG00000130021.15	PUDP	1.08461e-07	7.99856	0.677909	34.2315	4.89311e-09
	STR	Static	ENSG00000198604.11	BAZ1A	1.08507e-07	8.25498	0.637606	34.2291	4.89904e-09
	STR	Static	ENSG00000165424.7	ZCCHC24	1.08893e-07	8.03395	0.826839	34.2207	4.92033e-09
	STR	Static	ENSG00000163605.16	PPP4R2	1.10107e-07	8.22656	0.568311	34.1976	4.9791e-09
	STR	Static	ENSG00000183054.13	RGPD6	1.11079e-07	7.79186	0.991805	34.179	5.02697e-09
	STR	Static	ENSG00000005483.23	KMT2E	1.11315e-07	8.29628	0.615597	34.1733	5.04161e-09
	STR	Static	ENSG00000182903.16	ZNF721	1.11465e-07	8.12483	0.672234	34.1676	5.05631e-09
	STR	Static	ENSG00000078304.20	PPP2R5C	1.14669e-07	8.02596	0.699467	34.1109	5.20576e-09
	STR	Static	ENSG00000103047.8	TANGO6	1.15932e-07	7.84644	0.942108	34.0881	5.2672e-09
	STR	Static	ENSG00000169118.18	CSNK1G1	1.15959e-07	7.85935	0.820938	34.0861	5.27253e-09
	STR	Static	ENSG00000101019.22	UQCC1	1.17268e-07	7.8828	0.748845	34.0613	5.3404e-09
	STR	Static	ENSG00000010803.17	SCMH1	1.17606e-07	8.3815	0.722397	34.0541	5.35997e-09
	STR	Static	ENSG00000166263.13	STXBP4	1.18078e-07	7.90158	0.808731	34.0448	5.38568e-09
	STR	Static	ENSG00000108474.17	PIGL	1.18452e-07	7.90861	0.784967	34.0372	5.40696e-09
	STR	Static	ENSG00000155189.12	AGPAT5	1.19152e-07	8.2028	0.665007	34.0242	5.44311e-09
	STR	Static	ENSG00000173214.7	MFSD4B	1.22489e-07	7.68455	0.849996	33.9674	5.60427e-09
	STR	Static	ENSG00000151835.17	SACS	1.23166e-07	8.46508	0.619993	33.9552	5.63964e-09
	STR	Static	ENSG00000100412.17	ACO2	1.23641e-07	8.02327	0.637908	33.9462	5.66575e-09
	STR	Static	ENSG00000160789.24	LMNA	1.24106e-07	9.35285	0.672167	33.9374	5.69148e-09
	STR	Static	ENSG00000144468.17	RHBDD1	1.25331e-07	7.8067	0.881671	33.9159	5.7546e-09
	STR	Static	ENSG00000291220.1	ENSG00000291220	1.25331e-07	7.91588	0.76555	33.9152	5.75658e-09
	STR	Static	ENSG00000131650.15	KREMEN2	1.26038e-07	8.70192	0.856098	33.9017	5.79692e-09
	STR	Static	ENSG00000155313.16	USP25	1.26038e-07	8.09533	0.764512	33.9013	5.798e-09
	STR	Static	ENSG00000197217.13	ENTPD4	1.2637e-07	7.82519	0.815459	33.8947	5.81774e-09
	STR	Static	ENSG00000168172.9	HOOK3	1.26735e-07	8.10704	0.638428	33.8876	5.83903e-09
	STR	Static	ENSG00000275066.5	SYNRG	1.28207e-07	7.95126	0.698072	33.8636	5.91142e-09
	STR	Static	ENSG00000005700.15	IBTK	1.29226e-07	8.12328	0.614832	33.8467	5.963e-09
	STR	Static	ENSG00000108306.13	FBXL20	1.29411e-07	7.9551	0.805025	33.8424	5.97612e-09
	STR	Static	ENSG00000290926.1	LINC03006	1.30899e-07	7.90009	0.757261	33.8187	6.0495e-09
	STR	Static	ENSG00000112276.14	BVES	1.31978e-07	7.7281	0.87193	33.8012	6.10406e-09
	STR	Static	ENSG00000140575.13	IQGAP1	1.33386e-07	7.94644	0.820221	33.7791	6.17393e-09
	STR	Static	ENSG00000140694.18	PARN	1.35458e-07	7.89511	0.724917	33.7476	6.27464e-09
	STR	Static	ENSG00000262223.10	LINC03048	1.36402e-07	7.67366	0.967123	33.7326	6.3232e-09
	STR	Static	ENSG00000033178.13	UBA6	1.40241e-07	8.03924	0.664474	33.6771	6.50613e-09
	STR	Static	ENSG00000058063.16	ATP11B	1.4051e-07	8.08221	0.746419	33.6719	6.52361e-09
	STR	Static	ENSG00000143970.18	ASXL2	1.4171e-07	7.95852	0.740252	33.6539	6.58436e-09
	STR	Static	ENSG00000163125.16	RPRD2	1.42474e-07	8.11029	0.6949	33.6419	6.62493e-09
	STR	Static	ENSG00000133195.12	SLC39A11	1.43863e-07	7.97039	0.94569	33.6216	6.69462e-09
	STR	Static	ENSG00000133961.21	NUMB	1.45346e-07	8.03654	0.747303	33.6001	6.76882e-09
	STR	Static	ENSG00000175806.15	MSRA	1.46546e-07	8.01531	0.753144	33.5827	6.82989e-09
	STR	Static	ENSG00000136888.8	ATP6V1G1	1.47498e-07	8.44826	-0.564651	33.5686	6.87952e-09
	STR	Static	ENSG00000100485.12	SOS2	1.49493e-07	8.08902	0.669691	33.541	6.97785e-09
	STR	Static	ENSG00000119314.16	PTBP3	1.50905e-07	7.85946	0.774803	33.5212	7.04912e-09
	STR	Static	ENSG00000164587.13	RPS14	1.51853e-07	12.1551	-0.683192	33.5075	7.09879e-09
	STR	Static	ENSG00000137802.14	MAPKBP1	1.53539e-07	7.75168	0.905541	33.4846	7.18309e-09
	STR	Static	ENSG00000130779.22	CLIP1	1.5466e-07	7.88453	0.843323	33.469	7.24101e-09
	STR	Static	ENSG00000198856.13	OSTC	1.5642e-07	8.97005	-0.535208	33.4455	7.329e-09
	STR	Static	ENSG00000151366.13	NDUFC2	1.56585e-07	8.18988	-0.497346	33.442	7.34226e-09
	STR	Static	ENSG00000067369.14	TP53BP1	1.57164e-07	7.99671	0.737291	33.4333	7.37501e-09
	STR	Static	ENSG00000112242.16	E2F3	1.57204e-07	7.97737	0.843634	33.4313	7.38246e-09
	STR	Static	ENSG00000103227.19	LMF1	1.57455e-07	7.86057	0.807057	33.4268	7.39983e-09
	STR	Static	ENSG00000164300.17	SERINC5	1.5827e-07	7.82466	0.890396	33.4153	7.44375e-09
	STR	Static	ENSG00000185532.20	PRKG1	1.60256e-07	10.7608	0.704798	33.3895	7.54287e-09
	STR	Static	ENSG00000172943.21	PHF8	1.60402e-07	7.87751	0.831123	33.3863	7.55544e-09
	STR	Static	ENSG00000118217.7	ATF6	1.6074e-07	8.04039	0.711954	33.3807	7.57708e-09
	STR	Static	ENSG00000168038.11	ULK4	1.61477e-07	7.79783	0.916306	33.3675	7.629e-09
	STR	Static	ENSG00000144749.14	LRIG1	1.62178e-07	8.55414	0.689874	33.3576	7.66789e-09
	STR	Static	ENSG00000126858.19	RHOT1	1.62362e-07	7.86343	0.787776	33.3539	7.68235e-09
	STR	Static	ENSG00000103544.17	VPS35L	1.63956e-07	7.84482	0.789135	33.3312	7.7726e-09
	STR	Static	ENSG00000084733.11	RAB10	1.63956e-07	8.29601	0.54489	33.3305	7.77524e-09
	STR	Static	ENSG00000149346.15	SLX4IP	1.65522e-07	7.80491	0.858186	33.3106	7.85541e-09
	STR	Static	ENSG00000228108.1	SPTBN1-AS1	1.67369e-07	7.66788	0.930444	33.2875	7.94902e-09
	STR	Static	ENSG00000100814.19	CCNB1IP1	1.69547e-07	8.1074	-0.611533	33.2609	8.05848e-09
	STR	Static	ENSG00000025800.14	KPNA6	1.69944e-07	7.93409	0.692908	33.2549	8.08339e-09
	STR	Static	ENSG00000138435.16	CHRNA1	1.72237e-07	8.79709	0.636527	33.2274	8.19858e-09
	STR	Static	ENSG00000198742.10	SMURF1	1.73606e-07	7.97017	0.796303	33.2106	8.2699e-09
	STR	Static	ENSG00000120694.20	HSPH1	1.73772e-07	8.01173	0.771431	33.2073	8.28399e-09
	STR	Static	ENSG00000146426.19	TIAM2	1.74793e-07	7.98287	0.781288	33.1944	8.33884e-09
	STR	Static	ENSG00000198646.14	NCOA6	1.77511e-07	7.94706	0.768408	33.163	8.47482e-09
	STR	Static	ENSG00000182541.18	LIMK2	1.78243e-07	7.77984	0.943392	33.1535	8.51612e-09
	STR	Static	ENSG00000144674.19	GOLGA4	1.81586e-07	8.44879	0.523939	33.116	8.68228e-09
	STR	Static	ENSG00000138193.17	PLCE1	1.84034e-07	8.77772	0.938641	33.0885	8.80585e-09
	STR	Static	ENSG00000116580.20	GON4L	1.86863e-07	8.03407	0.670581	33.0574	8.94786e-09
	STR	Static	ENSG00000050405.14	LIMA1	1.88099e-07	8.43391	0.658713	33.0431	9.01375e-09
	STR	Static	ENSG00000172869.15	DMXL1	1.93866e-07	8.09098	0.668545	32.983	9.297e-09
	STR	Static	ENSG00000113719.17	ERGIC1	1.94039e-07	7.93729	0.681274	32.9798	9.31218e-09
	STR	Static	ENSG00000116350.18	SRSF4	1.94058e-07	8.29392	0.558453	32.9782	9.31997e-09
	STR	Static	ENSG00000160145.16	KALRN	1.98818e-07	8.20512	0.846514	32.9267	9.56976e-09
	STR	Static	ENSG00000028528.15	SNX1	2.00129e-07	7.88154	0.739529	32.9125	9.63997e-09
	STR	Static	ENSG00000134369.16	NAV1	2.00326e-07	8.423	0.895214	32.9092	9.65659e-09
	STR	Static	ENSG00000166398.14	GARRE1	2.00745e-07	7.83825	0.809173	32.9037	9.68393e-09
	STR	Static	ENSG00000233184.9	DPH5-DT	2.03864e-07	7.78994	0.867829	32.8723	9.84159e-09
	STR	Static	ENSG00000007341.19	ST7L	2.04858e-07	7.8928	0.70738	32.8614	9.8969e-09
	STR	Static	ENSG00000115904.15	SOS1	2.05147e-07	8.32159	0.647935	32.8572	9.91811e-09
	STR	Static	ENSG00000102910.14	LONP2	2.08441e-07	8.02576	0.680676	32.8248	1.00848e-08
	STR	Static	ENSG00000170310.15	STX8	2.09534e-07	8.06021	0.684113	32.8132	1.01451e-08
	STR	Static	ENSG00000145715.15	RASA1	2.09913e-07	8.07836	0.659182	32.8083	1.01709e-08
	STR	Static	ENSG00000077782.23	FGFR1	2.10892e-07	8.08362	0.753176	32.7978	1.02258e-08
	STR	Static	ENSG00000157510.14	AFAP1L1	2.13395e-07	7.8998	0.903749	32.7735	1.03548e-08
	STR	Static	ENSG00000186187.12	ZNRF1	2.14552e-07	8.18472	0.613904	32.7616	1.04185e-08
	STR	Static	ENSG00000054282.16	SDCCAG8	2.14873e-07	8.04195	0.690611	32.7572	1.04418e-08
	STR	Static	ENSG00000102531.16	FNDC3A	2.15633e-07	8.30709	0.597206	32.7489	1.04864e-08
	STR	Static	ENSG00000061987.16	MON2	2.17714e-07	8.1449	0.651716	32.7288	1.05953e-08
	STR	Static	ENSG00000135596.18	MICAL1	2.18174e-07	7.94284	0.798685	32.7233	1.06254e-08
	STR	Static	ENSG00000137818.12	RPLP1	2.20144e-07	12.1209	-0.665171	32.7044	1.07292e-08
	STR	Static	ENSG00000136381.13	IREB2	2.20727e-07	8.00723	0.675886	32.6979	1.07655e-08
	STR	Static	ENSG00000185739.13	SRL	2.23296e-07	8.44136	0.785005	32.674	1.08987e-08
	STR	Static	ENSG00000176261.16	ZBTB8OS	2.24843e-07	7.91311	0.706503	32.6591	1.09822e-08
	STR	Static	ENSG00000083857.15	FAT1	2.26495e-07	8.45339	0.602473	32.6421	1.10789e-08
	STR	Static	ENSG00000166439.6	RNF169	2.27482e-07	7.90234	0.744503	32.6322	1.11353e-08
	STR	Static	ENSG00000141503.17	MINK1	2.27527e-07	7.64059	0.919284	32.6304	1.11456e-08
	STR	Static	ENSG00000175764.17	TTLL11	2.29318e-07	7.76113	0.926643	32.6138	1.12415e-08
	STR	Static	ENSG00000069020.19	MAST4	2.29332e-07	8.00581	0.907468	32.6123	1.12503e-08
	STR	Static	ENSG00000213096.11	ZNF254	2.30403e-07	8.22012	0.595816	32.6018	1.1311e-08
	STR	Static	ENSG00000080200.10	CRYBG3	2.31797e-07	7.76527	0.989859	32.5887	1.13877e-08
	STR	Static	ENSG00000118961.15	LDAH	2.34606e-07	7.98703	0.759527	32.5625	1.15418e-08
	STR	Static	ENSG00000171316.14	CHD7	2.34606e-07	8.31819	0.706823	32.5624	1.15424e-08
	STR	Static	ENSG00000141367.13	CLTC	2.38832e-07	8.20371	0.557644	32.5263	1.17588e-08
	STR	Static	ENSG00000072756.18	TRNT1	2.4115e-07	7.93041	0.700014	32.5062	1.18815e-08
	STR	Static	ENSG00000138802.11	SEC24B	2.43545e-07	8.03392	0.675195	32.4856	1.20081e-08
	STR	Static	ENSG00000109458.10	GAB1	2.4542e-07	7.9789	0.867247	32.4693	1.21093e-08
	STR	Static	ENSG00000104408.11	EIF3E	2.48773e-07	9.54004	-0.496549	32.4415	1.22836e-08
	STR	Static	ENSG00000080546.14	SESN1	2.49925e-07	8.01706	0.865033	32.4311	1.23493e-08
	STR	Static	ENSG00000168246.6	UBTD2	2.50752e-07	8.18991	0.630458	32.4233	1.23991e-08
	STR	Static	ENSG00000100614.18	PPM1A	2.60184e-07	7.88736	0.732795	32.3501	1.28748e-08
	STR	Static	ENSG00000124172.10	ATP5F1E	2.60184e-07	9.26584	-0.535786	32.3488	1.28839e-08
	STR	Static	ENSG00000151532.15	VTI1A	2.63525e-07	8.22361	0.678978	32.3212	1.30681e-08
	STR	Static	ENSG00000112701.18	SENP6	2.64606e-07	8.44447	0.546808	32.3118	1.31311e-08
	STR	Static	ENSG00000160613.15	PCSK7	2.65175e-07	7.73021	0.794086	32.3063	1.31688e-08
	STR	Static	ENSG00000184304.17	PRKD1	2.70298e-07	8.31699	0.948997	32.2663	1.34424e-08
	STR	Static	ENSG00000154511.12	DIPK1A	2.72178e-07	8.01786	0.828808	32.2515	1.35456e-08
	STR	Static	ENSG00000283900.1	TPTEP2-CSNK1E	2.74487e-07	8.21259	0.659976	32.2337	1.36702e-08
	STR	Static	ENSG00000144711.17	IQSEC1	2.78872e-07	7.90742	0.866271	32.2015	1.38985e-08
	STR	Static	ENSG00000101098.13	RIMS4	2.82458e-07	7.7694	0.891267	32.1753	1.40873e-08
	STR	Static	ENSG00000145740.20	SLC30A5	2.84235e-07	7.85313	0.761769	32.1617	1.4186e-08
	STR	Static	ENSG00000173757.11	STAT5B	2.85302e-07	7.87282	0.83643	32.153	1.42494e-08
	STR	Static	ENSG00000154822.18	PLCL2	2.85373e-07	8.0285	0.953139	32.1512	1.42631e-08
	STR	Static	ENSG00000149179.14	CSTPP1	2.86852e-07	8.10822	0.65166	32.1397	1.43472e-08
	STR	Static	ENSG00000066827.16	ZFAT	2.89014e-07	7.69419	0.885561	32.1238	1.44656e-08
	STR	Static	ENSG00000111843.14	TMEM14C	2.91742e-07	8.29021	-0.602164	32.1042	1.46125e-08
	STR	Static	ENSG00000162889.11	MAPKAPK2	3.00757e-07	7.90153	0.766677	32.0437	1.50747e-08
	STR	Static	ENSG00000141012.13	GALNS	3.07281e-07	7.64429	0.82529	31.9992	1.54236e-08
	STR	Static	ENSG00000031081.11	ARHGAP31	3.07803e-07	7.97904	0.858883	31.9932	1.54712e-08
	STR	Static	ENSG00000198265.12	HELZ	3.07803e-07	7.99673	0.640865	31.9932	1.54716e-08
	STR	Static	ENSG00000105810.10	CDK6	3.09032e-07	8.90097	0.671561	31.9841	1.55444e-08
	STR	Static	ENSG00000138032.21	PPM1B	3.0913e-07	7.76409	0.747321	31.9817	1.55629e-08
	STR	Static	ENSG00000109762.17	SNX25	3.0913e-07	7.75537	0.911097	31.9807	1.55713e-08
	STR	Static	ENSG00000126773.13	PCNX4	3.22509e-07	8.22912	0.63575	31.897	1.62566e-08
	STR	Static	ENSG00000134452.20	FBH1	3.23971e-07	7.81071	0.724585	31.8869	1.63419e-08
	STR	Static	ENSG00000174373.17	RALGAPA1	3.2398e-07	8.22424	0.646399	31.8854	1.63538e-08
	STR	Static	ENSG00000127022.16	CANX	3.31818e-07	8.24643	0.608922	31.8376	1.67612e-08
	STR	Static	ENSG00000100852.14	ARHGAP5	3.35801e-07	8.23082	0.628979	31.8131	1.69744e-08
	STR	Static	ENSG00000127152.18	BCL11B	3.40959e-07	7.9312	0.894442	31.7821	1.72472e-08
	STR	Static	ENSG00000164329.15	TENT2	3.44345e-07	8.24759	0.617039	31.7616	1.74307e-08
	STR	Static	ENSG00000285220.1	ENSG00000285220	3.4695e-07	7.69853	0.901379	31.7456	1.75749e-08
	STR	Static	ENSG00000157450.16	RNF111	3.5001e-07	7.93989	0.702194	31.7272	1.77423e-08
	STR	Static	ENSG00000104866.11	PPP1R37	3.53725e-07	7.71383	0.835739	31.7053	1.79432e-08
	STR	Static	ENSG00000016082.15	ISL1	3.54341e-07	7.61963	0.882974	31.7006	1.79871e-08
	STR	Static	ENSG00000105576.16	TNPO2	3.54456e-07	7.76953	0.838036	31.6986	1.80055e-08
	STR	Static	ENSG00000132694.19	ARHGEF11	3.55259e-07	7.9367	0.767935	31.6926	1.8061e-08
	STR	Static	ENSG00000204628.12	RACK1	3.55259e-07	11.626	-0.63651	31.6915	1.80715e-08
	STR	Static	ENSG00000227081.5	RPS27P3	3.60778e-07	8.05345	-0.648613	31.6602	1.83651e-08
	STR	Static	ENSG00000184178.17	SCFD2	3.61251e-07	8.1653	0.751843	31.6563	1.8402e-08
	STR	Static	ENSG00000230629.2	RPS23P8	3.62511e-07	8.23233	-0.598481	31.6482	1.8479e-08
	STR	Static	ENSG00000100344.11	PNPLA3	3.63121e-07	7.59458	0.789624	31.6435	1.8523e-08
	STR	Static	ENSG00000112655.16	PTK7	3.63235e-07	8.17291	0.647911	31.6416	1.85418e-08
	STR	Static	ENSG00000162994.16	CLHC1	3.68857e-07	7.76924	0.836573	31.6104	1.88418e-08
	STR	Static	ENSG00000268043.9	NBPF12	3.68901e-07	7.85665	0.794874	31.6088	1.88572e-08
	STR	Static	ENSG00000256591.5	ENSG00000256591	3.72379e-07	7.94365	0.63418	31.5892	1.90482e-08
	STR	Static	ENSG00000163602.12	RYBP	3.72895e-07	7.97579	0.727968	31.5852	1.90879e-08
	STR	Static	ENSG00000285774.5	SAMD4A-AS1	3.78811e-07	7.69889	0.934336	31.5533	1.94041e-08
	STR	Static	ENSG00000010322.16	NISCH	3.78983e-07	7.78656	0.78052	31.5511	1.94264e-08
	STR	Static	ENSG00000158985.14	CDC42SE2	3.94602e-07	8.0849	0.719364	31.4713	2.0241e-08
	STR	Static	ENSG00000165633.13	VSTM4	3.97313e-07	8.01263	0.836177	31.4567	2.03942e-08
	STR	Static	ENSG00000176407.18	KCMF1	3.97754e-07	8.15613	0.594071	31.4532	2.0431e-08
	STR	Static	ENSG00000118454.13	ANKRD13C	3.9778e-07	7.96428	0.731915	31.4517	2.04464e-08
	STR	Static	ENSG00000141252.21	VPS53	4.00779e-07	7.91432	0.742771	31.4358	2.06148e-08
	STR	Static	ENSG00000242616.4	GNG10	4.04084e-07	7.8711	-0.650966	31.4185	2.07992e-08
	STR	Static	ENSG00000170525.21	PFKFB3	4.04989e-07	7.73713	0.862515	31.4128	2.08601e-08
	STR	Static	ENSG00000245910.9	SNHG6	4.05224e-07	8.45222	-0.58061	31.4102	2.08879e-08
	STR	Static	ENSG00000186638.17	KIF24	4.05224e-07	8.24679	0.86047	31.409	2.0901e-08
	STR	Static	ENSG00000061936.10	SFSWAP	4.1211e-07	7.93651	0.670043	31.3749	2.12709e-08
	STR	Static	ENSG00000113387.12	SUB1	4.14265e-07	8.95722	-0.513944	31.3635	2.13968e-08
	STR	Static	ENSG00000104859.15	CLASRP	4.20104e-07	7.81388	0.733445	31.3336	2.17282e-08
	STR	Static	ENSG00000123124.14	WWP1	4.2026e-07	7.85052	0.818376	31.3316	2.17512e-08
	STR	Static	ENSG00000064666.15	CNN2	4.23763e-07	7.98333	0.707171	31.3136	2.19536e-08
	STR	Static	ENSG00000068654.17	POLR1A	4.23763e-07	7.87127	0.728448	31.3128	2.19626e-08
	STR	Static	ENSG00000055130.18	CUL1	4.34358e-07	8.17108	0.598397	31.2635	2.25272e-08
	STR	Static	ENSG00000178105.12	DDX10	4.392e-07	8.25576	0.688386	31.2384	2.2821e-08
	STR	Static	ENSG00000105926.16	PALS2	4.392e-07	8.10823	0.756411	31.2371	2.28358e-08
	STR	Static	ENSG00000089094.20	KDM2B	4.392e-07	7.73043	0.875688	31.2358	2.2851e-08
	STR	Static	ENSG00000253733.3	LZTS1-AS1	4.392e-07	7.6558	0.990484	31.2345	2.28665e-08
	STR	Static	ENSG00000274333.4	ENSG00000274333	4.392e-07	7.83736	0.880689	31.234	2.28719e-08
	STR	Static	ENSG00000137513.11	NARS2	4.46891e-07	7.91879	0.799603	31.199	2.32883e-08
	STR	Static	ENSG00000166582.11	CENPV	4.49273e-07	8.21883	-0.854898	31.1874	2.34284e-08
	STR	Static	ENSG00000148110.17	MFSD14B	4.53594e-07	7.88106	0.746952	31.1662	2.3686e-08
	STR	Static	ENSG00000170871.12	KIAA0232	4.58731e-07	8.08038	0.650815	31.143	2.39705e-08
	STR	Static	ENSG00000104936.20	DMPK	4.59802e-07	7.887	0.863363	31.1371	2.40428e-08
	STR	Static	ENSG00000039319.17	ZFYVE16	4.61665e-07	8.22889	0.613893	31.128	2.41566e-08
	STR	Static	ENSG00000196821.10	ILRUN	4.63276e-07	7.96342	0.655005	31.1195	2.42616e-08
	STR	Static	ENSG00000165632.9	TAF3	4.63276e-07	7.94565	0.802489	31.1186	2.42738e-08
	STR	Static	ENSG00000150401.15	DCUN1D2	4.63579e-07	7.64533	0.852539	31.116	2.43061e-08
	STR	Static	ENSG00000131023.13	LATS1	4.63815e-07	7.91063	0.722284	31.1137	2.4335e-08
	STR	Static	ENSG00000163558.13	PRKCI	4.6829e-07	7.89026	0.733634	31.0929	2.45967e-08
	STR	Static	ENSG00000174891.14	RSRC1	4.6829e-07	8.18235	0.645667	31.0924	2.46031e-08
	STR	Static	ENSG00000138443.17	ABI2	4.68708e-07	8.27507	0.602026	31.0894	2.46417e-08
	STR	Static	ENSG00000183506.17	PI4KAP2	4.778e-07	7.8326	0.809446	31.0508	2.51367e-08
	STR	Static	ENSG00000083168.11	KAT6A	4.88513e-07	8.23193	0.602041	31.0064	2.57176e-08
	STR	Static	ENSG00000134318.16	ROCK2	4.89679e-07	8.19402	0.639938	31.0005	2.57964e-08
	STR	Static	ENSG00000257621.9	PSMA3-AS1	4.906e-07	8.15944	0.614416	30.9955	2.58623e-08
	STR	Static	ENSG00000265479.7	DTX2P1-UPK3BP1-PMS2P11	4.95868e-07	7.71526	0.986182	30.9735	2.61576e-08
	STR	Static	ENSG00000172403.11	SYNPO2	4.96371e-07	8.13027	0.778799	30.9702	2.62018e-08
	STR	Static	ENSG00000091039.17	OSBPL8	5.01736e-07	8.25307	0.615715	30.9481	2.65028e-08
	STR	Static	ENSG00000111300.10	NAA25	5.0709e-07	8.00957	0.67342	30.9261	2.68037e-08
	STR	Static	ENSG00000124214.21	STAU1	5.20524e-07	8.12678	0.589219	30.8728	2.75508e-08
	STR	Static	ENSG00000249624.10	IFNAR2-IL10RB	5.21588e-07	7.8589	0.784689	30.8675	2.76256e-08
	STR	Static	ENSG00000167283.9	ATP5MG	5.23916e-07	8.42359	-0.712187	30.8576	2.77675e-08
	STR	Static	ENSG00000272752.6	STAG3L5P-PVRIG2P-PILRB	5.24379e-07	7.82833	0.797935	30.8546	2.78107e-08
	STR	Static	ENSG00000112992.18	NNT	5.36291e-07	7.99346	0.665517	30.8097	2.84615e-08
	STR	Static	ENSG00000100316.16	RPL3	5.39952e-07	12.3438	-0.642585	30.7952	2.86749e-08
	STR	Static	ENSG00000240057.8	NEPRO-AS1	5.47497e-07	7.78366	0.961616	30.767	2.90951e-08
	STR	Static	ENSG00000137154.13	RPS6	5.71242e-07	11.8976	-0.625431	30.6833	3.03772e-08
	STR	Static	ENSG00000091732.17	ZC3HC1	5.78715e-07	7.87342	0.772114	30.6568	3.07952e-08
	STR	Static	ENSG00000197958.13	RPL12	5.78783e-07	11.7299	-0.652184	30.6552	3.08194e-08
	STR	Static	ENSG00000167216.19	KATNAL2	5.80895e-07	7.74672	0.956245	30.6456	3.09731e-08
	STR	Static	ENSG00000029725.17	RABEP1	5.82196e-07	8.16735	0.574284	30.6397	3.10674e-08
	STR	Static	ENSG00000025293.17	PHF20	5.82196e-07	8.17245	0.616869	30.6387	3.10838e-08
	STR	Static	ENSG00000007392.17	LUC7L	5.83679e-07	8.00981	0.618382	30.6311	3.12045e-08
	STR	Static	ENSG00000163171.8	CDC42EP3	5.87318e-07	8.02784	0.779283	30.6178	3.14199e-08
	STR	Static	ENSG00000182095.15	TNRC18	5.92568e-07	7.91082	0.754883	30.5992	3.17218e-08
	STR	Static	ENSG00000010017.13	RANBP9	5.94795e-07	8.10236	0.637723	30.5907	3.18621e-08
	STR	Static	ENSG00000141627.14	DYM	6.11925e-07	8.10999	0.664386	30.533	3.28232e-08
	STR	Static	ENSG00000158019.21	BABAM2	6.12577e-07	8.19753	0.672752	30.5297	3.288e-08
	STR	Static	ENSG00000104365.16	IKBKB	6.18882e-07	7.68327	0.865356	30.5085	3.32403e-08
	STR	Static	ENSG00000196396.10	PTPN1	6.33622e-07	7.88547	0.760236	30.4603	3.40771e-08
	STR	Static	ENSG00000115966.18	ATF2	6.34348e-07	8.03031	0.661686	30.4568	3.41387e-08
	STR	Static	ENSG00000122741.16	DCAF10	6.35665e-07	8.1565	0.64162	30.4515	3.42321e-08
	STR	Static	ENSG00000130956.14	HABP4	6.45186e-07	7.78562	0.7882	30.4214	3.47678e-08
	STR	Static	ENSG00000119685.20	TTLL5	6.49233e-07	8.0381	0.757691	30.408	3.50089e-08
	STR	Static	ENSG00000196715.7	VKORC1L1	6.60216e-07	7.95439	0.718654	30.374	3.56267e-08
	STR	Static	ENSG00000162378.13	ZYG11B	6.60216e-07	8.06282	0.638799	30.3729	3.56481e-08
	STR	Static	ENSG00000289234.2	ZNF496-DT	6.6959e-07	7.75964	0.734162	30.3442	3.6178e-08
	STR	Static	ENSG00000174748.22	RPL15	6.72544e-07	11.8999	-0.646362	30.3344	3.63615e-08
	STR	Static	ENSG00000261971.9	MMP25-AS1	6.76335e-07	7.66215	0.844793	30.3222	3.65905e-08
	STR	Static	ENSG00000143772.11	ITPKB	6.84662e-07	7.64072	0.943872	30.2972	3.70653e-08
	STR	Static	ENSG00000175309.15	PHYKPL	6.85797e-07	7.94053	0.65156	30.2928	3.71511e-08
	STR	Static	ENSG00000250349.3	ENSG00000250349	6.88104e-07	7.79499	0.891303	30.2839	3.7322e-08
	STR	Static	ENSG00000163297.18	ANTXR2	6.88104e-07	8.12045	0.748131	30.2837	3.7325e-08
	STR	Static	ENSG00000138069.18	RAB1A	6.88549e-07	8.09372	0.583964	30.2812	3.73736e-08
	STR	Static	ENSG00000103043.15	VAC14	6.90962e-07	7.76714	0.748904	30.2731	3.75291e-08
	STR	Static	ENSG00000182158.16	CREB3L2	6.91092e-07	7.90746	0.761689	30.2715	3.75607e-08
	STR	Static	ENSG00000164941.14	INTS8	6.93094e-07	7.80819	0.777612	30.264	3.77051e-08
	STR	Static	ENSG00000279483.2	ENSG00000279483	6.93094e-07	8.7106	-0.813134	30.2633	3.77187e-08
	STR	Static	ENSG00000285542.1	ENSG00000285542	6.94677e-07	7.86957	0.713959	30.2577	3.78296e-08
	STR	Static	ENSG00000139436.22	GIT2	6.94749e-07	8.03246	0.660854	30.2562	3.78582e-08
	STR	Static	ENSG00000135018.14	UBQLN1	6.97872e-07	7.97311	0.662206	30.2462	3.80531e-08
	STR	Static	ENSG00000100372.15	SLC25A17	7.00608e-07	7.8158	0.806061	30.2374	3.82272e-08
	STR	Static	ENSG00000064687.13	ABCA7	7.08543e-07	7.58366	0.69835	30.2143	3.86853e-08
	STR	Static	ENSG00000198795.11	ZNF521	7.10325e-07	8.47395	0.69552	30.2081	3.88079e-08
	STR	Static	ENSG00000154721.15	JAM2	7.3121e-07	8.2499	0.738302	30.1507	3.99749e-08
	STR	Static	ENSG00000273749.5	CYFIP1	7.33263e-07	7.91821	0.717732	30.144	4.01132e-08
	STR	Static	ENSG00000167930.17	FAM234A	7.35413e-07	7.73398	0.797297	30.137	4.02569e-08
	STR	Static	ENSG00000012232.10	EXTL3	7.35793e-07	7.82555	0.786101	30.1348	4.03038e-08
	STR	Static	ENSG00000082269.17	FAM135A	7.40642e-07	7.98568	0.74221	30.1208	4.05957e-08
	STR	Static	ENSG00000185658.14	BRWD1	7.44849e-07	8.32417	0.582792	30.1085	4.08528e-08
	STR	Static	ENSG00000291136.1	ENSG00000291136	7.47311e-07	7.93382	0.658101	30.1009	4.10144e-08
	STR	Static	ENSG00000160294.11	MCM3AP	7.52768e-07	7.83317	0.708635	30.0843	4.13674e-08
	STR	Static	ENSG00000116191.19	RALGPS2	7.56457e-07	8.69611	0.607225	30.0735	4.1597e-08
	STR	Static	ENSG00000032389.13	EIPR1	7.72742e-07	7.8347	0.73448	30.031	4.25199e-08
	STR	Static	ENSG00000255152.8	MSH5-SAPCD1	7.78054e-07	7.66594	0.802232	30.0164	4.28398e-08
	STR	Static	ENSG00000048828.18	FAM120A	7.83704e-07	8.01966	0.626945	30.0012	4.31787e-08
	STR	Static	ENSG00000092439.16	TRPM7	7.85424e-07	8.08072	0.652291	29.9957	4.33014e-08
	STR	Static	ENSG00000177189.14	RPS6KA3	7.86222e-07	7.87681	0.81401	29.9912	4.34012e-08
	STR	Static	ENSG00000259124.1	ENSG00000259124	7.88194e-07	7.58328	0.748546	29.9851	4.35381e-08
	STR	Static	ENSG00000163064.7	EN1	7.90506e-07	7.60862	-0.91503	29.9782	4.36939e-08
	STR	Static	ENSG00000114126.18	TFDP2	7.97198e-07	8.63578	0.541122	29.9606	4.40921e-08
	STR	Static	ENSG00000005889.16	ZFX	8.07318e-07	8.05421	0.634857	29.9349	4.46805e-08
	STR	Static	ENSG00000156508.19	EEF1A1	8.10849e-07	12.9218	-0.611276	29.9252	4.49047e-08
	STR	Static	ENSG00000109586.12	GALNT7	8.15638e-07	8.19311	0.770869	29.9125	4.5199e-08
	STR	Static	ENSG00000106771.13	TMEM245	8.25816e-07	7.94912	0.691894	29.8872	4.57923e-08
	STR	Static	ENSG00000183722.9	LHFPL6	8.4482e-07	9.2122	0.586734	29.8394	4.69361e-08
	STR	Static	ENSG00000169084.15	DHRSX	8.51103e-07	8.12953	0.634712	29.8238	4.73154e-08
	STR	Static	ENSG00000187514.17	PTMA	8.53565e-07	10.7197	-0.726048	29.8169	4.74826e-08
	STR	Static	ENSG00000171853.16	TRAPPC12	8.65579e-07	7.89874	0.686659	29.7886	4.81817e-08
	STR	Static	ENSG00000185864.19	NPIPB4	8.80518e-07	7.64598	0.848051	29.7521	4.90981e-08
	STR	Static	ENSG00000250786.4	SNHG18	8.80518e-07	7.64083	-0.867409	29.7517	4.91071e-08
	STR	Static	ENSG00000104731.14	KLHDC4	8.81183e-07	7.70488	0.854578	29.749	4.91755e-08
	STR	Static	ENSG00000123213.23	NLN	8.81488e-07	7.90303	0.741108	29.7471	4.92238e-08
	STR	Static	ENSG00000005884.18	ITGA3	8.82815e-07	7.62876	0.942085	29.743	4.93293e-08
	STR	Static	ENSG00000234719.9	NPIPB2	9.04967e-07	7.6169	0.81144	29.6937	5.05992e-08
	STR	Static	ENSG00000279608.1	ENSG00000279608	9.10552e-07	7.56935	0.558491	29.6805	5.09438e-08
	STR	Static	ENSG00000234545.8	FAM133B	9.22665e-07	8.13874	0.593439	29.6537	5.16543e-08
	STR	Static	ENSG00000115128.7	SF3B6	9.28078e-07	8.70758	-0.544551	29.6411	5.19903e-08
	STR	Static	ENSG00000268364.3	SMC5-DT	9.38038e-07	8.00292	0.832177	29.6192	5.25816e-08
	STR	Static	ENSG00000005020.13	SKAP2	9.47514e-07	7.75784	0.934448	29.5985	5.31464e-08
	STR	Static	ENSG00000122482.22	ZNF644	9.51685e-07	8.48893	0.561299	29.5887	5.34142e-08
	STR	Static	ENSG00000111785.21	RIC8B	9.56672e-07	7.79345	0.837965	29.5774	5.37281e-08
	STR	Static	ENSG00000072803.18	FBXW11	9.59266e-07	8.13141	0.610521	29.5709	5.39078e-08
	STR	Static	ENSG00000266076.1	ENSG00000266076	9.62828e-07	7.65411	0.882067	29.5625	5.41422e-08
	STR	Static	ENSG00000135679.27	MDM2	9.95872e-07	7.99631	0.805186	29.4934	5.61065e-08
	STR	Static	ENSG00000166734.20	GOLM2	9.97171e-07	8.06296	0.661287	29.4897	5.62151e-08
	STR	Static	ENSG00000072682.20	P4HA2	1.00407e-06	8.30876	0.701855	29.4751	5.66396e-08
	STR	Static	ENSG00000170234.13	PWWP2A	1.01052e-06	7.77022	0.75363	29.4611	5.70506e-08
	STR	Static	ENSG00000289728.1	ENSG00000289728	1.01052e-06	7.76651	0.717542	29.4603	5.70754e-08
	STR	Static	ENSG00000066382.17	MPPED2	1.02143e-06	8.81449	0.860065	29.4382	5.77278e-08
	STR	Static	ENSG00000100425.19	BRD1	1.02893e-06	7.87817	0.702022	29.4228	5.81883e-08
	STR	Static	ENSG00000104852.15	SNRNP70	1.02957e-06	8.213	0.531335	29.4204	5.8261e-08
	STR	Static	ENSG00000215022.8	ENSG00000215022	1.04981e-06	7.68099	0.86853	29.3815	5.94439e-08
	STR	Static	ENSG00000135999.12	EPC2	1.0712e-06	8.09795	0.636159	29.3412	6.06926e-08
	STR	Static	ENSG00000214535.3	RPS15AP1	1.0826e-06	7.85425	-0.631494	29.3194	6.13771e-08
	STR	Static	ENSG00000174989.13	FBXW8	1.09593e-06	7.9601	0.679202	29.2945	6.21718e-08
	STR	Static	ENSG00000237877.8	LINC01473	1.11125e-06	8.08721	0.737109	29.2664	6.30803e-08
	STR	Static	ENSG00000173812.11	EIF1	1.12017e-06	10.1411	-0.546655	29.2497	6.36264e-08
	STR	Static	ENSG00000115761.17	NOL10	1.12267e-06	8.04565	0.654372	29.2442	6.38085e-08
	STR	Static	ENSG00000114125.14	RNF7	1.12295e-06	8.16602	-0.519851	29.2425	6.38642e-08
	STR	Static	ENSG00000083097.15	DOP1A	1.12636e-06	7.926	0.803768	29.2354	6.40979e-08
	STR	Static	ENSG00000143742.14	SRP9	1.13982e-06	8.43276	-0.57378	29.2112	6.49045e-08
	STR	Static	ENSG00000011376.12	LARS2	1.14741e-06	7.80768	0.772225	29.1971	6.53779e-08
	STR	Static	ENSG00000165280.18	VCP	1.16176e-06	8.44874	0.536609	29.1718	6.62366e-08
	STR	Static	ENSG00000204706.14	MAMDC2-AS1	1.18541e-06	7.85056	0.914457	29.1303	6.76691e-08
	STR	Static	ENSG00000183576.13	SETD3	1.19632e-06	7.91194	0.693006	29.1114	6.83344e-08
	STR	Static	ENSG00000072840.13	EVC	1.20984e-06	7.68489	0.823215	29.0884	6.91494e-08
	STR	Static	ENSG00000148303.17	RPL7A	1.21773e-06	12.406	-0.657702	29.0746	6.96437e-08
	STR	Static	ENSG00000064313.13	TAF2	1.22284e-06	7.95917	0.665679	29.0653	6.99795e-08
	STR	Static	ENSG00000129353.15	SLC44A2	1.22557e-06	7.92459	0.674973	29.0598	7.01793e-08
	STR	Static	ENSG00000172071.15	EIF2AK3	1.25806e-06	7.77189	0.914092	29.0067	7.21291e-08
	STR	Static	ENSG00000254995.4	STX16-NPEPL1	1.2768e-06	8.0488	0.609349	28.9768	7.32489e-08
	STR	Static	ENSG00000138767.14	CNOT6L	1.28103e-06	8.11659	0.639789	28.9692	7.35369e-08
	STR	Static	ENSG00000167397.15	VKORC1	1.29108e-06	7.90639	-0.597351	28.9517	7.42059e-08
	STR	Static	ENSG00000254996.5	ANKHD1-EIF4EBP3	1.29292e-06	8.11431	0.53994	28.9477	7.43573e-08
	STR	Static	ENSG00000289405.2	ENSG00000289405	1.30937e-06	7.74089	0.894981	28.9221	7.535e-08
	STR	Static	ENSG00000136942.15	RPL35	1.3155e-06	10.5952	-0.543652	28.9118	7.57498e-08
	STR	Static	ENSG00000080824.19	HSP90AA1	1.33021e-06	9.79959	0.622795	28.8889	7.66527e-08
	STR	Static	ENSG00000134910.14	STT3A	1.33021e-06	7.81545	0.735363	28.8879	7.66913e-08
	STR	Static	ENSG00000130669.17	PAK4	1.37035e-06	7.67938	0.795054	28.8291	7.9054e-08
	STR	Static	ENSG00000067900.9	ROCK1	1.37853e-06	8.33027	0.551598	28.8164	7.9575e-08
	STR	Static	ENSG00000106829.21	TLE4	1.38569e-06	7.94763	0.83893	28.8052	8.00375e-08
	STR	Static	ENSG00000275832.5	ARHGAP23	1.38848e-06	7.82063	0.843829	28.8001	8.02477e-08
	STR	Static	ENSG00000182670.14	TTC3	1.40315e-06	9.63614	0.383279	28.7785	8.11453e-08
	STR	Static	ENSG00000289720.1	ENSG00000289720	1.41043e-06	8.72379	0.435449	28.7673	8.16168e-08
	STR	Static	ENSG00000154309.9	DISP1	1.41901e-06	8.17526	0.707073	28.7544	8.21636e-08
	STR	Static	ENSG00000161016.18	RPL8	1.43054e-06	11.5772	-0.612946	28.7375	8.28821e-08
	STR	Static	ENSG00000287720.1	ENSG00000287720	1.43942e-06	8.06778	0.737964	28.7244	8.34476e-08
	STR	Static	ENSG00000135315.12	CEP162	1.44335e-06	7.93989	0.754595	28.7179	8.37269e-08
	STR	Static	ENSG00000166747.13	AP1G1	1.45655e-06	7.89278	0.687111	28.6991	8.45443e-08
	STR	Static	ENSG00000011105.14	TSPAN9	1.46095e-06	8.03667	0.779204	28.6921	8.48513e-08
	STR	Static	ENSG00000107551.21	RASSF4	1.46729e-06	8.56473	0.835156	28.6825	8.52717e-08
	STR	Static	ENSG00000246889.3	CTTN-DT	1.47981e-06	7.62828	0.845076	28.6648	8.60521e-08
	STR	Static	ENSG00000087206.17	UIMC1	1.5054e-06	7.96495	0.707417	28.6305	8.75938e-08
	STR	Static	ENSG00000169826.8	CSGALNACT2	1.50684e-06	7.97827	0.701656	28.6274	8.77309e-08
	STR	Static	ENSG00000167291.16	TBC1D16	1.51788e-06	7.95921	0.714953	28.6121	8.84272e-08
	STR	Static	ENSG00000040933.16	INPP4A	1.52197e-06	7.80106	0.797537	28.6057	8.87198e-08
	STR	Static	ENSG00000196387.10	ZNF140	1.52377e-06	7.75196	0.760316	28.6022	8.88791e-08
	STR	Static	ENSG00000226471.7	ENSG00000226471	1.54946e-06	7.67202	0.849928	28.5687	9.04323e-08
	STR	Static	ENSG00000258526.8	ENSG00000258526	1.55799e-06	7.94064	0.841407	28.5569	9.09859e-08
	STR	Static	ENSG00000054267.22	ARID4B	1.56877e-06	8.37849	0.518897	28.5424	9.16706e-08
	STR	Static	ENSG00000078403.17	MLLT10	1.57637e-06	8.37206	0.566892	28.5318	9.21707e-08
	STR	Static	ENSG00000115091.12	ACTR3	1.57714e-06	8.26678	0.530847	28.5297	9.22722e-08
	STR	Static	ENSG00000173715.19	C11orf80	1.58161e-06	7.72402	0.889642	28.5231	9.25895e-08
	STR	Static	ENSG00000198121.15	LPAR1	1.61107e-06	7.82443	0.944515	28.4861	9.43717e-08
	STR	Static	ENSG00000255284.4	GATD1-DT	1.63704e-06	7.63523	0.785657	28.454	9.59511e-08
	STR	Static	ENSG00000102984.15	ZNF821	1.65515e-06	7.76404	0.800091	28.4315	9.70715e-08
	STR	Static	ENSG00000164615.6	CAMLG	1.68357e-06	8.13969	-0.60927	28.3974	9.87978e-08
	STR	Static	ENSG00000118260.15	CREB1	1.69022e-06	8.12883	0.582808	28.3874	9.93081e-08
	STR	Static	ENSG00000227199.1	ST7-AS1	1.70246e-06	7.68406	-0.792893	28.3723	1.00088e-07
	STR	Static	ENSG00000157538.14	VPS26C	1.70666e-06	7.80201	0.752666	28.3664	1.00395e-07
	STR	Static	ENSG00000033327.13	GAB2	1.73779e-06	8.13095	0.911642	28.3296	1.0232e-07
	STR	Static	ENSG00000140650.13	PMM2	1.73779e-06	7.87396	0.749018	28.329	1.0235e-07
	STR	Static	ENSG00000157077.16	ZFYVE9	1.74528e-06	7.98605	0.711399	28.3195	1.02853e-07
	STR	Static	ENSG00000146776.15	ATXN7L1	1.77269e-06	7.84711	0.912042	28.2881	1.04539e-07
	STR	Static	ENSG00000244313.3	ENSG00000244313	1.77269e-06	7.72505	-0.71832	28.287	1.04595e-07
	STR	Static	ENSG00000197386.14	HTT	1.77897e-06	7.93319	0.704856	28.279	1.05028e-07
	STR	Static	ENSG00000135838.14	NPL	1.79865e-06	7.59908	0.78243	28.2566	1.06254e-07
	STR	Static	ENSG00000237638.3	LINC02245	1.8094e-06	7.77904	0.864813	28.2439	1.06953e-07
	STR	Static	ENSG00000112078.14	KCTD20	1.8301e-06	7.90469	0.706434	28.2207	1.08242e-07
	STR	Static	ENSG00000259972.3	ENSG00000259972	1.83049e-06	7.76679	0.824253	28.2191	1.0833e-07
	STR	Static	ENSG00000153714.6	LURAP1L	1.8324e-06	7.79723	0.988812	28.2159	1.08508e-07
	STR	Static	ENSG00000171729.14	TMEM51	1.85256e-06	7.74293	0.939954	28.1936	1.09767e-07
	STR	Static	ENSG00000048649.14	RSF1	1.86835e-06	8.4039	0.52633	28.176	1.10769e-07
	STR	Static	ENSG00000038210.14	PI4K2B	1.87426e-06	7.83768	0.815386	28.1687	1.11186e-07
	STR	Static	ENSG00000130856.18	ZNF236	1.8853e-06	7.83174	0.806269	28.1562	1.11909e-07
	STR	Static	ENSG00000147202.19	DIAPH2	1.90789e-06	8.05441	0.966946	28.132	1.13317e-07
	STR	Static	ENSG00000143603.19	KCNN3	1.91263e-06	7.95408	0.911259	28.126	1.13666e-07
	STR	Static	ENSG00000112079.9	STK38	1.91867e-06	7.88424	0.686825	28.1188	1.14094e-07
	STR	Static	ENSG00000285793.1	ANAPC1P2	1.93611e-06	7.76609	0.842928	28.1001	1.152e-07
	STR	Static	ENSG00000186469.9	GNG2	1.98194e-06	7.90402	0.989298	28.0525	1.18067e-07
	STR	Static	ENSG00000237550.7	ENSG00000237550	1.99941e-06	8.71336	-0.57547	28.0344	1.19179e-07
	STR	Static	ENSG00000071246.11	VASH1	2.00031e-06	7.7042	0.819922	28.0324	1.19304e-07
	STR	Static	ENSG00000104388.15	RAB2A	2.00631e-06	8.38062	0.500678	28.0254	1.19733e-07
	STR	Static	ENSG00000291154.1	PMS2P4	2.05515e-06	7.90242	0.722562	27.9766	1.22794e-07
	STR	Static	ENSG00000165219.23	GAPVD1	2.10499e-06	7.89997	0.695682	27.929	1.25846e-07
	STR	Static	ENSG00000273345.6	ENSG00000273345	2.13e-06	7.82153	0.799455	27.905	1.27417e-07
	STR	Static	ENSG00000115020.17	PIKFYVE	2.17138e-06	7.88155	0.664791	27.8667	1.29969e-07
	STR	Static	ENSG00000106868.17	SUSD1	2.17194e-06	7.81761	0.790844	27.865	1.3008e-07
	STR	Static	ENSG00000139438.6	FAM222A	2.18266e-06	7.66971	0.852275	27.8543	1.308e-07
	STR	Static	ENSG00000152782.19	PANK1	2.18447e-06	7.80391	0.797098	27.8516	1.30986e-07
	STR	Static	ENSG00000141556.22	TBCD	2.18874e-06	7.8562	0.805663	27.8467	1.3132e-07
	STR	Static	ENSG00000108423.15	TUBD1	2.19274e-06	7.68792	0.827671	27.842	1.31638e-07
	STR	Static	ENSG00000132003.10	ZSWIM4	2.19784e-06	7.6983	0.802799	27.8352	1.321e-07
	STR	Static	ENSG00000007923.17	DNAJC11	2.20421e-06	7.78992	0.720882	27.8285	1.32561e-07
	STR	Static	ENSG00000158023.10	CFAP251	2.21668e-06	7.60453	0.785712	27.8164	1.3339e-07
	STR	Static	ENSG00000144034.16	TPRKB	2.21781e-06	7.9579	-0.660091	27.8143	1.33536e-07
	STR	Static	ENSG00000188191.16	PRKAR1B	2.23553e-06	7.79791	0.799883	27.7972	1.34723e-07
	STR	Static	ENSG00000135164.19	DMTF1	2.23553e-06	7.9263	0.692308	27.7966	1.34762e-07
	STR	Static	ENSG00000116128.12	BCL9	2.24426e-06	7.79869	0.777661	27.7879	1.35368e-07
	STR	Static	ENSG00000127184.13	COX7C	2.27069e-06	9.09089	-0.507153	27.7641	1.37043e-07
	STR	Static	ENSG00000214198.8	TTC41P	2.27869e-06	7.60868	0.826089	27.7562	1.37607e-07
	STR	Static	ENSG00000163214.21	DHX57	2.28133e-06	7.82567	0.743845	27.7522	1.3789e-07
	STR	Static	ENSG00000136603.15	SKIL	2.28133e-06	8.31985	0.593928	27.7517	1.37929e-07
	STR	Static	ENSG00000138246.17	DNAJC13	2.29744e-06	7.89319	0.685421	27.7369	1.38984e-07
	STR	Static	ENSG00000121101.16	TEX14	2.32657e-06	7.87625	-0.879374	27.7114	1.40829e-07
	STR	Static	ENSG00000123349.15	PFDN5	2.3348e-06	8.44064	-0.749792	27.7035	1.4141e-07
	STR	Static	ENSG00000101126.18	ADNP	2.33581e-06	8.2353	0.517482	27.7015	1.41554e-07
	STR	Static	ENSG00000108298.12	RPL19	2.33732e-06	11.6267	-0.623349	27.6991	1.41729e-07
	STR	Static	ENSG00000136738.15	STAM	2.33805e-06	7.901	0.65364	27.6974	1.41856e-07
	STR	Static	ENSG00000181085.15	MAPK15	2.34373e-06	7.65527	0.837512	27.6915	1.42284e-07
	STR	Static	ENSG00000102763.18	VWA8	2.35712e-06	8.04241	0.688541	27.6794	1.4318e-07
	STR	Static	ENSG00000159592.11	GPBP1L1	2.3788e-06	8.07564	0.593833	27.6605	1.44582e-07
	STR	Static	ENSG00000064726.10	BTBD1	2.39985e-06	7.85731	0.679869	27.6424	1.45946e-07
	STR	Static	ENSG00000198169.9	ZNF251	2.44446e-06	7.81914	0.744899	27.6056	1.48746e-07
	STR	Static	ENSG00000064607.17	SUGP2	2.46024e-06	7.95825	0.622859	27.592	1.49794e-07
	STR	Static	ENSG00000196923.14	PDLIM7	2.46943e-06	8.71137	0.574907	27.5837	1.50441e-07
	STR	Static	ENSG00000114861.24	FOXP1	2.51137e-06	8.57213	0.566445	27.55	1.53086e-07
	STR	Static	ENSG00000119772.19	DNMT3A	2.54107e-06	8.0962	0.596408	27.5261	1.54986e-07
	STR	Static	ENSG00000103064.15	SLC7A6	2.57354e-06	7.70704	0.883247	27.5004	1.57058e-07
	STR	Static	ENSG00000062650.20	WAPL	2.58469e-06	7.9912	0.611302	27.491	1.5783e-07
	STR	Static	ENSG00000233797.4	UFL1-AS1	2.59123e-06	8.28082	0.998077	27.4838	1.58414e-07
	STR	Static	ENSG00000211450.11	SELENOH	2.61383e-06	7.64896	-0.890467	27.4656	1.59913e-07
	STR	Static	ENSG00000164031.17	DNAJB14	2.61383e-06	8.00849	0.614594	27.4648	1.59981e-07
	STR	Static	ENSG00000109320.14	NFKB1	2.6286e-06	8.08924	0.834696	27.4528	1.60978e-07
	STR	Static	ENSG00000263327.6	TAPT1-AS1	2.63114e-06	7.90138	0.812495	27.4498	1.61228e-07
	STR	Static	ENSG00000180776.17	ZDHHC20	2.65318e-06	8.00285	0.694589	27.4325	1.62672e-07
	STR	Static	ENSG00000115963.14	RND3	2.65401e-06	7.92671	-0.777659	27.4308	1.62818e-07
	STR	Static	ENSG00000173113.7	TRMT112	2.70452e-06	8.49904	-0.516297	27.3932	1.66012e-07
	STR	Static	ENSG00000138756.19	BMP2K	2.70636e-06	7.98537	0.7011	27.3908	1.66221e-07
	STR	Static	ENSG00000141622.14	RNF165	2.71411e-06	7.98902	0.75493	27.3841	1.66794e-07
	STR	Static	ENSG00000109099.16	PMP22	2.74536e-06	7.83842	-0.959093	27.3598	1.68909e-07
	STR	Static	ENSG00000248489.4	CHD1-DT	2.74647e-06	7.69939	0.884847	27.3579	1.69075e-07
	STR	Static	ENSG00000103591.13	AAGAB	2.75571e-06	7.76379	0.775596	27.3503	1.69742e-07
	STR	Static	ENSG00000100077.16	GRK3	2.85488e-06	7.86544	0.894202	27.2808	1.75952e-07
	STR	Static	ENSG00000245849.8	RAD51-AS1	2.88074e-06	7.70294	0.825361	27.2622	1.77648e-07
	STR	Static	ENSG00000121988.18	ZRANB3	2.88544e-06	8.20736	0.639114	27.258	1.7804e-07
	STR	Static	ENSG00000127952.17	STYXL1	2.90276e-06	7.6974	0.827719	27.2453	1.79212e-07
	STR	Static	ENSG00000234127.9	TRIM26	2.92325e-06	7.66848	0.827167	27.2306	1.80581e-07
	STR	Static	ENSG00000196683.12	TOMM7	2.93408e-06	8.57357	-0.505429	27.2223	1.81354e-07
	STR	Static	ENSG00000137074.20	APTX	2.943e-06	7.89558	0.646239	27.2153	1.8201e-07
	STR	Static	ENSG00000160285.15	LSS	2.94376e-06	7.74336	0.767324	27.2137	1.82161e-07
	STR	Static	ENSG00000164603.12	BMT2	2.95742e-06	7.85835	0.734334	27.2037	1.83112e-07
	STR	Static	ENSG00000135870.12	RC3H1	2.96184e-06	8.25447	0.572654	27.1997	1.83491e-07
	STR	Static	ENSG00000188312.15	CENPP	2.96542e-06	8.14775	0.981244	27.1962	1.83818e-07
	STR	Static	ENSG00000154723.13	ATP5PF	2.99948e-06	8.9784	-0.506714	27.173	1.86036e-07
	STR	Static	ENSG00000138316.11	ADAMTS14	3.01336e-06	7.67809	0.963795	27.163	1.87003e-07
	STR	Static	ENSG00000106355.10	LSM5	3.02639e-06	8.24197	-0.612301	27.1531	1.87962e-07
	STR	Static	ENSG00000242299.1	RPS18P5	3.02639e-06	8.45669	-0.533847	27.1524	1.88027e-07
	STR	Static	ENSG00000142541.18	RPL13A	3.02739e-06	11.1775	0.623872	27.1507	1.88197e-07
	STR	Static	ENSG00000165072.10	MAMDC2	3.04729e-06	8.34482	0.927809	27.1369	1.89542e-07
	STR	Static	ENSG00000142149.9	HUNK	3.05427e-06	7.8886	0.978024	27.1305	1.90177e-07
	STR	Static	ENSG00000160396.9	HIPK4	3.05427e-06	7.69308	0.977394	27.1303	1.90193e-07
	STR	Static	ENSG00000175985.10	PLEKHD1	3.0602e-06	7.64185	0.958128	27.1254	1.90672e-07
	STR	Static	ENSG00000131016.17	AKAP12	3.06843e-06	8.30575	0.933214	27.1192	1.91293e-07
	STR	Static	ENSG00000112159.13	MDN1	3.13163e-06	8.01054	0.629224	27.0786	1.95344e-07
	STR	Static	ENSG00000179406.10	LINC00174	3.1324e-06	7.7644	0.809933	27.0764	1.95574e-07
	STR	Static	ENSG00000012660.14	ELOVL5	3.1324e-06	8.03749	0.651568	27.076	1.95615e-07
	STR	Static	ENSG00000185344.15	ATP6V0A2	3.15399e-06	7.7606	0.756401	27.0616	1.97075e-07
	STR	Static	ENSG00000159788.20	RGS12	3.16666e-06	7.87875	0.75099	27.0527	1.9798e-07
	STR	Static	ENSG00000136536.15	MARCHF7	3.17832e-06	8.25597	0.531868	27.0436	1.98914e-07
	STR	Static	ENSG00000131626.19	PPFIA1	3.17832e-06	7.92111	0.651926	27.0434	1.98934e-07
	STR	Static	ENSG00000232611.1	ENSG00000232611	3.19469e-06	7.70126	0.787258	27.0324	2.00072e-07
	STR	Static	ENSG00000253893.2	FAM85B	3.22853e-06	7.78979	0.866322	27.0109	2.02306e-07
	STR	Static	ENSG00000117691.10	NENF	3.24738e-06	8.08335	-0.649532	26.9986	2.03603e-07
	STR	Static	ENSG00000176438.13	SYNE3	3.26619e-06	7.76011	0.831044	26.9863	2.04898e-07
	STR	Static	ENSG00000197183.15	NOL4L	3.2828e-06	7.73906	0.901352	26.9754	2.06057e-07
	STR	Static	ENSG00000188026.13	RILPL1	3.28537e-06	7.77505	0.756285	26.9728	2.06335e-07
	STR	Static	ENSG00000143702.16	CEP170	3.28612e-06	8.26115	0.558919	26.9713	2.06499e-07
	STR	Static	ENSG00000143443.10	C1orf56	3.2953e-06	7.64125	-0.794558	26.9648	2.07193e-07
	STR	Static	ENSG00000291201.1	ENSG00000291201	3.29646e-06	7.69452	0.842197	26.963	2.07383e-07
	STR	Static	ENSG00000014824.14	SLC30A9	3.31984e-06	8.0007	0.611651	26.9483	2.08972e-07
	STR	Static	ENSG00000080845.19	DLGAP4	3.32712e-06	7.84334	0.767054	26.943	2.09548e-07
	STR	Static	ENSG00000136715.19	SAP130	3.33837e-06	7.76391	0.771301	26.9354	2.10375e-07
	STR	Static	ENSG00000265491.5	RNF115	3.34263e-06	8.08997	0.591366	26.9318	2.10762e-07
	STR	Static	ENSG00000179151.13	EDC3	3.39377e-06	7.74784	0.741275	26.9014	2.14107e-07
	STR	Static	ENSG00000138785.16	INTS12	3.40495e-06	7.82138	0.751061	26.8939	2.14934e-07
	STR	Static	ENSG00000135424.19	ITGA7	3.42331e-06	7.86254	0.757227	26.8824	2.16214e-07
	STR	Static	ENSG00000204130.14	RUFY2	3.43192e-06	7.87995	0.665179	26.8765	2.1688e-07
	STR	Static	ENSG00000173905.9	GOLIM4	3.45018e-06	7.87502	0.648411	26.8652	2.18157e-07
	STR	Static	ENSG00000163320.12	CGGBP1	3.45189e-06	8.20481	0.533443	26.8631	2.18387e-07
	STR	Static	ENSG00000022840.17	RNF10	3.46471e-06	7.9209	0.620601	26.8549	2.19321e-07
	STR	Static	ENSG00000066136.21	NFYC	3.46654e-06	8.00081	0.601215	26.8528	2.19561e-07
	STR	Static	ENSG00000111530.13	CAND1	3.49283e-06	8.07888	0.556044	26.8371	2.21349e-07
	STR	Static	ENSG00000247627.2	MTND4P12	3.49499e-06	7.61239	0.749882	26.8348	2.2161e-07
	STR	Static	ENSG00000148842.18	CNNM2	3.56441e-06	7.75276	0.954952	26.7957	2.26139e-07
	STR	Static	ENSG00000119729.12	RHOQ	3.6251e-06	8.32455	0.642735	26.762	2.30118e-07
	STR	Static	ENSG00000177614.11	PGBD5	3.64168e-06	7.77848	0.908744	26.7521	2.313e-07
	STR	Static	ENSG00000129933.21	MAU2	3.65065e-06	7.79351	0.68522	26.7463	2.32e-07
	STR	Static	ENSG00000198887.9	SMC5	3.68802e-06	8.51147	0.516664	26.7244	2.34636e-07
	STR	Static	ENSG00000131069.20	ACSS2	3.7073e-06	7.73688	0.899545	26.7133	2.35995e-07
	STR	Static	ENSG00000261499.2	ENSG00000261499	3.72809e-06	7.65472	0.882252	26.7014	2.3745e-07
	STR	Static	ENSG00000104369.5	JPH1	3.74281e-06	7.88223	0.948392	26.6927	2.38521e-07
	STR	Static	ENSG00000143437.21	ARNT	3.78207e-06	7.93735	0.652472	26.6712	2.41187e-07
	STR	Static	ENSG00000118873.17	RAB3GAP2	3.78207e-06	7.97367	0.676225	26.6704	2.41292e-07
	STR	Static	ENSG00000116698.22	SMG7	3.84493e-06	7.94859	0.686542	26.6375	2.45438e-07
	STR	Static	ENSG00000249846.7	LINC02021	3.86591e-06	7.72194	0.921825	26.6259	2.46915e-07
	STR	Static	ENSG00000117461.15	PIK3R3	3.88591e-06	8.01065	0.704082	26.6148	2.48331e-07
	STR	Static	ENSG00000158186.13	MRAS	3.88827e-06	8.20415	0.765512	26.6126	2.4862e-07
	STR	Static	ENSG00000102858.13	MGRN1	3.89328e-06	7.7487	0.733666	26.609	2.49078e-07
	STR	Static	ENSG00000160097.21	FNDC5	3.95076e-06	9.21221	0.599131	26.5789	2.52989e-07
	STR	Static	ENSG00000122026.11	RPL21	3.95076e-06	11.0559	-0.554988	26.5786	2.53036e-07
	STR	Static	ENSG00000145014.18	TMEM44	3.98523e-06	7.61791	0.772475	26.5605	2.55419e-07
	STR	Static	ENSG00000169567.13	HINT1	3.98523e-06	9.81881	-0.520791	26.5596	2.55527e-07
	STR	Static	ENSG00000155329.12	ZCCHC10	4.02217e-06	7.80171	0.692136	26.5407	2.58038e-07
	STR	Static	ENSG00000119912.18	IDE	4.07125e-06	7.80139	0.718894	26.5162	2.61332e-07
	STR	Static	ENSG00000087008.16	ACOX3	4.07871e-06	7.80284	0.729705	26.5116	2.61956e-07
	STR	Static	ENSG00000187239.19	FNBP1	4.09013e-06	7.81375	0.765708	26.5052	2.62834e-07
	STR	Static	ENSG00000196296.14	ATP2A1	4.09257e-06	8.01094	0.769273	26.5029	2.63136e-07
	STR	Static	ENSG00000107882.12	SUFU	4.11811e-06	7.80413	0.775362	26.4899	2.64925e-07
	STR	Static	ENSG00000174628.17	IQCK	4.18079e-06	7.86194	0.793661	26.4596	2.69105e-07
	STR	Static	ENSG00000198700.10	IPO9	4.19495e-06	8.02599	0.651865	26.452	2.70166e-07
	STR	Static	ENSG00000102921.8	N4BP1	4.19837e-06	8.0412	0.570196	26.4494	2.70536e-07
	STR	Static	ENSG00000179862.7	CITED4	4.22596e-06	7.59246	-0.733713	26.4357	2.72463e-07
	STR	Static	ENSG00000115593.15	SMYD1	4.2328e-06	8.04636	0.783977	26.4315	2.73055e-07
	STR	Static	ENSG00000214517.10	PPME1	4.24107e-06	7.99921	0.753524	26.4259	2.7385e-07
	STR	Static	ENSG00000059758.8	CDK17	4.24107e-06	7.9838	0.701667	26.4256	2.7389e-07
	STR	Static	ENSG00000278311.5	GGNBP2	4.25427e-06	8.04478	0.579079	26.4185	2.74893e-07
	STR	Static	ENSG00000146535.14	GNA12	4.25681e-06	7.87883	0.666562	26.4163	2.75208e-07
	STR	Static	ENSG00000227063.5	RPL41P1	4.3449e-06	8.68059	-0.77492	26.3757	2.81058e-07
	STR	Static	ENSG00000141084.12	RANBP10	4.3783e-06	7.82637	0.768962	26.3598	2.83374e-07
	STR	Static	ENSG00000247572.9	CKMT2-AS1	4.48952e-06	7.93886	0.685981	26.3103	2.90732e-07
	STR	Static	ENSG00000263956.8	NBPF11	4.54978e-06	7.84317	0.698879	26.2825	2.94956e-07
	STR	Static	ENSG00000170653.19	ATF7	4.54978e-06	8.17982	0.552491	26.2824	2.94957e-07
	STR	Static	ENSG00000169410.11	PTPN9	4.60502e-06	7.83798	0.739026	26.2581	2.98702e-07
	STR	Static	ENSG00000222005.9	LINC01118	4.63893e-06	7.90453	0.665743	26.2429	3.01067e-07
	STR	Static	ENSG00000146433.10	TMEM181	4.64769e-06	7.82641	0.77879	26.2382	3.018e-07
	STR	Static	ENSG00000227496.3	ENSG00000227496	4.68962e-06	7.69715	0.939209	26.2198	3.04689e-07
	STR	Static	ENSG00000184313.20	MROH7	4.72503e-06	7.66624	0.785047	26.2042	3.07158e-07
	STR	Static	ENSG00000104643.10	MTMR9	4.74982e-06	7.79824	0.711732	26.193	3.08938e-07
	STR	Static	ENSG00000121390.19	PSPC1	4.75427e-06	8.04563	0.586859	26.1902	3.09397e-07
	STR	Static	ENSG00000281383.1	ENSG00000281383	4.76108e-06	8.15774	-0.720434	26.1855	3.1015e-07
	STR	Static	ENSG00000173599.15	PC	4.76108e-06	7.792	0.725455	26.1844	3.10312e-07
	STR	Static	ENSG00000160746.13	ANO10	4.76108e-06	8.23494	0.786004	26.1842	3.10347e-07
	STR	Static	ENSG00000198874.14	TYW1	4.76556e-06	8.07027	0.62926	26.1814	3.10808e-07
	STR	Static	ENSG00000259112.2	NDUFC2-KCTD14	4.84787e-06	8.20922	-0.432747	26.1472	3.16349e-07
	STR	Static	ENSG00000078142.14	PIK3C3	4.85841e-06	7.92826	0.638271	26.142	3.17212e-07
	STR	Static	ENSG00000075415.15	SLC25A3	4.85841e-06	9.80951	-0.504697	26.1409	3.17382e-07
	STR	Static	ENSG00000100027.17	YPEL1	4.87594e-06	7.84435	0.702672	26.1329	3.187e-07
	STR	Static	ENSG00000254932.2	ENSG00000254932	4.89909e-06	7.57093	0.556684	26.1227	3.20388e-07
	STR	Static	ENSG00000274070.2	CASTOR2	4.92369e-06	7.7229	0.80101	26.112	3.22171e-07
	STR	Static	ENSG00000198586.14	TLK1	4.94384e-06	8.12061	0.624774	26.1021	3.23829e-07
	STR	Static	ENSG00000135503.13	ACVR1B	4.94384e-06	7.73106	0.782853	26.102	3.23841e-07
	STR	Static	ENSG00000189283.11	FHIT	4.94602e-06	8.65851	0.773801	26.1001	3.24159e-07
	STR	Static	ENSG00000109685.19	NSD2	4.95058e-06	8.182	0.712795	26.0973	3.24634e-07
	STR	Static	ENSG00000169439.12	SDC2	4.97177e-06	8.23495	0.636113	26.088	3.262e-07
	STR	Static	ENSG00000103150.7	MLYCD	4.97755e-06	7.61183	0.811003	26.0847	3.26756e-07
	STR	Static	ENSG00000100083.19	GGA1	5.00132e-06	7.78499	0.66237	26.0745	3.28494e-07
	STR	Static	ENSG00000198947.18	DMD	5.15787e-06	9.92095	0.828122	26.0139	3.3896e-07
	STR	Static	ENSG00000083444.17	PLOD1	5.22759e-06	7.67304	0.8234	25.987	3.43727e-07
	STR	Static	ENSG00000256500.6	ENSG00000256500	5.23943e-06	8.07819	0.597429	25.9816	3.44692e-07
	STR	Static	ENSG00000198799.12	LRIG2	5.27246e-06	7.81818	0.718446	25.9684	3.47052e-07
	STR	Static	ENSG00000183735.11	TBK1	5.32696e-06	7.82273	0.724329	25.9475	3.50829e-07
	STR	Static	ENSG00000198373.13	WWP2	5.36052e-06	7.72393	0.791361	25.9333	3.5342e-07
	STR	Static	ENSG00000289368.2	ENSG00000289368	5.38795e-06	8.36702	0.935849	25.9224	3.5542e-07
	STR	Static	ENSG00000151320.11	AKAP6	5.42314e-06	8.14815	0.849894	25.9088	3.57934e-07
	STR	Static	ENSG00000170365.10	SMAD1	5.44155e-06	8.03947	0.657586	25.9012	3.59342e-07
	STR	Static	ENSG00000198561.16	CTNND1	5.45041e-06	7.69334	0.999009	25.897	3.60121e-07
	STR	Static	ENSG00000100632.11	ERH	5.46977e-06	8.91593	-0.49952	25.8892	3.61594e-07
	STR	Static	ENSG00000268750.7	ENSG00000268750	5.513e-06	7.72982	0.757683	25.8729	3.64648e-07
	STR	Static	ENSG00000118564.15	FBXL5	5.53349e-06	7.9228	0.673992	25.8647	3.662e-07
	STR	Static	ENSG00000232907.9	DLGAP4-AS1	5.54224e-06	7.6811	0.825189	25.8606	3.66976e-07
	STR	Static	ENSG00000136205.18	TNS3	5.5488e-06	7.94429	0.887727	25.8563	3.67804e-07
	STR	Static	ENSG00000173611.18	SCAI	5.65972e-06	7.95105	0.705306	25.8171	3.75358e-07
	STR	Static	ENSG00000158528.12	PPP1R9A	5.75778e-06	8.68085	0.581517	25.7829	3.82066e-07
	STR	Static	ENSG00000169519.21	METTL15	5.78013e-06	7.95903	0.716669	25.7744	3.83754e-07
	STR	Static	ENSG00000102753.10	KPNA3	5.85141e-06	8.06302	0.586603	25.7497	3.88694e-07
	STR	Static	ENSG00000164236.12	ANKRD33B	5.87253e-06	7.66343	0.985137	25.7417	3.90306e-07
	STR	Static	ENSG00000228474.6	OST4	5.90396e-06	8.57055	-0.518678	25.7303	3.92605e-07
	STR	Static	ENSG00000145431.11	PDGFC	5.97728e-06	9.25859	0.61677	25.7055	3.97693e-07
	STR	Static	ENSG00000197601.14	FAR1	6.03667e-06	8.04775	0.613972	25.6854	4.01858e-07
	STR	Static	ENSG00000109171.15	SLAIN2	6.04365e-06	7.93426	0.637406	25.6821	4.02538e-07
	STR	Static	ENSG00000133069.17	TMCC2	6.04916e-06	7.81008	0.811922	25.6793	4.03119e-07
	STR	Static	ENSG00000166681.14	BEX3	6.07059e-06	8.9698	-0.583128	25.6715	4.04764e-07
	STR	Static	ENSG00000162244.12	RPL29	6.07328e-06	11.7976	-0.615156	25.6696	4.05159e-07
	STR	Static	ENSG00000076321.11	KLHL20	6.08875e-06	7.92284	0.672754	25.6637	4.06407e-07
	STR	Static	ENSG00000150712.11	MTMR12	6.09088e-06	7.76023	0.763318	25.662	4.06766e-07
	STR	Static	ENSG00000093167.18	LRRFIP2	6.09704e-06	8.06801	0.592007	25.659	4.07394e-07
	STR	Static	ENSG00000072415.10	PALS1	6.10202e-06	7.8593	0.672862	25.6564	4.07943e-07
	STR	Static	ENSG00000116641.18	DOCK7	6.10741e-06	8.11676	0.564195	25.6537	4.0852e-07
	STR	Static	ENSG00000034510.6	TMSB10	6.12701e-06	10.1795	-0.594116	25.6465	4.10049e-07
	STR	Static	ENSG00000138760.11	SCARB2	6.15003e-06	7.92598	0.673772	25.6382	4.11808e-07
	STR	Static	ENSG00000132669.14	RIN2	6.16983e-06	8.01991	0.70199	25.631	4.13353e-07
	STR	Static	ENSG00000168621.15	GDNF	6.18474e-06	7.60948	0.842779	25.6253	4.14572e-07
	STR	Static	ENSG00000008405.12	CRY1	6.18992e-06	7.79837	0.743958	25.6226	4.15139e-07
	STR	Static	ENSG00000150347.17	ARID5B	6.21457e-06	8.30228	0.633615	25.6137	4.17073e-07
	STR	Static	ENSG00000116001.17	TIA1	6.21457e-06	8.34583	0.496426	25.6129	4.17233e-07
	STR	Static	ENSG00000085224.23	ATRX	6.22173e-06	8.82051	0.414187	25.6097	4.17935e-07
	STR	Static	ENSG00000215252.12	GOLGA8B	6.25382e-06	8.10874	0.704344	25.5987	4.20313e-07
	STR	Static	ENSG00000086102.19	NFX1	6.34554e-06	7.96795	0.643295	25.5696	4.26703e-07
	STR	Static	ENSG00000110063.10	DCPS	6.35713e-06	7.71505	0.747515	25.5651	4.27708e-07
	STR	Static	ENSG00000197798.9	FAM118B	6.38321e-06	7.73064	0.71005	25.5562	4.29689e-07
	STR	Static	ENSG00000023228.14	NDUFS1	6.4043e-06	7.99623	0.546804	25.5488	4.31337e-07
	STR	Static	ENSG00000107104.21	KANK1	6.40432e-06	7.87499	0.937022	25.5478	4.31565e-07
	STR	Static	ENSG00000175768.13	TOMM5	6.40545e-06	7.66308	-0.937657	25.5464	4.31869e-07
	STR	Static	ENSG00000088812.18	ATRN	6.41706e-06	8.06339	0.620577	25.5419	4.3288e-07
	STR	Static	ENSG00000126500.4	FLRT1	6.52968e-06	7.65616	0.804949	25.5073	4.40709e-07
	STR	Static	ENSG00000271793.2	ENSG00000271793	6.60159e-06	8.63913	0.426667	25.4852	4.45797e-07
	STR	Static	ENSG00000041982.17	TNC	6.60531e-06	8.67617	0.735087	25.4831	4.46282e-07
	STR	Static	ENSG00000184677.18	ZBTB40	6.70712e-06	7.72102	0.781083	25.4525	4.53399e-07
	STR	Static	ENSG00000152332.16	UHMK1	6.72555e-06	7.74347	0.729415	25.4462	4.54884e-07
	STR	Static	ENSG00000086666.19	ZFAND6	6.74351e-06	8.31099	0.478379	25.4401	4.56339e-07
	STR	Static	ENSG00000125743.11	SNRPD2	6.83458e-06	8.80125	-0.50366	25.4132	4.62744e-07
	STR	Static	ENSG00000157800.18	SLC37A3	6.91375e-06	7.70273	0.800032	25.39	4.6835e-07
	STR	Static	ENSG00000106078.19	COBL	6.92003e-06	8.78025	0.817091	25.3872	4.69021e-07
	STR	Static	ENSG00000226864.3	ATE1OSP	6.92492e-06	7.68875	0.811513	25.3848	4.69598e-07
	STR	Static	ENSG00000185304.16	RGPD2	6.96895e-06	7.81797	0.69649	25.3716	4.72832e-07
	STR	Static	ENSG00000061676.16	NCKAP1	7.00712e-06	8.14196	0.560958	25.36	4.75671e-07
	STR	Static	ENSG00000143569.20	UBAP2L	7.01325e-06	7.96113	0.587352	25.3573	4.76336e-07
	STR	Static	ENSG00000213020.10	ZNF611	7.05997e-06	7.684	0.782892	25.3435	4.7976e-07
	STR	Static	ENSG00000280614.1	ENSG00000280614	7.06253e-06	8.92656	0.51992	25.3418	4.80185e-07
	STR	Static	ENSG00000079482.14	OPHN1	7.13157e-06	7.98836	0.768167	25.322	4.85132e-07
	STR	Static	ENSG00000176155.21	CCDC57	7.17775e-06	7.7989	0.751907	25.3086	4.88528e-07
	STR	Static	ENSG00000123179.14	EBPL	7.26272e-06	7.98825	-0.709199	25.2849	4.9457e-07
	STR	Static	ENSG00000182022.18	CHST15	7.29347e-06	7.6668	0.88963	25.2757	4.96923e-07
	STR	Static	ENSG00000231721.8	LINC-PINT	7.32083e-06	7.7755	0.840965	25.2675	4.99047e-07
	STR	Static	ENSG00000124422.12	USP22	7.34389e-06	8.25858	0.482481	25.2604	5.0088e-07
	STR	Static	ENSG00000111252.11	SH2B3	7.34722e-06	7.60586	0.845078	25.2586	5.01368e-07
	STR	Static	ENSG00000182263.14	FIGN	7.46892e-06	7.88354	0.874728	25.2249	5.10203e-07
	STR	Static	ENSG00000147872.10	PLIN2	7.54551e-06	7.67618	-0.774991	25.2042	5.15703e-07
	STR	Static	ENSG00000140557.12	ST8SIA2	7.57795e-06	7.80072	0.805544	25.1949	5.18189e-07
	STR	Static	ENSG00000187535.14	IFT140	7.72931e-06	7.71023	0.879851	25.1558	5.28814e-07
	STR	Static	ENSG00000089916.18	GPATCH2L	7.83212e-06	7.93539	0.613972	25.1293	5.36126e-07
	STR	Static	ENSG00000106799.14	TGFBR1	7.92676e-06	7.9903	0.64834	25.1041	5.43168e-07
	STR	Static	ENSG00000171681.13	ATF7IP	8.00331e-06	8.18441	0.562151	25.0846	5.48698e-07
	STR	Static	ENSG00000107863.20	ARHGAP21	8.00976e-06	8.02161	0.667447	25.082	5.49424e-07
	STR	Static	ENSG00000241388.6	HNF1A-AS1	8.05175e-06	7.61292	0.777459	25.071	5.5259e-07
	STR	Static	ENSG00000214113.11	LYRM4	8.14553e-06	8.11847	0.542888	25.0476	5.59316e-07
	STR	Static	ENSG00000185019.17	UBOX5	8.22147e-06	7.728	0.694051	25.0287	5.64823e-07
	STR	Static	ENSG00000163513.19	TGFBR2	8.437e-06	8.08264	0.708177	24.9778	5.7993e-07
	STR	Static	ENSG00000124225.16	PMEPA1	8.48243e-06	7.86528	0.740928	24.9665	5.83354e-07
	STR	Static	ENSG00000137269.15	LRRC1	8.52115e-06	7.82434	0.840086	24.9567	5.86319e-07
	STR	Static	ENSG00000171490.13	RSL1D1	8.52648e-06	8.57158	-0.47224	24.9545	5.86989e-07
	STR	Static	ENSG00000083123.15	BCKDHB	8.54319e-06	8.24805	0.613182	24.9497	5.88443e-07
	STR	Static	ENSG00000250021.7	ARPIN-AP3S2	8.61237e-06	7.8164	0.673345	24.9332	5.93513e-07
	STR	Static	ENSG00000285621.1	ENSG00000285621	8.67058e-06	7.85909	0.786651	24.9192	5.97833e-07
	STR	Static	ENSG00000143799.14	PARP1	8.6744e-06	8.55537	0.558793	24.9174	5.98404e-07
	STR	Static	ENSG00000081014.11	AP4E1	8.70669e-06	7.70414	0.77722	24.9092	6.00941e-07
	STR	Static	ENSG00000215067.12	ALOX12-AS1	8.82106e-06	7.76458	0.778458	24.8831	6.09148e-07
	STR	Static	ENSG00000005022.6	SLC25A5	8.91632e-06	8.87312	-0.514746	24.8614	6.16044e-07
	STR	Static	ENSG00000185024.18	BRF1	8.92954e-06	7.73164	0.755219	24.8575	6.17274e-07
	STR	Static	ENSG00000139343.11	SNRPF	9.06393e-06	8.48363	-0.497984	24.8277	6.26886e-07
	STR	Static	ENSG00000132294.15	EFR3A	9.12251e-06	7.8906	0.654666	24.8143	6.31262e-07
	STR	Static	ENSG00000008086.13	CDKL5	9.4216e-06	7.69174	0.915276	24.7503	6.52571e-07
	STR	Static	ENSG00000219481.11	NBPF1	9.4216e-06	8.06096	0.654137	24.7502	6.52627e-07
	STR	Static	ENSG00000149289.11	ZC3H12C	9.50281e-06	7.93655	0.720807	24.7326	6.58591e-07
	STR	Static	ENSG00000173273.17	TNKS	9.91385e-06	8.21321	0.547557	24.6491	6.87782e-07
	STR	Static	ENSG00000182185.19	RAD51B	1.00903e-05	8.60651	0.622667	24.6141	7.00379e-07
	STR	Static	ENSG00000116604.19	MEF2D	1.01242e-05	7.84478	0.713057	24.6066	7.03092e-07
	STR	Static	ENSG00000187672.15	ERC2	1.01345e-05	8.01347	0.997174	24.6037	7.04169e-07
	STR	Static	ENSG00000100596.8	SPTLC2	1.02323e-05	7.74613	0.766866	24.5842	7.11326e-07
	STR	Static	ENSG00000143889.16	HNRNPLL	1.03084e-05	7.98397	0.597836	24.5689	7.16983e-07
	STR	Static	ENSG00000184863.11	RBM33	1.03118e-05	8.12025	0.537562	24.5673	7.17588e-07
	STR	Static	ENSG00000107643.17	MAPK8	1.03786e-05	8.35142	0.571026	24.5539	7.22603e-07
[truncated: 26,151 more rows]

## Sheet: Endothelia_STR_Bio Pro
Endothelia_DEG_GO BIOLOGICAL PROCESS
Blood vessel development
HUMAN|HGNC=10914|UniProtKB=Q9UHW9	SLC12A6	Solute carrier family 12 member 6;SLC12A6;PTN002483543;orthologs	SOLUTE CARRIER FAMILY 12 MEMBER 6 (PTHR11827:SF66)	secondary carrier transporter(PC00258)	Homo sapiens
HUMAN|HGNC=16854|UniProtKB=Q9Y4G8	RAPGEF2	Rap guanine nucleotide exchange factor 2;RAPGEF2;PTN002508272;orthologs	RAP GUANINE NUCLEOTIDE EXCHANGE FACTOR 2 (PTHR23113:SF217)	guanyl-nucleotide exchange factor(PC00113)	Homo sapiens
HUMAN|HGNC=8008|UniProtKB=Q9ULB1	NRXN1	Neurexin-1;NRXN1;PTN000013699;orthologs	NEUREXIN-1 (PTHR15036:SF51)	cell adhesion molecule(PC00069)	Homo sapiens
HUMAN|HGNC=3392|UniProtKB=P54762	EPHB1	Ephrin type-B receptor 1;EPHB1;PTN002521329;orthologs	EPHRIN TYPE-B RECEPTOR 1 (PTHR46877:SF17)	transmembrane signal receptor(PC00197)	Homo sapiens
HUMAN|HGNC=1078|UniProtKB=Q13873	BMPR2	Bone morphogenetic protein receptor type-2;BMPR2;PTN002509971;orthologs	BONE MORPHOGENETIC PROTEIN RECEPTOR TYPE-2 (PTHR23255:SF63)	serine/threonine protein kinase receptor(PC00205)	Homo sapiens
HUMAN|HGNC=130|UniProtKB=P62736	ACTA2	Actin, aortic smooth muscle;ACTA2;PTN002485040;orthologs	ACTIN, AORTIC SMOOTH MUSCLE (PTHR11937:SF445)	actin and actin related protein(PC00039)	Homo sapiens
HUMAN|HGNC=11768|UniProtKB=P61812	TGFB2	Transforming growth factor beta-2 proprotein;TGFB2;PTN002483821;orthologs	TRANSFORMING GROWTH FACTOR BETA-2 PROPROTEIN (PTHR11848:SF141)	growth factor(PC00112)	Homo sapiens
HUMAN|HGNC=6871|UniProtKB=P28482	MAPK1	Mitogen-activated protein kinase 1;MAPK1;PTN002514000;orthologs	MITOGEN-ACTIVATED PROTEIN KINASE 1 (PTHR24055:SF584)	non-receptor serine/threonine protein kinase(PC00167)	Homo sapiens
HUMAN|HGNC=18150|UniProtKB=Q8IUG5	MYO18B	Unconventional myosin-XVIIIb;MYO18B;PTN002490815;orthologs	UNCONVENTIONAL MYOSIN-XVIIIB (PTHR45615:SF8)	actin or actin-binding cytoskeletal protein(PC00041)	Homo sapiens
HUMAN|HGNC=10249|UniProtKB=Q9Y6N7	ROBO1	Roundabout homolog 1;ROBO1;PTN002543355;orthologs	ROUNDABOUT HOMOLOG 1 (PTHR12231:SF243)	immunoglobulin superfamily cell adhesion molecule(PC00125)	Homo sapiens
HUMAN|HGNC=6772|UniProtKB=O43541	SMAD6	Mothers against decapentaplegic homolog 6;SMAD6;PTN002492172;orthologs	MOTHERS AGAINST DECAPENTAPLEGIC HOMOLOG 6 (PTHR13703:SF28)	DNA-binding transcription factor(PC00218)	Homo sapiens
HUMAN|HGNC=25723|UniProtKB=Q86V25	VASH2	Tubulinyl-Tyr carboxypeptidase 2;VASH2;PTN002496575;orthologs	TUBULINYL-TYR CARBOXYPEPTIDASE 2 (PTHR15750:SF4)		Homo sapiens
HUMAN|HGNC=15532|UniProtKB=Q9BX67	JAM3	Junctional adhesion molecule C;JAM3;PTN002550340;orthologs	JUNCTIONAL ADHESION MOLECULE C (PTHR44598:SF2)	cell adhesion molecule(PC00069)	Homo sapiens
HUMAN|HGNC=17019|UniProtKB=Q96MT3	PRICKLE1	Prickle-like protein 1;PRICKLE1;PTN002516869;orthologs	PRICKLE-LIKE PROTEIN 1 (PTHR24211:SF15)	scaffold/adaptor protein(PC00226)	Homo sapiens
HUMAN|HGNC=6163|UniProtKB=P26012	ITGB8	Integrin beta-8;ITGB8;PTN002467834;orthologs	INTEGRIN BETA-8 (PTHR10082:SF9)	integrin(PC00126)	Homo sapiens
HUMAN|HGNC=10807|UniProtKB=Q92629	SGCD	Delta-sarcoglycan;SGCD;PTN002490185;orthologs	DELTA-SARCOGLYCAN (PTHR12939:SF6)	cytoskeletal protein(PC00085)	Homo sapiens
HUMAN|HGNC=6697|UniProtKB=O75197	LRP5	Low-density lipoprotein receptor-related protein 5;LRP5;PTN002541529;orthologs	LOW-DENSITY LIPOPROTEIN RECEPTOR-RELATED PROTEIN 5 (PTHR46513:SF16)	transmembrane signal receptor(PC00197)	Homo sapiens
HUMAN|HGNC=6511|UniProtKB=O95461	LARGE1	Xylosyl- and glucuronyltransferase LARGE1;LARGE1;PTN002487097;orthologs	XYLOSYL- AND GLUCURONYLTRANSFERASE LARGE1 (PTHR12270:SF48)	glycosyltransferase(PC00111)	Homo sapiens
HUMAN|HGNC=11869|UniProtKB=Q9UHN6	CEMIP2	Cell surface hyaluronidase;CEMIP2;PTN002496194;orthologs	CELL SURFACE HYALURONIDASE (PTHR15535:SF26)		Homo sapiens
HUMAN|HGNC=2195|UniProtKB=P39060	COL18A1	Collagen alpha-1(XVIII) chain;COL18A1;PTN002556262;orthologs	COLLAGEN ALPHA-1(XVIII) CHAIN (PTHR24023:SF1034)	extracellular matrix structural protein(PC00103)	Homo sapiens
HUMAN|HGNC=3245|UniProtKB=Q9H223	EHD4	EH domain-containing protein 4;EHD4;PTN002477289;orthologs	EH DOMAIN-CONTAINING PROTEIN 4 (PTHR11216:SF57)	membrane traffic protein(PC00150)	Homo sapiens
HUMAN|HGNC=29426|UniProtKB=Q6UXH8	CCBE1	Collagen and calcium-binding EGF domain-containing protein 1;CCBE1;PTN002513825;orthologs	COLLAGEN AND CALCIUM-BINDING EGF DOMAIN-CONTAINING PROTEIN 1 (PTHR24034:SF76)	extracellular matrix structural protein(PC00103)	Homo sapiens
HUMAN|HGNC=3819|UniProtKB=Q12778	FOXO1	Forkhead box protein O1;FOXO1;PTN002483640;orthologs	FORKHEAD BOX PROTEIN O1 (PTHR45767:SF1)	winged helix/forkhead transcription factor(PC00246)	Homo sapiens
HUMAN|HGNC=9611|UniProtKB=Q05397	PTK2	Focal adhesion kinase 1;PTK2;PTN002521502;orthologs	FOCAL ADHESION KINASE 1 (PTHR24418:SF78)	non-receptor tyrosine protein kinase(PC00168)	Homo sapiens
HUMAN|HGNC=12658|UniProtKB=P52735	VAV2	Guanine nucleotide exchange factor VAV2;VAV2;PTN002504260;orthologs	GUANINE NUCLEOTIDE EXCHANGE FACTOR VAV2 (PTHR45818:SF4)		Homo sapiens
HUMAN|HGNC=2666|UniProtKB=Q14118	DAG1	Dystroglycan 1;DAG1;PTN002502358;orthologs	DYSTROGLYCAN 1 (PTHR21559:SF22)	cell adhesion molecule(PC00069)	Homo sapiens
HUMAN|HGNC=10725|UniProtKB=Q99985	SEMA3C	Semaphorin-3C;SEMA3C;PTN002475840;orthologs	SEMAPHORIN-3C (PTHR11036:SF25)	membrane-bound signaling molecule(PC00152)	Homo sapiens
HUMAN|HGNC=6547|UniProtKB=P01130	LDLR	Low-density lipoprotein receptor;LDLR;PTN002540353;orthologs	LOW-DENSITY LIPOPROTEIN RECEPTOR (PTHR24270:SF21)	apolipoprotein(PC00052)	Homo sapiens
HUMAN|HGNC=1753|UniProtKB=P55290	CDH13	Cadherin-13;CDH13;PTN002513205;orthologs	CADHERIN-13 (PTHR24027:SF80)	cadherin(PC00057)	Homo sapiens
HUMAN|HGNC=11086|UniProtKB=O94813	SLIT2	Slit homolog 2 protein;SLIT2;PTN002519898;orthologs	SLIT HOMOLOG 2 PROTEIN (PTHR45836:SF2)		Homo sapiens
HUMAN|HGNC=5476|UniProtKB=Q16270	IGFBP7	Insulin-like growth factor-binding protein 7;IGFBP7;PTN002494180;orthologs	INSULIN-LIKE GROWTH FACTOR-BINDING PROTEIN 7 (PTHR14186:SF19)		Homo sapiens
HUMAN|HGNC=5724|UniProtKB=Q06330	RBPJ	Recombining binding protein suppressor of hairless;RBPJ;PTN002472629;orthologs	RECOMBINING BINDING PROTEIN SUPPRESSOR OF HAIRLESS (PTHR10665:SF7)	Rel homology transcription factor(PC00252)	Homo sapiens
HUMAN|HGNC=9441|UniProtKB=P51817	PRKX	cAMP-dependent protein kinase catalytic subunit PRKX;PRKX;PTN002519385;orthologs	CAMP-DEPENDENT PROTEIN KINASE CATALYTIC SUBUNIT PRKX-RELATED (PTHR24353:SF133)	non-receptor serine/threonine protein kinase(PC00167)	Homo sapiens
HUMAN|HGNC=5273|UniProtKB=P98160	HSPG2	Basement membrane-specific heparan sulfate proteoglycan core protein;HSPG2;PTN002471697;orthologs	BASEMENT MEMBRANE-SPECIFIC HEPARAN SULFATE PROTEOGLYCAN CORE PROTEIN (PTHR12231:SF267)	immunoglobulin superfamily cell adhesion molecule(PC00125)	Homo sapiens
HUMAN|HGNC=25361|UniProtKB=Q8N264	ARHGAP24	Rho GTPase-activating protein 24;ARHGAP24;PTN002495677;orthologs	RHO GTPASE-ACTIVATING PROTEIN 24 (PTHR15228:SF19)	GTPase-activating protein(PC00257)	Homo sapiens
HUMAN|HGNC=16700|UniProtKB=Q8WW38	ZFPM2	Zinc finger protein ZFPM2;ZFPM2;PTN002490248;orthologs	ZINC FINGER PROTEIN ZFPM2 (PTHR12958:SF5)	transcription cofactor(PC00217)	Homo sapiens
Vasculature development
HUMAN|HGNC=10914|UniProtKB=Q9UHW9	SLC12A6	Solute carrier family 12 member 6;SLC12A6;PTN002483543;orthologs	SOLUTE CARRIER FAMILY 12 MEMBER 6 (PTHR11827:SF66)	secondary carrier transporter(PC00258)	Homo sapiens
HUMAN|HGNC=16854|UniProtKB=Q9Y4G8	RAPGEF2	Rap guanine nucleotide exchange factor 2;RAPGEF2;PTN002508272;orthologs	RAP GUANINE NUCLEOTIDE EXCHANGE FACTOR 2 (PTHR23113:SF217)	guanyl-nucleotide exchange factor(PC00113)	Homo sapiens
HUMAN|HGNC=8008|UniProtKB=Q9ULB1	NRXN1	Neurexin-1;NRXN1;PTN000013699;orthologs	NEUREXIN-1 (PTHR15036:SF51)	cell adhesion molecule(PC00069)	Homo sapiens
HUMAN|HGNC=3392|UniProtKB=P54762	EPHB1	Ephrin type-B receptor 1;EPHB1;PTN002521329;orthologs	EPHRIN TYPE-B RECEPTOR 1 (PTHR46877:SF17)	transmembrane signal receptor(PC00197)	Homo sapiens
HUMAN|HGNC=1078|UniProtKB=Q13873	BMPR2	Bone morphogenetic protein receptor type-2;BMPR2;PTN002509971;orthologs	BONE MORPHOGENETIC PROTEIN RECEPTOR TYPE-2 (PTHR23255:SF63)	serine/threonine protein kinase receptor(PC00205)	Homo sapiens
HUMAN|HGNC=130|UniProtKB=P62736	ACTA2	Actin, aortic smooth muscle;ACTA2;PTN002485040;orthologs	ACTIN, AORTIC SMOOTH MUSCLE (PTHR11937:SF445)	actin and actin related protein(PC00039)	Homo sapiens
HUMAN|HGNC=11768|UniProtKB=P61812	TGFB2	Transforming growth factor beta-2 proprotein;TGFB2;PTN002483821;orthologs	TRANSFORMING GROWTH FACTOR BETA-2 PROPROTEIN (PTHR11848:SF141)	growth factor(PC00112)	Homo sapiens
HUMAN|HGNC=6871|UniProtKB=P28482	MAPK1	Mitogen-activated protein kinase 1;MAPK1;PTN002514000;orthologs	MITOGEN-ACTIVATED PROTEIN KINASE 1 (PTHR24055:SF584)	non-receptor serine/threonine protein kinase(PC00167)	Homo sapiens
HUMAN|HGNC=18150|UniProtKB=Q8IUG5	MYO18B	Unconventional myosin-XVIIIb;MYO18B;PTN002490815;orthologs	UNCONVENTIONAL MYOSIN-XVIIIB (PTHR45615:SF8)	actin or actin-binding cytoskeletal protein(PC00041)	Homo sapiens
HUMAN|HGNC=10249|UniProtKB=Q9Y6N7	ROBO1	Roundabout homolog 1;ROBO1;PTN002543355;orthologs	ROUNDABOUT HOMOLOG 1 (PTHR12231:SF243)	immunoglobulin superfamily cell adhesion molecule(PC00125)	Homo sapiens
HUMAN|HGNC=6772|UniProtKB=O43541	SMAD6	Mothers against decapentaplegic homolog 6;SMAD6;PTN002492172;orthologs	MOTHERS AGAINST DECAPENTAPLEGIC HOMOLOG 6 (PTHR13703:SF28)	DNA-binding transcription factor(PC00218)	Homo sapiens
HUMAN|HGNC=25723|UniProtKB=Q86V25	VASH2	Tubulinyl-Tyr carboxypeptidase 2;VASH2;PTN002496575;orthologs	TUBULINYL-TYR CARBOXYPEPTIDASE 2 (PTHR15750:SF4)		Homo sapiens
HUMAN|HGNC=15532|UniProtKB=Q9BX67	JAM3	Junctional adhesion molecule C;JAM3;PTN002550340;orthologs	JUNCTIONAL ADHESION MOLECULE C (PTHR44598:SF2)	cell adhesion molecule(PC00069)	Homo sapiens
HUMAN|HGNC=17019|UniProtKB=Q96MT3	PRICKLE1	Prickle-like protein 1;PRICKLE1;PTN002516869;orthologs	PRICKLE-LIKE PROTEIN 1 (PTHR24211:SF15)	scaffold/adaptor protein(PC00226)	Homo sapiens
HUMAN|HGNC=6163|UniProtKB=P26012	ITGB8	Integrin beta-8;ITGB8;PTN002467834;orthologs	INTEGRIN BETA-8 (PTHR10082:SF9)	integrin(PC00126)	Homo sapiens
HUMAN|HGNC=10807|UniProtKB=Q92629	SGCD	Delta-sarcoglycan;SGCD;PTN002490185;orthologs	DELTA-SARCOGLYCAN (PTHR12939:SF6)	cytoskeletal protein(PC00085)	Homo sapiens
HUMAN|HGNC=6697|UniProtKB=O75197	LRP5	Low-density lipoprotein receptor-related protein 5;LRP5;PTN002541529;orthologs	LOW-DENSITY LIPOPROTEIN RECEPTOR-RELATED PROTEIN 5 (PTHR46513:SF16)	transmembrane signal receptor(PC00197)	Homo sapiens
HUMAN|HGNC=6511|UniProtKB=O95461	LARGE1	Xylosyl- and glucuronyltransferase LARGE1;LARGE1;PTN002487097;orthologs	XYLOSYL- AND GLUCURONYLTRANSFERASE LARGE1 (PTHR12270:SF48)	glycosyltransferase(PC00111)	Homo sapiens
HUMAN|HGNC=11869|UniProtKB=Q9UHN6	CEMIP2	Cell surface hyaluronidase;CEMIP2;PTN002496194;orthologs	CELL SURFACE HYALURONIDASE (PTHR15535:SF26)		Homo sapiens
HUMAN|HGNC=2195|UniProtKB=P39060	COL18A1	Collagen alpha-1(XVIII) chain;COL18A1;PTN002556262;orthologs	COLLAGEN ALPHA-1(XVIII) CHAIN (PTHR24023:SF1034)	extracellular matrix structural protein(PC00103)	Homo sapiens
HUMAN|HGNC=3245|UniProtKB=Q9H223	EHD4	EH domain-containing protein 4;EHD4;PTN002477289;orthologs	EH DOMAIN-CONTAINING PROTEIN 4 (PTHR11216:SF57)	membrane traffic protein(PC00150)	Homo sapiens
HUMAN|HGNC=29426|UniProtKB=Q6UXH8	CCBE1	Collagen and calcium-binding EGF domain-containing protein 1;CCBE1;PTN002513825;orthologs	COLLAGEN AND CALCIUM-BINDING EGF DOMAIN-CONTAINING PROTEIN 1 (PTHR24034:SF76)	extracellular matrix structural protein(PC00103)	Homo sapiens
HUMAN|HGNC=3819|UniProtKB=Q12778	FOXO1	Forkhead box protein O1;FOXO1;PTN002483640;orthologs	FORKHEAD BOX PROTEIN O1 (PTHR45767:SF1)	winged helix/forkhead transcription factor(PC00246)	Homo sapiens
HUMAN|HGNC=9611|UniProtKB=Q05397	PTK2	Focal adhesion kinase 1;PTK2;PTN002521502;orthologs	FOCAL ADHESION KINASE 1 (PTHR24418:SF78)	non-receptor tyrosine protein kinase(PC00168)	Homo sapiens
HUMAN|HGNC=12658|UniProtKB=P52735	VAV2	Guanine nucleotide exchange factor VAV2;VAV2;PTN002504260;orthologs	GUANINE NUCLEOTIDE EXCHANGE FACTOR VAV2 (PTHR45818:SF4)		Homo sapiens
HUMAN|HGNC=2666|UniProtKB=Q14118	DAG1	Dystroglycan 1;DAG1;PTN002502358;orthologs	DYSTROGLYCAN 1 (PTHR21559:SF22)	cell adhesion molecule(PC00069)	Homo sapiens
HUMAN|HGNC=10725|UniProtKB=Q99985	SEMA3C	Semaphorin-3C;SEMA3C;PTN002475840;orthologs	SEMAPHORIN-3C (PTHR11036:SF25)	membrane-bound signaling molecule(PC00152)	Homo sapiens
HUMAN|HGNC=6547|UniProtKB=P01130	LDLR	Low-density lipoprotein receptor;LDLR;PTN002540353;orthologs	LOW-DENSITY LIPOPROTEIN RECEPTOR (PTHR24270:SF21)	apolipoprotein(PC00052)	Homo sapiens
HUMAN|HGNC=1753|UniProtKB=P55290	CDH13	Cadherin-13;CDH13;PTN002513205;orthologs	CADHERIN-13 (PTHR24027:SF80)	cadherin(PC00057)	Homo sapiens
HUMAN|HGNC=11086|UniProtKB=O94813	SLIT2	Slit homolog 2 protein;SLIT2;PTN002519898;orthologs	SLIT HOMOLOG 2 PROTEIN (PTHR45836:SF2)		Homo sapiens
HUMAN|HGNC=5476|UniProtKB=Q16270	IGFBP7	Insulin-like growth factor-binding protein 7;IGFBP7;PTN002494180;orthologs	INSULIN-LIKE GROWTH FACTOR-BINDING PROTEIN 7 (PTHR14186:SF19)		Homo sapiens
HUMAN|HGNC=5724|UniProtKB=Q06330	RBPJ	Recombining binding protein suppressor of hairless;RBPJ;PTN002472629;orthologs	RECOMBINING BINDING PROTEIN SUPPRESSOR OF HAIRLESS (PTHR10665:SF7)	Rel homology transcription factor(PC00252)	Homo sapiens
HUMAN|HGNC=9441|UniProtKB=P51817	PRKX	cAMP-dependent protein kinase catalytic subunit PRKX;PRKX;PTN002519385;orthologs	CAMP-DEPENDENT PROTEIN KINASE CATALYTIC SUBUNIT PRKX-RELATED (PTHR24353:SF133)	non-receptor serine/threonine protein kinase(PC00167)	Homo sapiens
HUMAN|HGNC=5273|UniProtKB=P98160	HSPG2	Basement membrane-specific heparan sulfate proteoglycan core protein;HSPG2;PTN002471697;orthologs	BASEMENT MEMBRANE-SPECIFIC HEPARAN SULFATE PROTEOGLYCAN CORE PROTEIN (PTHR12231:SF267)	immunoglobulin superfamily cell adhesion molecule(PC00125)	Homo sapiens
HUMAN|HGNC=25361|UniProtKB=Q8N264	ARHGAP24	Rho GTPase-activating protein 24;ARHGAP24;PTN002495677;orthologs	RHO GTPASE-ACTIVATING PROTEIN 24 (PTHR15228:SF19)	GTPase-activating protein(PC00257)	Homo sapiens
HUMAN|HGNC=16700|UniProtKB=Q8WW38	ZFPM2	Zinc finger protein ZFPM2;ZFPM2;PTN002490248;orthologs	ZINC FINGER PROTEIN ZFPM2 (PTHR12958:SF5)	transcription cofactor(PC00217)	Homo sapiens
Actin cytoskeleton organization
HUMAN|HGNC=14565|UniProtKB=Q9BX66	SORBS1	Sorbin and SH3 domain-containing protein 1;SORBS1;PTN000070075;orthologs	SORBIN AND SH3 DOMAIN-CONTAINING PROTEIN 1 (PTHR14167:SF64)	scaffold/adaptor protein(PC00226)	Homo sapiens
HUMAN|HGNC=13211|UniProtKB=P98194	ATP2C1	Calcium-transporting ATPase type 2C member 1;ATP2C1;PTN002533898;orthologs	CALCIUM-TRANSPORTING ATPASE TYPE 2C MEMBER 1 (PTHR42861:SF2)	primary active transporter(PC00068)	Homo sapiens
HUMAN|HGNC=18267|UniProtKB=Q96PY5	FMNL2	Formin-like protein 2;FMNL2;PTN002509305;orthologs	FORMIN-LIKE PROTEIN 2 (PTHR45857:SF5)		Homo sapiens
HUMAN|HGNC=17068|UniProtKB=Q8WX93	PALLD	Palladin;PALLD;PTN002555788;orthologs	PALLADIN (PTHR10075:SF30)	scaffold/adaptor protein(PC00226)	Homo sapiens
HUMAN|HGNC=19164|UniProtKB=Q9Y3M8	STARD13	StAR-related lipid transfer protein 13;STARD13;PTN002489256;orthologs	STAR-RELATED LIPID TRANSFER PROTEIN 13 (PTHR12659:SF6)	GTPase-activating protein(PC00257)	Homo sapiens
HUMAN|HGNC=6192|UniProtKB=O60674	JAK2	Tyrosine-protein kinase JAK2;JAK2;PTN002521572;orthologs	TYROSINE-PROTEIN KINASE JAK2 (PTHR45807:SF1)	non-receptor tyrosine protein kinase(PC00168)	Homo sapiens
HUMAN|HGNC=8908|UniProtKB=Q15124	PGM5	Phosphoglucomutase-like protein 5;PGM5;PTN002503154;orthologs	PHOSPHOGLUCOMUTASE-LIKE PROTEIN 5 (PTHR22573:SF27)	mutase(PC00160)	Homo sapiens
HUMAN|HGNC=6993|UniProtKB=Q02078	MEF2A	Myocyte-specific enhancer factor 2A;MEF2A;PTN002485147;orthologs	MYOCYTE-SPECIFIC ENHANCER FACTOR 2A (PTHR11945:SF637)	MADS box transcription factor(PC00250)	Homo sapiens
HUMAN|HGNC=11275|UniProtKB=Q01082	SPTBN1	Spectrin beta chain, non-erythrocytic 1;SPTBN1;PTN002484490;orthologs	SPECTRIN BETA CHAIN, NON-ERYTHROCYTIC 1 (PTHR11915:SF226)	actin or actin-binding cytoskeletal protein(PC00041)	Homo sapiens
HUMAN|HGNC=23246|UniProtKB=Q86TC9	MYPN	Myopalladin;MYPN;PTN002551476;orthologs	MYOPALLADIN (PTHR10075:SF28)	scaffold/adaptor protein(PC00226)	Homo sapiens
HUMAN|HGNC=18150|UniProtKB=Q8IUG5	MYO18B	Unconventional myosin-XVIIIb;MYO18B;PTN002490815;orthologs	UNCONVENTIONAL MYOSIN-XVIIIB (PTHR45615:SF8)	actin or actin-binding cytoskeletal protein(PC00041)	Homo sapiens
HUMAN|HGNC=163|UniProtKB=P12814	ACTN1	Alpha-actinin-1;ACTN1;PTN002539723;orthologs	ALPHA-ACTININ-1 (PTHR11915:SF434)	actin or actin-binding cytoskeletal protein(PC00041)	Homo sapiens
HUMAN|HGNC=14262|UniProtKB=Q8WXX7	AUTS2	Autism susceptibility gene 2 protein;AUTS2;PTN002494656;orthologs	AUTISM SUSCEPTIBILITY GENE 2 PROTEIN (PTHR14429:SF5)		Homo sapiens
HUMAN|HGNC=16286|UniProtKB=Q92556	ELMO1	Engulfment and cell motility protein 1;ELMO1;PTN002489658;orthologs	ENGULFMENT AND CELL MOTILITY PROTEIN 1 (PTHR12771:SF23)	scaffold/adaptor protein(PC00226)	Homo sapiens
HUMAN|HGNC=8994|UniProtKB=Q99755	PIP5K1A	Phosphatidylinositol 4-phosphate 5-kinase type-1 alpha;PIP5K1A;PTN002507931;orthologs	PHOSPHATIDYLINOSITOL 4-PHOSPHATE 5-KINASE TYPE-1 ALPHA (PTHR23086:SF54)	kinase(PC00137)	Homo sapiens
HUMAN|HGNC=14334|UniProtKB=Q969V6	MRTFA	Myocardin-related transcription factor A;MRTFA;PTN002503880;orthologs	MYOCARDIN-RELATED TRANSCRIPTION FACTOR A (PTHR22793:SF6)	DNA-binding transcription factor(PC00218)	Homo sapiens
HUMAN|HGNC=26679|UniProtKB=Q5VTT5	MYOM3	Myomesin-3;MYOM3;PTN002492877;orthologs	MYOMESIN-3 (PTHR13817:SF89)	structural protein(PC00211)	Homo sapiens
HUMAN|HGNC=24125|UniProtKB=A2A2Y4	FRMD3	FERM domain-containing protein 3;FRMD3;PTN002510819;orthologs	FERM DOMAIN-CONTAINING PROTEIN 3 (PTHR23280:SF8)	non-motor actin binding protein(PC00165)	Homo sapiens
HUMAN|HGNC=20443|UniProtKB=O43312	MTSS1	Protein MTSS 1;MTSS1;PTN002496444;orthologs	PROTEIN MTSS 1 (PTHR15708:SF10)	actin or actin-binding cytoskeletal protein(PC00041)	Homo sapiens
HUMAN|HGNC=8570|UniProtKB=Q9BY11	PACSIN1	Protein kinase C and casein kinase substrate in neurons protein 1;PACSIN1;PTN002507522;orthologs	PROTEIN KINASE C AND CASEIN KINASE SUBSTRATE IN NEURONS PROTEIN 1 (PTHR23065:SF16)	actin or actin-binding cytoskeletal protein(PC00041)	Homo sapiens
HUMAN|HGNC=19125|UniProtKB=Q96M96	FGD4	FYVE, RhoGEF and PH domain-containing protein 4;FGD4;PTN002489344;orthologs	FYVE, RHOGEF AND PH DOMAIN-CONTAINING PROTEIN 4 (PTHR12673:SF98)	guanyl-nucleotide exchange factor(PC00113)	Homo sapiens
HUMAN|HGNC=24694|UniProtKB=Q7RTP6	MICAL3	[F-actin]-monooxygenase MICAL3;MICAL3;PTN000747448;orthologs	[F-ACTIN]-MONOOXYGENASE MICAL3 (PTHR23167:SF51)	scaffold/adaptor protein(PC00226)	Homo sapiens
HUMAN|HGNC=21581|UniProtKB=Q5VZK9	CARMIL1	F-actin-uncapping protein LRRC16A;CARMIL1;PTN002516046;orthologs	F-ACTIN-UNCAPPING PROTEIN LRRC16A (PTHR24112:SF39)	protein-binding activity modulator(PC00095)	Homo sapiens
HUMAN|HGNC=30422|UniProtKB=Q8TF72	SHROOM3	Protein Shroom3;SHROOM3;PTN002495357;orthologs	PROTEIN SHROOM3 (PTHR15012:SF33)	actin or actin-binding cytoskeletal protein(PC00041)	Homo sapiens
HUMAN|HGNC=166|UniProtKB=O43707	ACTN4	Alpha-actinin-4;ACTN4;PTN002539722;orthologs	ALPHA-ACTININ-4 (PTHR11915:SF425)	actin or actin-binding cytoskeletal protein(PC00041)	Homo sapiens
HUMAN|HGNC=29191|UniProtKB=Q9UPQ0	LIMCH1	LIM and calponin homology domains-containing protein 1;LIMCH1;PTN002496213;orthologs	LIM AND CALPONIN HOMOLOGY DOMAINS-CONTAINING PROTEIN 1 (PTHR15551:SF3)	actin or actin-binding cytoskeletal protein(PC00041)	Homo sapiens
HUMAN|HGNC=26178|UniProtKB=Q2V2M9	FHOD3	FH1_FH2 domain-containing protein 3;FHOD3;PTN002509360;orthologs	FH1_FH2 DOMAIN-CONTAINING PROTEIN 3 (PTHR45920:SF3)		Homo sapiens
HUMAN|HGNC=31104|UniProtKB=Q92614	MYO18A	Unconventional myosin-XVIIIa;MYO18A;PTN002490818;orthologs	UNCONVENTIONAL MYOSIN-XVIIIA (PTHR45615:SF13)	actin or actin-binding cytoskeletal protein(PC00041)	Homo sapiens
HUMAN|HGNC=22234|UniProtKB=Q8WZ19	KCTD13	BTB_POZ domain-containing adapter for CUL3-mediated RhoA degradation protein 1;KCTD13;PTN002476746;orthologs	BTB_POZ DOMAIN-CONTAINING ADAPTER FOR CUL3-MEDIATED RHOA DEGRADATION PROTEIN 1 (PTHR11145:SF18)	scaffold/adaptor protein(PC00226)	Homo sapiens
HUMAN|HGNC=2974|UniProtKB=P50570	DNM2	Dynamin-2;DNM2;PTN002480303;orthologs	DYNAMIN-2 (PTHR11566:SF23)	membrane traffic protein(PC00150)	Homo sapiens
HUMAN|HGNC=20039|UniProtKB=P40123	CAP2	Adenylyl cyclase-associated protein 2;CAP2;PTN002472523;orthologs	ADENYLYL CYCLASE-ASSOCIATED PROTEIN 2 (PTHR10652:SF2)	actin or actin-binding cytoskeletal protein(PC00041)	Homo sapiens
HUMAN|HGNC=16859|UniProtKB=O75052	NOS1AP	Carboxyl-terminal PDZ ligand of neuronal nitric oxide synthase protein;NOS1AP;PTN002477415;orthologs	CARBOXYL-TERMINAL PDZ LIGAND OF NEURONAL NITRIC OXIDE SYNTHASE PROTEIN (PTHR11232:SF76)	scaffold/adaptor protein(PC00226)	Homo sapiens
HUMAN|HGNC=4913|UniProtKB=O00291	HIP1	Huntingtin-interacting protein 1;HIP1;PTN002470593;orthologs	HUNTINGTIN-INTERACTING PROTEIN 1 (PTHR10407:SF14)	non-motor actin binding protein(PC00165)	Homo sapiens
HUMAN|HGNC=2254|UniProtKB=Q9ULV4	CORO1C	Coronin-1C;CORO1C;PTN002474499;orthologs	CORONIN-1C (PTHR10856:SF10)	non-motor actin binding protein(PC00165)	Homo sapiens
HUMAN|HGNC=21740|UniProtKB=Q6ZV73	FGD6	FYVE, RhoGEF and PH domain-containing protein 6;FGD6;PTN002489349;orthologs	FYVE, RHOGEF AND PH DOMAIN-CONTAINING PROTEIN 6 (PTHR12673:SF12)	guanyl-nucleotide exchange factor(PC00113)	Homo sapiens
HUMAN|HGNC=676|UniProtKB=O43182	ARHGAP6	Rho GTPase-activating protein 6;ARHGAP6;PTN002489202;orthologs	RHO GTPASE-ACTIVATING PROTEIN 6 (PTHR12635:SF6)	GTPase-activating protein(PC00257)	Homo sapiens

## Sheet: Podocyte_STR_DEG_Heatmap
Tags	Contrast	Reference	Feature	Feature Name	FDR	logCPM	logFC	LR	PValue					Heatmap gene order from top to below	Heatmap Feature	STR	Static
down	STR	Static	ENSG00000170345.10	FOS	1.91323e-58	9.22244	-1.36944	272.769	2.82724e-61					MYO5A	ENSG00000197535.16	0.2007	-0.2607
down	STR	Static	ENSG00000265972.6	TXNIP	8.13629e-57	8.88651	-1.50942	265.073	1.34546e-59					SMAD6	ENSG00000137834.15	0.2371	-0.3081
down	STR	Static	ENSG00000019991.18	HGF	1.17006e-48	8.53434	-2.2174	226.834	2.92288e-51					SIPA1L1	ENSG00000197555.10	0.2145	-0.2787
down	STR	Static	ENSG00000111799.22	COL12A1	8.99852e-45	8.85743	-1.38568	208.57	2.81778e-47					EPHB2	ENSG00000133216.17	0.2238	-0.2908
down	STR	Static	ENSG00000078596.11	ITM2A	1.94163e-42	9.07731	-1.75598	197.602	6.96808e-45					HIP1	ENSG00000127946.17	0.2261	-0.2937
down	STR	Static	ENSG00000185008.19	ROBO2	3.31831e-42	11.3168	-1.78659	196.459	1.23757e-44					GATA6	ENSG00000141448.11	0.2364	-0.3071
down	STR	Static	ENSG00000165379.14	LRFN5	1.74731e-41	9.02607	-1.57253	193.098	6.70104e-44					FGD4	ENSG00000139132.16	0.1643	-0.2135
down	STR	Static	ENSG00000185559.16	DLK1	3.54727e-41	8.31862	-2.57559	191.671	1.37288e-43					NEBL	ENSG00000078114.19	0.1805	-0.2345
down	STR	Static	ENSG00000221818.9	EBF2	1.42318e-40	8.23295	-2.27963	188.801	5.80847e-43					HIF3A	ENSG00000124440.16	0.2033	-0.2641
down	STR	Static	ENSG00000144229.13	THSD7B	3.66868e-40	8.2441	-2.11338	186.866	1.53604e-42					PGM5	ENSG00000154330.13	0.2445	-0.3176
down	STR	Static	ENSG00000106819.13	ASPN	3.31536e-39	9.26932	-1.35259	182.405	1.44643e-41					TLN2	ENSG00000171914.17	0.3025	-0.393
down	STR	Static	ENSG00000171223.6	JUNB	9.29583e-38	8.97522	-1.1763	175.743	4.12102e-40					NRXN1	ENSG00000179915.25	0.3386	-0.4398
down	STR	Static	ENSG00000145423.5	SFRP2	1.16738e-36	10.1174	-1.28847	170.603	5.46271e-39					ROBO1	ENSG00000169855.21	0.3247	-0.4218
down	STR	Static	ENSG00000175899.15	A2M	3.21426e-32	8.43236	-1.93338	149.965	1.76422e-34					FLNB	ENSG00000136068.16	0.3687	-0.4791
down	STR	Static	ENSG00000044524.11	EPHA3	3.43028e-31	8.4224	-1.59156	145.174	1.96726e-33					RYR2	ENSG00000198626.18	0.3296	-0.4282
down	STR	Static	ENSG00000237978.6	KCNMB2-AS1	9.16132e-26	8.40423	-1.34548	119.685	7.41363e-28					FGFR2	ENSG00000066468.24	0.1977	-0.2569
down	STR	Static	ENSG00000183807.8	FAM162B	5.21679e-25	8.07391	-1.4568	116.107	4.50321e-27					NEDD4L	ENSG00000049759.20	0.2368	-0.3076
down	STR	Static	ENSG00000197971.16	MBP	2.2756e-24	8.10244	-1.4843	113.09	2.06182e-26					MYLK	ENSG00000065534.20	0.3278	-0.4259
down	STR	Static	ENSG00000112175.8	BMP5	7.36658e-24	8.08492	-1.59081	110.653	7.04985e-26					CDH13	ENSG00000140945.17	0.3113	-0.4044
down	STR	Static	ENSG00000153823.19	PID1	1.73201e-23	8.21086	-1.7529	108.922	1.68801e-25					CACNA1D	ENSG00000157388.20	0.3294	-0.428
down	STR	Static	ENSG00000134533.6	RERG	6.3821e-23	8.4483	-1.47845	106.281	6.39961e-25					NRP1	ENSG00000099250.18	0.3159	-0.4104
down	STR	Static	ENSG00000151491.14	EPS8	5.57814e-22	8.55403	-1.12814	101.812	6.10372e-24					FARP1	ENSG00000152767.17	0.2917	-0.379
down	STR	Static	ENSG00000150636.17	CCDC102B	7.02829e-22	8.30572	-1.75128	101.336	7.7647e-24					CCBE1	ENSG00000183287.15	0.3737	-0.4854
down	STR	Static	ENSG00000258498.10	DIO3OS	1.96985e-20	8.064	-1.15394	94.5547	2.38417e-22					PLS3	ENSG00000102024.19	0.5334	-0.693
down	STR	Static	ENSG00000185942.13	NKAIN3	2.10511e-19	8.16526	-1.63626	89.7223	2.74045e-21					PTPRJ	ENSG00000149177.15	0.1703	-0.2212
down	STR	Static	ENSG00000176124.15	DLEU1	2.51129e-19	8.62382	-1.00317	89.3679	3.27805e-21					PHACTR3	ENSG00000087495.17	0.2096	-0.2724
down	STR	Static	ENSG00000264232.2	LINC01916	2.69465e-19	8.27373	-1.23805	89.2179	3.53636e-21					LDLR	ENSG00000130164.15	0.1627	-0.2113
down	STR	Static	ENSG00000104490.18	NCALD	5.39739e-18	8.50155	-1.03632	83.0608	7.95689e-20					PIK3R3	ENSG00000117461.15	0.2483	-0.3225
down	STR	Static	ENSG00000161381.14	PLXDC1	1.74049e-17	8.1191	-1.21525	80.6546	2.68832e-19					PRICKLE1	ENSG00000139174.12	0.2858	-0.3713
down	STR	Static	ENSG00000197406.8	DIO3	2.0568e-17	8.04992	-1.14564	80.2978	3.22031e-19					ACKR3	ENSG00000144476.6	0.1638	-0.2128
down	STR	Static	ENSG00000165124.19	SVEP1	3.6343e-17	8.47535	-1.00644	79.1378	5.79248e-19					FOXC2	ENSG00000176692.8	0.2396	-0.3112
down	STR	Static	ENSG00000176971.4	FIBIN	1.0961e-16	8.11526	-1.27826	76.8677	1.82799e-18					GPC3	ENSG00000147257.16	0.4212	-0.5472
down	STR	Static	ENSG00000114541.15	FRMD4B	1.23885e-16	8.11263	-1.21226	76.6094	2.08349e-18					TCF21	ENSG00000118526.7	0.2555	-0.3319
down	STR	Static	ENSG00000164176.13	EDIL3	5.12607e-16	8.52072	-1.12571	73.7126	9.03582e-18					LIMCH1	ENSG00000064042.18	0.1525	-0.1981
down	STR	Static	ENSG00000125378.16	BMP4	3.58064e-15	8.11778	-1.22798	69.7698	6.6644e-17					CGNL1	ENSG00000128849.11	0.1726	-0.2242
down	STR	Static	ENSG00000140450.9	ARRDC4	3.95795e-15	8.10102	-1.06266	69.5648	7.39452e-17					KDR	ENSG00000128052.10	0.1636	-0.2126
down	STR	Static	ENSG00000152689.18	RASGRP3	4.54086e-15	8.05425	-1.09286	69.2864	8.51552e-17					MMP2	ENSG00000087245.13	0.3052	-0.3966
down	STR	Static	ENSG00000169851.16	PCDH7	8.50377e-15	8.89717	-1.05135	68.0234	1.61566e-16					FZD4	ENSG00000174804.4	0.2082	-0.2705
down	STR	Static	ENSG00000114315.4	HES1	1.67093e-14	8.21198	-1.16625	66.6342	3.26872e-16					ECM1	ENSG00000143369.15	0.1593	-0.207
down	STR	Static	ENSG00000118523.6	CCN2	2.47326e-14	8.59652	-1.06456	65.8365	4.89917e-16					CNN2	ENSG00000064666.15	0.2209	-0.287
down	STR	Static	ENSG00000179796.13	LRRC3B	3.33633e-14	8.13875	-1.22836	65.2188	6.70272e-16					IGFBP7	ENSG00000163453.11	0.3354	-0.4357
down	STR	Static	ENSG00000145808.10	ADAMTS19	3.70149e-14	8.41656	-1.15643	65.0004	7.48842e-16					ACTA2	ENSG00000107796.13	0.2212	-0.2873
down	STR	Static	ENSG00000164309.15	CMYA5	3.31751e-13	8.12265	-1.11602	60.5105	7.31855e-15					MYL9	ENSG00000101335.10	0.3432	-0.4459
down	STR	Static	ENSG00000162692.12	VCAM1	2.14142e-12	8.20028	-1.04856	56.7198	5.02542e-14					TBX3	ENSG00000135111.16	0.2924	-0.3798
down	STR	Static	ENSG00000196104.11	SPOCK3	6.98388e-12	8.53848	-1.3868	54.3067	1.71513e-13					GATA2	ENSG00000179348.13	0.2309	-0.3
down	STR	Static	ENSG00000124614.17	RPS10	2.89943e-10	9.284	-1.12583	46.6855	8.33451e-12					CACNB2	ENSG00000165995.24	0.1582	-0.2056
down	STR	Static	ENSG00000140873.16	ADAMTS18	4.46429e-10	8.04	-1.02663	45.7995	1.30998e-11					PDLIM5	ENSG00000163110.15	0.1801	-0.2339
down	STR	Static	ENSG00000251680.6	ENSG00000251680	7.23006e-10	8.11623	-1.00931	44.7974	2.18515e-11					LEF1	ENSG00000138795.10	0.1731	-0.2249
down	STR	Static	ENSG00000112902.12	SEMA5A	1.93339e-09	8.28889	-1.00007	42.7616	6.18342e-11					STARD13	ENSG00000133121.21	0.203	-0.2638
down	STR	Static	ENSG00000153820.13	SPHKAP	2.111e-09	8.07308	-1.24733	42.5725	6.81088e-11
down	STR	Static	ENSG00000108691.10	CCL2	4.3918e-08	8.4696	-1.20707	36.3193	1.67501e-09
down	STR	Static	ENSG00000172987.14	HPSE2	7.66257e-07	8.38047	-1.29266	30.3557	3.59646e-08
down	STR	Static	ENSG00000175471.20	MCTP1	1.92101e-06	8.09732	-1.07818	28.413	9.80039e-08
down	STR	Static	ENSG00000289069.1	ENSG00000289069	6.80347e-06	8.05806	-1.04775	25.7423	3.90179e-07
down	STR	Static	ENSG00000241956.11	LINC03000	1.10454e-05	8.19971	-1.3062	24.7221	6.6221e-07
down	STR	Static	ENSG00000154975.14	CA10	1.92684e-05	8.25697	-1.19308	23.5578	1.21216e-06
down	STR	Static	ENSG00000253693.1	ENSG00000253693	0.000113144	8.09421	-1.16097	19.7788	8.69419e-06
down	STR	Static	ENSG00000145934.17	TENM2	0.000130238	8.29728	-1.14123	19.4761	1.01864e-05
up	STR	Static	ENSG00000131016.17	AKAP12	0	11.0664	2.33299	1527.66	0
up	STR	Static	ENSG00000188580.16	NKAIN2	1.58265e-165	10.8208	3.54405	770.957	1.11368e-169
up	STR	Static	ENSG00000102024.19	PLS3	8.04519e-159	10.0103	1.91891	739.305	8.49186e-163
up	STR	Static	ENSG00000109193.12	SULT1E1	6.22798e-155	11.2325	2.76918	720.846	8.76501e-159
up	STR	Static	ENSG00000171444.19	MCC	3.1777e-152	10.3398	1.8142	707.948	5.59021e-156
up	STR	Static	ENSG00000077092.20	RARB	1.99977e-132	9.56455	2.01152	616.544	4.2216e-136
up	STR	Static	ENSG00000285218.1	ENSG00000285218	7.81037e-127	9.26598	2.37887	590.528	1.9236e-130
up	STR	Static	ENSG00000126733.22	DACH2	8.30181e-121	10.5349	4.10868	562.321	2.62882e-124
up	STR	Static	ENSG00000138696.11	BMPR1B	9.03132e-115	9.28703	3.45161	534.361	3.17758e-118
up	STR	Static	ENSG00000162849.16	KIF26B	3.863e-105	9.84952	1.99297	489.904	1.49507e-108
up	STR	Static	ENSG00000169908.12	TM4SF1	8.05734e-103	8.62632	3.227	479.072	3.40187e-106
up	STR	Static	ENSG00000152208.13	GRID2	1.60663e-99	10.9701	2.22412	463.748	7.34861e-103
up	STR	Static	ENSG00000280441.3	ENSG00000280441	2.25257e-97	13.6542	1.44414	453.736	1.10956e-100
up	STR	Static	ENSG00000104332.12	SFRP1	3.85598e-92	9.70759	2.26947	429.551	2.03503e-95
up	STR	Static	ENSG00000188517.17	COL25A1	3.33803e-89	9.84296	1.71919	415.927	1.87912e-92
up	STR	Static	ENSG00000237973.1	MTCO1P12	2.68966e-86	10.2311	1.11785	402.455	1.60876e-89
up	STR	Static	ENSG00000147257.16	GPC3	3.44359e-85	10.7767	1.50604	397.254	2.18086e-88
up	STR	Static	ENSG00000284695.1	ENSG00000284695	1.08137e-84	8.98627	2.59099	394.864	7.22892e-88
up	STR	Static	ENSG00000162496.9	DHRS3	6.55988e-80	8.81808	1.72422	372.792	4.61606e-83
up	STR	Static	ENSG00000187955.13	COL14A1	2.27748e-79	10.1091	1.33409	370.212	1.68275e-82
up	STR	Static	ENSG00000120549.19	KIAA1217	2.99783e-79	10.6679	1.43055	369.571	2.32046e-82
up	STR	Static	ENSG00000069020.19	MAST4	8.28717e-77	8.97528	2.05564	358.269	6.70625e-80
up	STR	Static	ENSG00000165959.12	CLMN	8.89476e-76	8.56649	2.18031	353.451	7.51088e-79
up	STR	Static	ENSG00000170017.12	ALCAM	5.08539e-75	10.0127	1.53751	349.892	4.47311e-78
up	STR	Static	ENSG00000102908.23	NFAT5	2.98966e-73	9.24336	1.3781	341.614	2.84008e-76
up	STR	Static	ENSG00000117114.21	ADGRL2	1.25767e-72	9.34426	1.51753	338.677	1.23899e-75
up	STR	Static	ENSG00000180318.4	ALX1	1.93118e-69	8.82155	2.0104	323.977	1.97045e-72
up	STR	Static	ENSG00000115461.5	IGFBP5	1.75274e-68	11.759	1.29599	319.512	1.85005e-71
up	STR	Static	ENSG00000122641.11	INHBA	2.31941e-68	8.57456	2.62447	318.888	2.52979e-71
up	STR	Static	ENSG00000133863.9	TEX15	3.88207e-67	8.83304	2.20579	313.207	4.37078e-70
up	STR	Static	ENSG00000178031.18	ADAMTSL1	1.00405e-66	9.64789	1.503	311.251	1.16578e-69
up	STR	Static	ENSG00000167693.17	NXN	4.74412e-65	8.75102	1.67492	303.506	5.67519e-68
up	STR	Static	ENSG00000248527.1	MTATP6P1	9.38874e-64	10.3068	1.00333	297.497	1.15617e-66
up	STR	Static	ENSG00000183287.15	CCBE1	4.25175e-63	9.97392	1.26615	294.43	5.38537e-66
up	STR	Static	ENSG00000132561.14	MATN2	1.52618e-61	8.9534	1.40344	287.239	1.9868e-64
up	STR	Static	ENSG00000170579.19	DLGAP1	3.13698e-61	10.1968	1.9534	285.75	4.19412e-64
up	STR	Static	ENSG00000153944.12	MSI2	1.09481e-60	8.7161	2.15888	283.207	1.50227e-63
up	STR	Static	ENSG00000164796.18	CSMD3	2.29323e-60	8.74996	2.5421	281.665	3.25705e-63
up	STR	Static	ENSG00000185046.21	ANKS1B	2.29323e-60	9.03858	2.12161	281.634	3.30808e-63
up	STR	Static	ENSG00000151746.15	BICD1	3.05783e-58	8.87171	1.56808	271.788	4.62624e-61
up	STR	Static	ENSG00000182667.15	NTM	3.53779e-58	9.3608	1.60745	271.452	5.47684e-61
up	STR	Static	ENSG00000136068.16	FLNB	1.21286e-57	8.73721	1.52306	268.952	1.92029e-60
up	STR	Static	ENSG00000140945.17	CDH13	4.78864e-56	8.46078	2.9317	261.458	8.2557e-59
up	STR	Static	ENSG00000101335.10	MYL9	1.46049e-55	8.96477	1.40592	259.196	2.5693e-58
up	STR	Static	ENSG00000185352.10	HS6ST3	2.8214e-54	8.92428	2.78775	253.218	5.16194e-57
up	STR	Static	ENSG00000169855.21	ROBO1	1.26205e-53	9.92031	1.63034	250.196	2.35342e-56
up	STR	Static	ENSG00000182621.19	PLCB1	1.32379e-53	9.60608	1.53423	250.064	2.51512e-56
up	STR	Static	ENSG00000088756.13	ARHGAP28	1.75643e-53	8.85745	1.49251	249.464	3.3989e-56
up	STR	Static	ENSG00000137285.11	TUBB2B	3.49223e-53	8.5774	1.97462	248.059	6.88076e-56
up	STR	Static	ENSG00000198626.18	RYR2	7.71853e-53	8.62895	2.48958	246.444	1.54794e-55
up	STR	Static	ENSG00000003096.15	KLHL13	5.39618e-52	9.6273	1.51633	242.536	1.10118e-54
up	STR	Static	ENSG00000182197.13	EXT1	7.18629e-52	9.38442	1.23782	241.931	1.49177e-54
up	STR	Static	ENSG00000154645.14	CHODL	7.44251e-52	9.33208	2.34013	241.828	1.57115e-54
up	STR	Static	ENSG00000163453.11	IGFBP7	1.03084e-51	9.43305	1.62791	241.113	2.24867e-54
up	STR	Static	ENSG00000152767.17	FARP1	1.74892e-51	9.30205	1.06547	240.029	3.87665e-54
up	STR	Static	ENSG00000065534.20	MYLK	3.4631e-51	8.68474	1.49276	238.637	7.79813e-54
up	STR	Static	ENSG00000149090.13	PAMR1	3.63908e-51	8.43152	1.92121	238.507	8.32244e-54
up	STR	Static	ENSG00000109099.16	PMP22	1.73209e-50	8.41385	1.93017	235.369	4.02217e-53
up	STR	Static	ENSG00000145632.15	PLK2	1.37307e-49	8.31049	2.25585	231.187	3.28509e-52
up	STR	Static	ENSG00000107518.18	ATRNL1	2.04592e-49	9.44263	1.33976	230.363	4.96687e-52
up	STR	Static	ENSG00000157388.20	CACNA1D	6.2303e-49	8.6138	2.34137	228.117	1.53445e-51
up	STR	Static	ENSG00000040731.10	CDH10	9.47363e-48	8.83754	2.28937	222.614	2.43324e-50
up	STR	Static	ENSG00000060718.22	COL11A1	4.25308e-47	8.41849	2.08481	219.544	1.13727e-49
up	STR	Static	ENSG00000117643.15	MAN1C1	4.31467e-47	8.3546	1.7696	219.489	1.16892e-49
up	STR	Static	ENSG00000013293.6	SLC7A14	7.19857e-47	8.21056	2.16521	218.419	2.00087e-49
up	STR	Static	ENSG00000135298.15	ADGRB3	2.28749e-46	9.54961	1.58487	216.092	6.43866e-49
up	STR	Static	ENSG00000179399.16	GPC5	1.10567e-45	8.92566	2.80883	212.906	3.18996e-48
up	STR	Static	ENSG00000080503.25	SMARCA2	1.20839e-45	8.8188	1.34121	212.705	3.52883e-48
up	STR	Static	ENSG00000121297.8	TSHZ3	1.65279e-45	8.62745	1.5081	212.058	4.88474e-48
up	STR	Static	ENSG00000179915.25	NRXN1	1.84268e-45	9.48009	1.68295	211.818	5.5108e-48
up	STR	Static	ENSG00000236404.12	VLDLR-AS1	3.98674e-45	9.25104	1.3517	210.259	1.20632e-47
up	STR	Static	ENSG00000164116.17	GUCY1A1	4.39404e-45	9.42506	1.28626	210.042	1.34502e-47
up	STR	Static	ENSG00000166147.15	FBN1	5.78471e-45	9.34667	1.07348	209.472	1.79106e-47
up	STR	Static	ENSG00000125257.16	ABCC4	1.13305e-44	8.57765	1.85712	208.089	3.58786e-47
up	STR	Static	ENSG00000173068.19	BNC2	2.12558e-44	10.0953	1.0054	206.815	6.80558e-47
up	STR	Static	ENSG00000171914.17	TLN2	2.28222e-44	8.97151	1.33427	206.651	7.38738e-47
up	STR	Static	ENSG00000090530.10	P3H2	1.12878e-43	9.19034	1.28246	203.448	3.69349e-46
up	STR	Static	ENSG00000099250.18	NRP1	3.10947e-43	9.09231	1.2707	201.41	1.02839e-45
up	STR	Static	ENSG00000172318.6	B3GALT1	3.59031e-43	9.41201	1.55774	201.103	1.20005e-45
up	STR	Static	ENSG00000172403.11	SYNPO2	4.40933e-43	8.85221	1.80461	200.673	1.48932e-45
up	STR	Static	ENSG00000172260.15	NEGR1	5.05596e-43	9.67103	1.87687	200.36	1.74331e-45
up	STR	Static	ENSG00000087245.13	MMP2	8.06701e-43	8.73761	1.22824	199.389	2.8383e-45
up	STR	Static	ENSG00000077157.23	PPP1R12B	1.46672e-42	8.77205	1.29164	198.18	5.21211e-45
up	STR	Static	ENSG00000235244.6	DANT2	2.86805e-42	9.44233	1.01673	196.806	1.03937e-44
up	STR	Static	ENSG00000144668.12	ITGA9	4.41259e-42	8.82046	1.31287	195.873	1.6612e-44
up	STR	Static	ENSG00000171365.17	CLCN5	7.41941e-42	8.61784	1.68512	194.821	2.81928e-44
up	STR	Static	ENSG00000189129.14	PLAC9	3.60139e-41	9.06305	1.14668	191.623	1.4065e-43
up	STR	Static	ENSG00000064655.19	EYA2	4.1151e-41	8.47798	1.72982	191.34	1.6216e-43
up	STR	Static	ENSG00000197594.14	ENPP1	4.9654e-41	8.37066	1.84241	190.948	1.97414e-43
up	STR	Static	ENSG00000139174.12	PRICKLE1	5.63067e-41	9.80149	1.03402	190.68	2.25845e-43
up	STR	Static	ENSG00000104368.19	PLAT	6.89225e-41	9.12653	1.07752	190.261	2.78872e-43
up	STR	Static	ENSG00000187720.15	THSD4	1.96961e-40	8.92734	1.49365	188.137	8.10795e-43
up	STR	Static	ENSG00000111249.14	CUX2	2.07061e-40	8.39121	2.02163	188.021	8.59658e-43
up	STR	Static	ENSG00000077264.17	PAK3	1.36781e-39	8.91741	1.39422	184.215	5.82314e-42
up	STR	Static	ENSG00000135111.16	TBX3	2.48037e-39	8.60393	1.39387	182.998	1.07341e-41
up	STR	Static	ENSG00000114423.23	CBLB	1.08922e-37	9.15959	1.02486	175.412	4.86704e-40
up	STR	Static	ENSG00000174099.12	MSRB3	2.91754e-37	8.45719	1.67262	173.406	1.33446e-39
up	STR	Static	ENSG00000084234.18	APLP2	6.22484e-37	8.94729	1.06102	171.869	2.891e-39
up	STR	Static	ENSG00000185274.13	GALNT17	1.29137e-36	8.56486	1.75471	170.388	6.08835e-39
up	STR	Static	ENSG00000185565.13	LSAMP	1.59957e-36	9.23252	1.35402	169.947	7.59768e-39
up	STR	Static	ENSG00000225972.1	MTND1P23	3.16111e-36	8.59755	1.26248	168.578	1.5126e-38
up	STR	Static	ENSG00000187123.15	LYPD6	7.40673e-36	8.41936	1.57578	166.856	3.59626e-38
up	STR	Static	ENSG00000205683.12	DPF3	3.1259e-34	8.36499	1.88341	159.345	1.57274e-36
up	STR	Static	ENSG00000113163.19	CERT1	4.84226e-34	8.99346	1.14031	158.443	2.47699e-36
up	STR	Static	ENSG00000118526.7	TCF21	5.68079e-34	9.12939	1.20078	158.103	2.93813e-36
up	STR	Static	ENSG00000120162.10	MOB3B	1.05807e-33	8.64345	1.2614	156.854	5.50964e-36
up	STR	Static	ENSG00000170456.16	DENND5B	1.21476e-32	8.89963	1.1845	151.99	6.36826e-35
up	STR	Static	ENSG00000058668.16	ATP2B4	1.7441e-32	8.59305	1.22161	151.245	9.26602e-35
up	STR	Static	ENSG00000149571.12	KIRREL3	2.25319e-32	8.68378	2.01634	150.697	1.22086e-34
up	STR	Static	ENSG00000107736.22	CDH23	2.77542e-32	8.14206	1.69719	150.27	1.51358e-34
up	STR	Static	ENSG00000198911.13	SREBF2	5.5331e-32	8.62236	1.28829	148.861	3.07589e-34
up	STR	Static	ENSG00000006468.15	ETV1	1.8091e-31	8.40609	1.7237	146.482	1.01842e-33
up	STR	Static	ENSG00000156298.13	TSPAN7	3.27844e-31	8.19754	1.71033	145.276	1.86865e-33
up	STR	Static	ENSG00000116117.20	PARD3B	4.14327e-31	9.06478	1.08469	144.787	2.39074e-33
up	STR	Static	ENSG00000152818.20	UTRN	4.5052e-31	8.62386	1.23065	144.609	2.61543e-33
up	STR	Static	ENSG00000171132.14	PRKCE	5.34003e-31	8.65526	1.20203	144.247	3.13765e-33
up	STR	Static	ENSG00000110975.8	SYT10	1.09526e-30	8.79781	1.44584	142.785	6.55109e-33
up	STR	Static	ENSG00000148848.15	ADAM12	1.49398e-30	8.55207	1.60457	142.156	8.98847e-33
up	STR	Static	ENSG00000115738.10	ID2	2.59327e-30	8.31458	1.67743	141.027	1.5876e-32
up	STR	Static	ENSG00000069188.17	SDK2	3.48546e-30	8.33175	1.49144	140.428	2.14607e-32
up	STR	Static	ENSG00000151276.24	MAGI1	4.71035e-30	8.52405	1.45669	139.818	2.91683e-32
up	STR	Static	ENSG00000133640.20	LRRIQ1	4.79468e-30	8.69825	2.04517	139.772	2.98592e-32
up	STR	Static	ENSG00000140807.7	NKD1	1.18748e-29	8.23166	1.60208	137.96	7.4369e-32
up	STR	Static	ENSG00000115183.15	TANC1	1.70359e-29	8.52041	1.46399	137.221	1.07891e-31
up	STR	Static	ENSG00000244300.3	GATA2-AS1	1.81681e-29	8.12218	1.59057	137.082	1.157e-31
up	STR	Static	ENSG00000146250.7	PRSS35	2.63129e-29	8.48051	1.50453	136.325	1.6942e-31
up	STR	Static	ENSG00000163947.12	ARHGEF3	1.32618e-28	8.5629	1.30919	133.071	8.72547e-31
up	STR	Static	ENSG00000239268.5	LINC03051	3.60638e-28	8.18333	1.82345	131.063	2.39816e-30
up	STR	Static	ENSG00000033122.21	LRRC7	5.0523e-28	8.58052	1.83219	130.373	3.39522e-30
up	STR	Static	ENSG00000187079.20	TEAD1	7.94486e-28	8.71272	1.03201	129.434	5.45088e-30
up	STR	Static	ENSG00000052802.13	MSMO1	9.12467e-28	8.44741	1.39434	129.149	6.29243e-30
up	STR	Static	ENSG00000154330.13	PGM5	9.19918e-28	8.71654	1.18084	129.122	6.37618e-30
up	STR	Static	ENSG00000133083.15	DCLK1	1.20461e-27	9.32317	1.30633	128.557	8.47661e-30
up	STR	Static	ENSG00000109452.13	INPP4B	2.11873e-27	8.5754	1.42971	127.397	1.52073e-29
up	STR	Static	ENSG00000080200.10	CRYBG3	2.22222e-27	8.27536	1.54149	127.293	1.60282e-29
up	STR	Static	ENSG00000165757.9	JCAD	2.43207e-27	8.23544	1.48524	127.095	1.77129e-29
up	STR	Static	ENSG00000189337.17	KAZN	4.51063e-27	8.70445	1.33113	125.848	3.31991e-29
up	STR	Static	ENSG00000164211.13	STARD4	4.54483e-27	8.42384	1.22089	125.806	3.38999e-29
up	STR	Static	ENSG00000114948.13	ADAM23	4.87423e-27	8.30173	1.46288	125.658	3.65284e-29
up	STR	Static	ENSG00000175048.17	ZDHHC14	6.67887e-27	8.47061	1.43745	125.015	5.05227e-29
up	STR	Static	ENSG00000182901.18	RGS7	7.6727e-27	8.79952	2.23428	124.73	5.83106e-29
up	STR	Static	ENSG00000198964.14	SGMS1	7.69822e-27	8.29371	1.36119	124.714	5.87754e-29
up	STR	Static	ENSG00000170522.10	ELOVL6	3.24552e-26	8.52278	1.20949	121.823	2.52361e-28
up	STR	Static	ENSG00000162444.12	RBP7	3.94216e-26	8.12532	1.57731	121.402	3.12077e-28
up	STR	Static	ENSG00000143850.16	PLEKHA6	7.91854e-26	8.61625	1.15564	119.992	6.35222e-28
up	STR	Static	ENSG00000154856.13	APCDD1	8.91699e-26	8.30738	1.65818	119.748	7.18454e-28
up	STR	Static	ENSG00000143919.16	CAMKMT	1.29896e-25	8.48265	1.40209	118.976	1.0603e-27
up	STR	Static	ENSG00000278540.5	ACACA	1.75924e-25	8.6083	1.09245	118.357	1.44839e-27
up	STR	Static	ENSG00000290920.1	ENSG00000290920	2.44183e-25	8.16766	1.44725	117.69	2.02756e-27
up	STR	Static	ENSG00000169071.15	ROR2	2.87609e-25	8.76454	1.11188	117.357	2.39826e-27
up	STR	Static	ENSG00000120278.17	PLEKHG1	3.22307e-25	8.56037	1.25246	117.122	2.69893e-27
up	STR	Static	ENSG00000196090.14	PTPRT	4.48424e-25	8.62057	2.33692	116.438	3.81156e-27
up	STR	Static	ENSG00000145779.8	TNFAIP8	4.48424e-25	8.32133	1.30374	116.434	3.81812e-27
up	STR	Static	ENSG00000154277.13	UCHL1	4.49993e-25	8.37719	1.30423	116.419	3.84731e-27
up	STR	Static	ENSG00000184349.14	EFNA5	5.21679e-25	9.00066	1.27668	116.102	4.51527e-27
up	STR	Static	ENSG00000150687.12	PRSS23	5.65281e-25	8.64943	1.05753	115.935	4.91254e-27
up	STR	Static	ENSG00000065833.9	ME1	9.2521e-25	8.13435	1.48993	114.949	8.07304e-27
up	STR	Static	ENSG00000114251.15	WNT5A	1.90825e-24	8.41649	1.31749	113.467	1.70535e-26
up	STR	Static	ENSG00000108381.11	ASPA	2.23437e-24	8.14316	1.47038	113.146	2.00466e-26
up	STR	Static	ENSG00000128923.11	MINDY2	2.26789e-24	8.32108	1.23964	113.109	2.04272e-26
up	STR	Static	ENSG00000110675.13	ELMOD1	2.39539e-24	8.25788	1.65438	112.969	2.19126e-26
up	STR	Static	ENSG00000007237.19	GAS7	2.91914e-24	8.3906	1.3241	112.57	2.68065e-26
up	STR	Static	ENSG00000131831.18	RAI2	3.60579e-24	8.10866	1.44028	112.136	3.33658e-26
up	STR	Static	ENSG00000117461.15	PIK3R3	4.2297e-24	8.46492	1.11313	111.797	3.95855e-26
up	STR	Static	ENSG00000049759.20	NEDD4L	6.20959e-24	8.40902	1.23013	111.021	5.85521e-26
up	STR	Static	ENSG00000176692.8	FOXC2	7.00873e-24	8.34344	1.23319	110.766	6.65807e-26
up	STR	Static	ENSG00000144642.22	RBMS3	7.01867e-24	9.05815	1.01748	110.756	6.69221e-26
up	STR	Static	ENSG00000146674.16	IGFBP3	8.83836e-24	8.35376	1.84373	110.277	8.52055e-26
up	STR	Static	ENSG00000137834.15	SMAD6	1.02718e-23	8.2156	1.38277	109.972	9.93855e-26
up	STR	Static	ENSG00000141448.11	GATA6	1.17902e-23	8.51568	1.1062	109.691	1.14492e-25
up	STR	Static	ENSG00000170390.16	DCLK2	2.08049e-23	8.27222	1.38725	108.551	2.03496e-25
up	STR	Static	ENSG00000179241.13	LDLRAD3	2.09894e-23	8.58277	1.06803	108.527	2.06039e-25
up	STR	Static	ENSG00000179348.13	GATA2	2.12827e-23	8.09805	1.39064	108.492	2.09667e-25
up	STR	Static	ENSG00000121210.16	TMEM131L	2.1761e-23	8.66411	1.03875	108.441	2.15145e-25
up	STR	Static	ENSG00000182050.14	MGAT4C	3.803e-23	9.95476	1.61117	107.321	3.78667e-25
up	STR	Static	ENSG00000140563.16	MCTP2	5.83041e-23	8.25851	1.46867	106.467	5.8259e-25
up	STR	Static	ENSG00000107282.9	APBA1	7.64349e-23	8.74069	1.03027	105.909	7.71825e-25
up	STR	Static	ENSG00000104549.12	SQLE	8.66387e-23	8.56463	1.21522	105.654	8.7791e-25
up	STR	Static	ENSG00000168575.10	SLC20A2	9.53755e-23	8.56273	1.04065	105.457	9.69795e-25
up	STR	Static	ENSG00000072952.21	IRAG1	1.02995e-22	8.34414	1.19472	105.298	1.05089e-24
up	STR	Static	ENSG00000116711.10	PLA2G4A	1.28751e-22	8.18349	1.45761	104.842	1.32275e-24
up	STR	Static	ENSG00000147852.17	VLDLR	1.62506e-22	8.51165	1.04423	104.367	1.68098e-24
up	STR	Static	ENSG00000166949.17	SMAD3	1.6333e-22	8.39576	1.09365	104.35	1.69525e-24
up	STR	Static	ENSG00000188783.6	PRELP	1.85292e-22	8.21273	1.37872	104.087	1.93624e-24
up	STR	Static	ENSG00000128573.28	FOXP2	2.12382e-22	9.00849	1.02812	103.81	2.22679e-24
up	STR	Static	ENSG00000064666.15	CNN2	2.162e-22	8.48105	1.03264	103.768	2.27443e-24
up	STR	Static	ENSG00000118733.17	OLFM3	2.36194e-22	8.21313	1.83098	103.566	2.518e-24
up	STR	Static	ENSG00000124151.19	NCOA3	3.88109e-22	8.50183	1.01207	102.55	4.20581e-24
up	STR	Static	ENSG00000147251.16	DOCK11	9.88258e-22	8.46443	1.29075	100.648	1.09876e-23
up	STR	Static	ENSG00000127946.17	HIP1	1.01706e-21	8.47887	1.12108	100.585	1.13437e-23
up	STR	Static	ENSG00000149485.19	FADS1	1.18788e-21	8.24161	1.25714	100.265	1.33298e-23
up	STR	Static	ENSG00000165078.13	CPA6	1.9766e-21	8.28164	1.61684	99.2378	2.23934e-23
up	STR	Static	ENSG00000128512.24	DOCK4	2.47987e-21	8.52184	1.33625	98.7824	2.81823e-23
up	STR	Static	ENSG00000183853.18	KIRREL1	2.75413e-21	8.35084	1.1337	98.5625	3.14929e-23
up	STR	Static	ENSG00000112562.20	SMOC2	3.00357e-21	8.38729	1.27159	98.3786	3.45566e-23
up	STR	Static	ENSG00000112964.14	GHR	3.29784e-21	8.74427	1.04918	98.1875	3.80582e-23
up	STR	Static	ENSG00000170891.11	CYTL1	3.44962e-21	8.1415	1.40865	98.0924	3.99312e-23
up	STR	Static	ENSG00000163347.6	CLDN1	6.03844e-21	8.15593	1.40979	96.948	7.11729e-23
up	STR	Static	ENSG00000196277.17	GRM7	7.2722e-21	8.43799	1.9632	96.574	8.59707e-23
up	STR	Static	ENSG00000179431.7	FJX1	8.74976e-21	8.38901	1.21776	96.1843	1.0467e-22
up	STR	Static	ENSG00000251294.1	ENSG00000251294	1.84416e-20	8.23053	1.47856	94.6909	2.22555e-22
up	STR	Static	ENSG00000013297.12	CLDN11	3.75393e-20	8.54114	1.22894	93.2497	4.60953e-22
up	STR	Static	ENSG00000163297.18	ANTXR2	4.14784e-20	8.46926	1.04458	93.0409	5.12242e-22
up	STR	Static	ENSG00000066468.24	FGFR2	4.45951e-20	8.25782	1.31069	92.8919	5.523e-22
up	STR	Static	ENSG00000137962.13	ARHGAP29	6.78244e-20	8.31325	1.23043	92.0453	8.47148e-22
up	STR	Static	ENSG00000124440.16	HIF3A	7.30102e-20	8.49458	1.0013	91.8939	9.1449e-22
up	STR	Static	ENSG00000133216.17	EPHB2	7.47627e-20	8.31143	1.10676	91.8414	9.39072e-22
up	STR	Static	ENSG00000167779.9	IGFBP6	7.61114e-20	8.14569	1.33658	91.8005	9.58689e-22
up	STR	Static	ENSG00000283154.3	IQCJ-SCHIP1	1.26722e-19	8.15026	1.3488	90.7752	1.60954e-21
up	STR	Static	ENSG00000133121.21	STARD13	1.44071e-19	8.55454	1.13595	90.5104	1.84005e-21
up	STR	Static	ENSG00000117318.9	ID3	1.73623e-19	8.53252	1.45491	90.1358	2.22359e-21
up	STR	Static	ENSG00000174804.4	FZD4	2.09246e-19	8.46103	1.00136	89.745	2.70925e-21
up	STR	Static	ENSG00000166106.4	ADAMTS15	2.62049e-19	8.27804	1.21742	89.2784	3.42982e-21
up	STR	Static	ENSG00000134762.17	DSC3	3.12477e-19	8.2509	1.32201	88.9196	4.11183e-21
up	STR	Static	ENSG00000157240.4	FZD1	3.82091e-19	8.20329	1.16539	88.5007	5.08165e-21
up	STR	Static	ENSG00000072832.15	CRMP1	4.39601e-19	8.28341	1.07123	88.2077	5.8929e-21
up	STR	Static	ENSG00000233237.9	LINC00472	5.83809e-19	8.24484	1.39833	87.6414	7.84656e-21
up	STR	Static	ENSG00000215475.5	SIAH3	6.17315e-19	8.23368	1.33751	87.5258	8.31862e-21
up	STR	Static	ENSG00000168461.13	RAB31	8.18549e-19	8.24542	1.19515	86.9472	1.11455e-20
up	STR	Static	ENSG00000134245.18	WNT2B	8.36848e-19	8.2019	1.31111	86.8933	1.14536e-20
up	STR	Static	ENSG00000076716.9	GPC4	8.61115e-19	8.23234	1.22365	86.8266	1.18463e-20
up	STR	Static	ENSG00000151967.18	SCHIP1	9.57032e-19	8.0865	1.20665	86.6077	1.32332e-20
up	STR	Static	ENSG00000160285.15	LSS	1.38551e-18	8.1959	1.23907	85.8461	1.94504e-20
up	STR	Static	ENSG00000163017.14	ACTG2	1.45467e-18	8.16032	1.57201	85.7448	2.04724e-20
up	STR	Static	ENSG00000079459.14	FDFT1	3.04467e-18	8.41093	1.06575	84.2211	4.42421e-20
up	STR	Static	ENSG00000180287.17	PLD5	3.46452e-18	8.22516	1.6938	83.9609	5.04649e-20
up	STR	Static	ENSG00000145555.15	MYO10	4.96515e-18	8.28695	1.30723	83.2305	7.3022e-20
up	STR	Static	ENSG00000134030.14	CTIF	7.00584e-18	8.26244	1.12872	82.5358	1.03774e-19
up	STR	Static	ENSG00000150556.17	LYPD6B	1.04781e-17	8.15113	1.39167	81.7122	1.57418e-19
up	STR	Static	ENSG00000092068.21	SLC7A8	1.13072e-17	8.19863	1.19288	81.5525	1.7067e-19
up	STR	Static	ENSG00000175662.18	TOM1L2	1.18512e-17	8.29027	1.05264	81.4504	1.79716e-19
up	STR	Static	ENSG00000232192.1	KIF26B-AS1	1.28011e-17	8.20998	1.24029	81.2889	1.9502e-19
up	STR	Static	ENSG00000197535.16	MYO5A	1.28984e-17	8.14431	1.28353	81.2694	1.96957e-19
up	STR	Static	ENSG00000197555.10	SIPA1L1	1.77129e-17	8.59117	1.0766	80.6154	2.74213e-19
up	STR	Static	ENSG00000165868.16	HSPA12A	2.28629e-17	8.20352	1.11418	80.0799	3.5957e-19
up	STR	Static	ENSG00000103047.8	TANGO6	2.87123e-17	8.17268	1.18531	79.621	4.53586e-19
up	STR	Static	ENSG00000197943.12	PLCG2	2.99049e-17	8.07566	1.1169	79.5362	4.73479e-19
up	STR	Static	ENSG00000137267.7	TUBB2A	3.60827e-17	8.26167	1.14846	79.1564	5.7383e-19
up	STR	Static	ENSG00000134709.13	HOOK1	4.4255e-17	8.06898	1.15923	78.74	7.08466e-19
up	STR	Static	ENSG00000103222.20	ABCC1	4.79041e-17	8.22702	1.10814	78.5791	7.68569e-19
up	STR	Static	ENSG00000112972.15	HMGCS1	6.06999e-17	8.39639	1.20414	78.0942	9.82406e-19
up	STR	Static	ENSG00000285835.1	ENSG00000285835	6.84188e-17	8.50997	1.30858	77.8485	1.11255e-18
up	STR	Static	ENSG00000087495.17	PHACTR3	6.93802e-17	8.17084	1.29348	77.8089	1.1351e-18
up	STR	Static	ENSG00000145431.11	PDGFC	1.02804e-16	8.32475	1.20056	76.9985	1.71087e-18
up	STR	Static	ENSG00000047457.14	CP	1.11342e-16	8.06146	1.15886	76.8326	1.86079e-18
up	STR	Static	ENSG00000107796.13	ACTA2	1.79851e-16	9.40743	1.41546	75.8609	3.04371e-18
up	STR	Static	ENSG00000224259.9	LINC01133	1.94483e-16	8.08961	1.17947	75.6982	3.30502e-18
up	STR	Static	ENSG00000099194.6	SCD	2.39487e-16	8.20918	1.186	75.2669	4.11195e-18
up	STR	Static	ENSG00000113161.17	HMGCR	2.49996e-16	8.36844	1.05714	75.1781	4.30118e-18
up	STR	Static	ENSG00000078114.19	NEBL	2.67464e-16	8.23132	1.24939	75.0326	4.62995e-18
up	STR	Static	ENSG00000170525.21	PFKFB3	3.32474e-16	8.22535	1.09114	74.5951	5.77869e-18
up	STR	Static	ENSG00000289733.1	ENSG00000289733	4.0146e-16	8.07212	1.07512	74.2189	6.99186e-18
up	STR	Static	ENSG00000134824.14	FADS2	4.85584e-16	8.33945	1.00758	73.8314	8.50822e-18
up	STR	Static	ENSG00000109625.19	CPZ	5.08639e-16	8.06028	1.05547	73.7319	8.94798e-18
up	STR	Static	ENSG00000233143.4	DIRC3-AS1	5.66793e-16	8.34468	1.04353	73.5025	1.00508e-17
up	STR	Static	ENSG00000232633.4	ENSG00000232633	5.73288e-16	8.31807	1.02951	73.4761	1.01861e-17
up	STR	Static	ENSG00000170485.17	NPAS2	6.70854e-16	8.22063	1.18316	73.1542	1.19905e-17
up	STR	Static	ENSG00000166501.14	PRKCB	7.99663e-16	8.13015	1.31977	72.7959	1.43772e-17
up	STR	Static	ENSG00000181234.10	TMEM132C	8.30913e-16	8.28072	1.39612	72.7135	1.49904e-17
up	STR	Static	ENSG00000146592.17	CREB5	8.30913e-16	8.396	1.30783	72.7126	1.49975e-17
up	STR	Static	ENSG00000050165.19	DKK3	8.51707e-16	8.14188	1.11884	72.6561	1.54327e-17
up	STR	Static	ENSG00000269179.1	ENSG00000269179	1.06314e-15	8.05057	1.02448	72.2147	1.93012e-17
up	STR	Static	ENSG00000162104.10	ADCY9	1.18952e-15	8.22837	1.0983	71.9892	2.16375e-17
up	STR	Static	ENSG00000147324.11	MFHAS1	2.23618e-15	8.22436	1.13895	70.7248	4.10698e-17
up	STR	Static	ENSG00000198597.10	ZNF536	3.54108e-15	8.10973	1.44513	69.7955	6.57831e-17
up	STR	Static	ENSG00000250423.3	KIAA1210	7.617e-15	8.09596	1.27255	68.2442	1.4445e-16
up	STR	Static	ENSG00000013619.15	MAMLD1	9.25161e-15	8.20592	1.10647	67.8536	1.761e-16
up	STR	Static	ENSG00000116133.13	DHCR24	9.81563e-15	8.16996	1.10284	67.7332	1.87181e-16
up	STR	Static	ENSG00000154654.15	NCAM2	1.03074e-14	9.35657	1.06267	67.6296	1.97286e-16
up	STR	Static	ENSG00000133687.16	TMTC1	1.18161e-14	8.66511	1.04566	67.3494	2.27408e-16
up	STR	Static	ENSG00000132394.11	EEFSEC	1.20571e-14	8.28475	1.0267	67.2988	2.3332e-16
up	STR	Static	ENSG00000135269.18	TES	1.26665e-14	8.11526	1.10754	67.1981	2.45557e-16
up	STR	Static	ENSG00000185920.19	PTCH1	1.54703e-14	8.24668	1.24282	66.8003	3.00458e-16
up	STR	Static	ENSG00000026508.21	CD44	1.66232e-14	8.09254	1.16583	66.6479	3.24603e-16
up	STR	Static	ENSG00000249992.2	TMEM158	2.28106e-14	8.26904	1.01286	66.0065	4.49438e-16
up	STR	Static	ENSG00000288105.1	ENSG00000288105	2.42779e-14	8.07076	1.12027	65.8801	4.79204e-16
up	STR	Static	ENSG00000163110.15	PDLIM5	2.61838e-14	8.24275	1.15971	65.7172	5.20507e-16
up	STR	Static	ENSG00000154822.18	PLCL2	2.62215e-14	8.22915	1.18837	65.7108	5.22178e-16
up	STR	Static	ENSG00000105738.11	SIPA1L3	2.88654e-14	8.23016	1.06278	65.518	5.75845e-16
up	STR	Static	ENSG00000172893.18	DHCR7	3.22426e-14	8.1084	1.09048	65.2896	6.46623e-16
up	STR	Static	ENSG00000144366.17	GULP1	3.48574e-14	8.44199	1.05961	65.129	7.01514e-16
up	STR	Static	ENSG00000225882.1	LINC01456	4.52146e-14	8.23026	1.15245	64.6027	9.16318e-16
up	STR	Static	ENSG00000183579.16	ZNRF3	4.5645e-14	8.25221	1.06833	64.5806	9.26647e-16
up	STR	Static	ENSG00000010379.16	SLC6A13	5.25308e-14	8.07441	1.06169	64.2969	1.07013e-15
up	STR	Static	ENSG00000153814.13	JAZF1	5.89437e-14	8.30579	1.08255	64.0598	1.207e-15
up	STR	Static	ENSG00000166833.23	NAV2	8.04176e-14	8.15588	1.27934	63.4343	1.65804e-15
up	STR	Static	ENSG00000149177.15	PTPRJ	8.78189e-14	8.17954	1.08766	63.2575	1.81373e-15
up	STR	Static	ENSG00000068366.21	ACSL4	8.96269e-14	8.27343	1.00207	63.214	1.85422e-15
up	STR	Static	ENSG00000196730.13	DAPK1	1.22447e-13	8.21369	1.03304	62.5795	2.55906e-15
up	STR	Static	ENSG00000138795.10	LEF1	1.58015e-13	8.12656	1.27541	62.0379	3.36912e-15
up	STR	Static	ENSG00000229618.3	ENSG00000229618	1.62129e-13	8.15914	1.73398	61.9808	3.46825e-15
up	STR	Static	ENSG00000127528.6	KLF2	1.8361e-13	8.45849	1.04655	61.7229	3.9536e-15
up	STR	Static	ENSG00000110090.13	CPT1A	1.89667e-13	8.15383	1.03572	61.6558	4.09071e-15
up	STR	Static	ENSG00000065609.15	SNAP91	2.80257e-13	8.15429	1.22541	60.8584	6.13326e-15
up	STR	Static	ENSG00000112773.16	TENT5A	3.01802e-13	8.18323	1.08916	60.7062	6.62601e-15
up	STR	Static	ENSG00000056487.16	PHF21B	4.30871e-13	8.10095	1.07216	59.9741	9.6113e-15
up	STR	Static	ENSG00000130164.15	LDLR	8.5789e-13	8.25011	1.06164	58.5729	1.95894e-14
up	STR	Static	ENSG00000155875.15	SAXO1	1.18506e-12	8.14133	1.00572	57.9252	2.7227e-14
up	STR	Static	ENSG00000156395.14	SORCS3	1.25669e-12	8.61345	1.19189	57.8008	2.90054e-14
up	STR	Static	ENSG00000144476.6	ACKR3	2.74619e-12	8.18328	1.02112	56.2102	6.51233e-14
up	STR	Static	ENSG00000120437.9	ACAT2	3.54266e-12	8.43001	1.02561	55.6979	8.45094e-14
up	STR	Static	ENSG00000128849.11	CGNL1	3.6158e-12	8.21932	1.01287	55.6548	8.63813e-14
up	STR	Static	ENSG00000110436.13	SLC1A2	6.93001e-12	8.05731	1.01375	54.3304	1.69459e-13
up	STR	Static	ENSG00000131620.18	ANO1	6.93125e-12	8.20309	1.04372	54.3247	1.69956e-13
up	STR	Static	ENSG00000197747.9	S100A10	8.71391e-12	8.46684	1.26045	53.8411	2.17372e-13
up	STR	Static	ENSG00000184828.10	ZBTB7C	1.09005e-11	8.41034	1.00283	53.3847	2.7422e-13
up	STR	Static	ENSG00000108684.15	ASIC2	1.24581e-11	8.21364	1.44623	53.106	3.16033e-13
up	STR	Static	ENSG00000143369.15	ECM1	1.4899e-11	8.11891	1.04918	52.7355	3.81624e-13
up	STR	Static	ENSG00000102683.8	SGCG	1.543e-11	8.3333	1.05253	52.6577	3.97041e-13
up	STR	Static	ENSG00000236548.3	RNF217-AS1	1.74503e-11	8.18165	1.05923	52.3983	4.5311e-13
up	STR	Static	ENSG00000135063.20	ENTREP1	3.27213e-11	8.07863	1.03016	51.1167	8.70358e-13
up	STR	Static	ENSG00000103489.12	XYLT1	4.88254e-11	8.19896	1.05937	50.3131	1.31074e-12
up	STR	Static	ENSG00000259200.2	ENSG00000259200	6.09555e-11	8.14521	1.0449	49.8648	1.6471e-12
up	STR	Static	ENSG00000149809.17	TM7SF2	6.14669e-11	8.15566	1.01929	49.8459	1.66308e-12
up	STR	Static	ENSG00000169083.18	AR	6.2546e-11	8.19777	1.10399	49.8092	1.69448e-12
up	STR	Static	ENSG00000139132.16	FGD4	7.28292e-11	8.11467	1.10156	49.5004	1.98332e-12
up	STR	Static	ENSG00000139278.10	GLIPR1	1.21176e-10	8.29758	1.06218	48.4592	3.3724e-12
up	STR	Static	ENSG00000165995.24	CACNB2	1.21469e-10	8.16475	1.09128	48.4519	3.38482e-12
up	STR	Static	ENSG00000128052.10	KDR	5.66275e-10	8.08972	1.02457	45.308	1.68356e-11
up	STR	Static	ENSG00000198947.18	DMD	6.38795e-10	8.44124	1.01919	45.0582	1.91265e-11
up	STR	Static	ENSG00000064042.18	LIMCH1	8.94132e-10	8.10181	1.03636	44.3543	2.74009e-11
up	STR	Static	ENSG00000184588.18	PDE4B	1.90363e-09	8.14429	1.19741	42.7941	6.08154e-11
up	STR	Static	ENSG00000182132.15	KCNIP1	3.04561e-09	8.20693	1.17658	41.8198	1.00085e-10
up	STR	Static	ENSG00000181617.6	FDCSP	4.31038e-09	8.09638	1.46791	41.1035	1.44377e-10
up	STR	Static	ENSG00000145242.14	EPHA5	5.26429e-09	8.11253	1.16868	40.6883	1.78551e-10
up	STR	Static	ENSG00000165966.16	PDZRN4	2.62997e-08	8.08919	1.26704	37.3718	9.76222e-10
up	STR	Static	ENSG00000181072.12	CHRM2	2.99544e-08	8.13758	1.16322	37.107	1.11821e-09
up	STR	Static	ENSG00000101951.17	PAGE4	6.41026e-08	8.1749	1.10327	35.5398	2.49897e-09
up	STR	Static	ENSG00000130226.18	DPP6	7.10365e-08	8.4001	1.39408	35.3222	2.79427e-09
up	STR	Static	ENSG00000158258.16	CLSTN2	1.55838e-07	8.17212	1.05406	33.6683	6.53575e-09
up	STR	Static	ENSG00000149972.12	CNTN5	3.4949e-07	8.57284	1.2633	31.9889	1.55058e-08
up	STR	Static	ENSG00000182348.7	ZNF804B	3.79781e-07	8.35525	1.12156	31.8075	1.70235e-08
up	STR	Static	ENSG00000185760.18	KCNQ5	7.0034e-07	8.25339	1.28294	30.5492	3.25505e-08
up	STR	Static	ENSG00000243620.2	ENSG00000243620	6.93825e-06	8.06638	1.22427	25.6974	3.99373e-07
up	STR	Static	ENSG00000166006.14	KCNC2	0.000227996	8.07225	1.08722	18.3068	1.88031e-05
	STR	Static	ENSG00000230876.8	LINC00486	9.26017e-127	12.432	0.601127	589.921	2.60648e-130
	STR	Static	ENSG00000142541.18	RPL13A	8.72594e-75	10.7875	0.966784	348.737	7.98235e-78
	STR	Static	ENSG00000181163.14	NPM1	1.44068e-57	10.7207	-0.72608	268.565	2.33169e-60
	STR	Static	ENSG00000185630.20	PBX1	3.70776e-56	10.1188	0.950102	262.009	6.26178e-59
	STR	Static	ENSG00000185070.12	FLRT2	1.55283e-55	10.8382	0.864428	259.034	2.78638e-58
	STR	Static	ENSG00000183580.10	FBXL7	8.28822e-52	10.1113	0.993659	241.58	1.77884e-54
	STR	Static	ENSG00000143995.20	MEIS1	2.41356e-50	10.2241	0.836697	234.679	5.68956e-53
	STR	Static	ENSG00000148498.17	PARD3	1.97442e-48	9.78743	0.886243	225.764	5.0017e-51
	STR	Static	ENSG00000138326.21	RPS24	2.85429e-47	11.2974	-0.650047	220.391	7.43147e-50
	STR	Static	ENSG00000272168.10	CASC15	3.93927e-47	9.83613	0.978885	219.723	1.0395e-49
	STR	Static	ENSG00000134419.15	RPS15A	7.19857e-47	10.9922	-0.755344	218.442	1.97776e-49
	STR	Static	ENSG00000110492.17	MDK	4.73538e-46	10.0046	0.940769	214.619	1.34954e-48
	STR	Static	ENSG00000186468.13	RPS23	4.61666e-43	11.52	-0.63226	200.561	1.5756e-45
	STR	Static	ENSG00000077942.19	FBLN1	7.68886e-43	9.6599	0.960797	199.505	2.6782e-45
	STR	Static	ENSG00000164741.15	DLC1	2.87711e-42	10.7144	0.781843	196.781	1.05278e-44
	STR	Static	ENSG00000169744.13	LDB2	3.31831e-42	10.3788	0.976871	196.463	1.23488e-44
	STR	Static	ENSG00000127603.32	MACF1	3.99018e-40	9.1721	0.959096	186.682	1.68469e-42
	STR	Static	ENSG00000149294.18	NCAM1	1.43225e-39	9.94804	0.905617	184.107	6.14787e-42
	STR	Static	ENSG00000142599.20	RERE	2.90463e-38	9.40994	0.899314	178.072	1.27746e-40
	STR	Static	ENSG00000156482.11	RPL30	1.14049e-37	11.3881	-0.607288	175.305	5.13628e-40
	STR	Static	ENSG00000106333.13	PCOLCE	1.28699e-37	9.31606	0.947729	175.049	5.84132e-40
	STR	Static	ENSG00000233927.5	RPS28	5.36699e-37	10.3945	-0.637695	172.179	2.4737e-39
	STR	Static	ENSG00000247809.11	NR2F2-AS1	4.0085e-36	10.1621	0.838159	168.091	1.93218e-38
	STR	Static	ENSG00000142192.22	APP	1.0525e-35	9.18186	0.859858	166.143	5.14731e-38
	STR	Static	ENSG00000257923.12	CUX1	7.0928e-35	9.00537	0.977197	162.336	3.49374e-37
	STR	Static	ENSG00000138735.16	PDE5A	9.63954e-35	10.1517	0.943119	161.712	4.78212e-37
	STR	Static	ENSG00000100154.15	TTC28	1.54688e-34	9.71146	0.784236	160.758	7.7284e-37
	STR	Static	ENSG00000110651.13	CD81	3.32281e-34	9.66691	0.740661	159.21	1.6835e-36
	STR	Static	ENSG00000128606.13	LRRC17	4.84226e-34	9.33649	0.804152	158.434	2.4874e-36
	STR	Static	ENSG00000204262.14	COL5A2	1.55289e-32	9.98037	0.681066	151.489	8.19555e-35
	STR	Static	ENSG00000114391.14	RPL24	1.97875e-32	10.9248	-0.548176	150.981	1.05823e-34
	STR	Static	ENSG00000151914.22	DST	2.02469e-32	9.01223	0.943678	150.922	1.08992e-34
	STR	Static	ENSG00000132475.10	H3-3B	4.9389e-32	10.6999	-0.537293	149.099	2.72819e-34
	STR	Static	ENSG00000171863.15	RPS7	1.20034e-31	11.2606	-0.562735	147.31	6.71502e-34
	STR	Static	ENSG00000109475.17	RPL34	3.22559e-31	10.9076	-0.545275	145.321	1.82717e-33
	STR	Static	ENSG00000101856.10	PGRMC1	4.87001e-31	9.84284	0.959306	144.442	2.84435e-33
	STR	Static	ENSG00000143947.15	RPS27A	6.246e-31	11.3362	-0.536469	143.924	3.69196e-33
	STR	Static	ENSG00000112655.16	PTK7	8.23965e-31	8.99363	0.816512	143.362	4.89938e-33
	STR	Static	ENSG00000160145.16	KALRN	1.84252e-30	9.1792	0.966594	141.727	1.11593e-32
	STR	Static	ENSG00000125868.16	DSTN	1.84252e-30	9.11772	0.845607	141.717	1.12151e-32
	STR	Static	ENSG00000064692.20	SNCAIP	1.53912e-29	9.33416	0.932471	137.434	9.69326e-32
	STR	Static	ENSG00000197321.16	SVIL	2.39875e-29	9.56182	0.958023	136.519	1.53603e-31
	STR	Static	ENSG00000131711.15	MAP1B	6.82303e-29	8.89945	0.966529	134.422	4.41713e-31
	STR	Static	ENSG00000169554.23	ZEB2	7.40636e-29	9.94117	0.759057	134.248	4.82083e-31
	STR	Static	ENSG00000112306.8	RPS12	9.30229e-29	11.6236	-0.541812	133.785	6.08763e-31
	STR	Static	ENSG00000177954.14	RPS27	1.78284e-28	10.4939	-0.564937	132.473	1.17927e-30
	STR	Static	ENSG00000185551.15	NR2F2	4.03263e-28	10.266	0.595476	130.831	2.6958e-30
	STR	Static	ENSG00000133026.14	MYH10	5.09861e-28	9.57966	0.735989	130.345	3.44428e-30
	STR	Static	ENSG00000145012.15	LPP	6.80885e-28	9.00836	0.921307	129.76	4.62356e-30
	STR	Static	ENSG00000180357.10	ZNF609	7.44601e-28	8.81796	0.959354	129.573	5.08242e-30
	STR	Static	ENSG00000169604.21	ANTXR1	1.04119e-27	8.88685	0.931567	128.867	7.25341e-30
	STR	Static	ENSG00000066933.17	MYO9A	1.16246e-27	8.91116	0.882329	128.638	8.1391e-30
	STR	Static	ENSG00000196531.14	NACA	1.50745e-27	11.1071	-0.527832	128.102	1.06607e-29
	STR	Static	ENSG00000157827.20	FMNL2	1.51136e-27	9.16872	0.914412	128.087	1.07415e-29
	STR	Static	ENSG00000115306.16	SPTBN1	1.57594e-27	9.03893	0.890644	127.994	1.12559e-29
	STR	Static	ENSG00000153250.21	RBMS1	2.34167e-27	9.30444	0.725492	127.179	1.69722e-29
	STR	Static	ENSG00000184005.12	ST6GALNAC3	3.42159e-27	9.06284	0.988474	126.408	2.50401e-29
	STR	Static	ENSG00000114942.14	EEF1B2	4.51063e-27	9.84988	-0.660242	125.84	3.33275e-29
	STR	Static	ENSG00000106571.15	GLI3	4.54191e-27	9.04158	0.85992	125.817	3.37183e-29
	STR	Static	ENSG00000147403.18	RPL10	5.46592e-27	12.3972	-0.527069	125.422	4.1155e-29
	STR	Static	ENSG00000156650.14	KAT6B	8.82348e-27	8.96209	0.886309	124.434	6.76771e-29
	STR	Static	ENSG00000124496.13	TRERF1	1.221e-26	8.80204	0.935331	123.781	9.40819e-29
	STR	Static	ENSG00000140416.25	TPM1	1.65435e-26	9.64822	0.832596	123.169	1.28055e-28
	STR	Static	ENSG00000167552.15	TUBA1A	3.33177e-26	9.90596	0.787245	121.762	2.6024e-28
	STR	Static	ENSG00000115457.10	IGFBP2	3.4095e-26	9.64439	0.853863	121.702	2.68303e-28
	STR	Static	ENSG00000204842.18	ATXN2	3.4095e-26	8.88364	0.836538	121.699	2.6871e-28
	STR	Static	ENSG00000258344.1	ENSG00000258344	4.62224e-26	10.1444	-0.546562	121.077	3.67541e-28
	STR	Static	ENSG00000149273.15	RPS3	5.17391e-26	11.4501	-0.51538	120.845	4.13228e-28
	STR	Static	ENSG00000251562.11	MALAT1	9.83283e-26	14.511	0.516439	119.536	7.99164e-28
	STR	Static	ENSG00000158321.19	AUTS2	1.50057e-25	10.217	0.684713	118.681	1.23014e-27
	STR	Static	ENSG00000196924.19	FLNA	2.01476e-25	8.83849	0.886695	118.079	1.66585e-27
	STR	Static	ENSG00000110700.7	RPS13	3.59253e-25	10.9512	-0.508962	116.899	3.02095e-27
	STR	Static	ENSG00000135486.19	HNRNPA1	4.09064e-25	9.90674	-0.632868	116.633	3.4542e-27
	STR	Static	ENSG00000149257.16	SERPINH1	5.20513e-25	9.04879	0.769226	116.122	4.46855e-27
	STR	Static	ENSG00000175061.20	SNHG29	1.10188e-24	9.98726	-0.591154	114.595	9.65338e-27
	STR	Static	ENSG00000196781.16	TLE1	1.30345e-24	8.85064	0.864808	114.254	1.14652e-26
	STR	Static	ENSG00000142937.12	RPS8	1.47903e-24	11.7556	-0.481702	113.995	1.30616e-26
	STR	Static	ENSG00000263809.1	ENSG00000263809	1.50032e-24	10.4094	-0.530117	113.959	1.33024e-26
	STR	Static	ENSG00000135916.16	ITM2C	1.74123e-24	9.1428	-0.72008	113.656	1.54996e-26
	STR	Static	ENSG00000083642.19	PDS5B	2.2756e-24	9.25087	0.778996	113.086	2.06567e-26
	STR	Static	ENSG00000130449.6	ZSWIM6	2.35844e-24	8.87606	0.99951	113.008	2.14917e-26
	STR	Static	ENSG00000175183.10	CSRP2	3.30336e-24	9.173	0.990429	112.317	3.04511e-26
	STR	Static	ENSG00000075420.13	FNDC3B	3.74719e-24	9.13742	0.766364	112.052	3.48061e-26
	STR	Static	ENSG00000143344.16	RGL1	3.97911e-24	8.71466	0.965909	111.925	3.71002e-26
	STR	Static	ENSG00000138449.11	SLC40A1	4.45136e-24	8.78282	0.944197	111.688	4.18167e-26
	STR	Static	ENSG00000177425.11	PAWR	6.2735e-24	8.87724	0.985706	110.993	5.93756e-26
	STR	Static	ENSG00000183049.14	CAMK1D	8.6903e-24	8.90289	0.936481	110.318	8.34724e-26
	STR	Static	ENSG00000170921.16	TANC2	3.74292e-23	8.98405	0.870182	107.359	3.71369e-25
	STR	Static	ENSG00000105223.21	PLD3	6.77222e-23	8.83836	0.775975	106.156	6.81463e-25
	STR	Static	ENSG00000276644.5	DACH1	1.05394e-22	9.57022	0.910687	105.245	1.07908e-24
	STR	Static	ENSG00000196782.13	MAML3	1.49155e-22	9.0086	0.9341	104.544	1.53763e-24
	STR	Static	ENSG00000161970.15	RPL26	1.75745e-22	10.175	-0.624391	104.198	1.83029e-24
	STR	Static	ENSG00000038382.23	TRIO	2.17093e-22	9.08919	0.717047	103.753	2.29146e-24
	STR	Static	ENSG00000122406.14	RPL5	2.26817e-22	11.6832	-0.475769	103.66	2.40208e-24
	STR	Static	ENSG00000231607.15	DLEU2	2.30069e-22	9.69859	-0.897832	103.625	2.44461e-24
	STR	Static	ENSG00000196159.14	FAT4	2.54056e-22	9.03031	0.890427	103.416	2.71737e-24
	STR	Static	ENSG00000157110.16	RBPMS	2.61761e-22	8.74243	0.90017	103.35	2.80899e-24
	STR	Static	ENSG00000144713.13	RPL32	3.00253e-22	11.2991	-0.474348	103.072	3.23262e-24
	STR	Static	ENSG00000158966.16	CACHD1	3.14504e-22	8.68626	0.979183	102.973	3.39711e-24
	STR	Static	ENSG00000149806.11	FAU	3.99146e-22	10.1562	-0.487233	102.488	4.33946e-24
	STR	Static	ENSG00000116044.17	NFE2L2	4.41078e-22	8.79538	0.830842	102.284	4.81086e-24
	STR	Static	ENSG00000198121.15	LPAR1	6.86153e-22	8.80105	0.913734	101.396	7.53219e-24
	STR	Static	ENSG00000020181.18	ADGRA2	6.99291e-22	8.53519	0.90719	101.352	7.70101e-24
	STR	Static	ENSG00000118181.11	RPS25	7.88152e-22	10.0493	-0.522368	101.102	8.73506e-24
	STR	Static	ENSG00000182899.17	RPL35A	1.18788e-21	10.6415	-0.473824	100.265	1.33325e-23
	STR	Static	ENSG00000167244.22	IGF2	1.19172e-21	10.7844	-0.602493	100.252	1.34175e-23
	STR	Static	ENSG00000090006.18	LTBP4	1.64692e-21	8.95702	0.724708	99.6053	1.86004e-23
	STR	Static	ENSG00000075151.24	EIF4G3	2.50463e-21	9.04916	0.694332	98.7566	2.85519e-23
	STR	Static	ENSG00000104695.13	PPP2CB	2.80375e-21	8.49901	0.988418	98.521	3.2159e-23
	STR	Static	ENSG00000101439.9	CST3	3.51658e-21	8.8419	0.789605	98.0483	4.083e-23
	STR	Static	ENSG00000067113.17	PLPP1	3.54655e-21	8.92934	0.89023	98.0255	4.13028e-23
	STR	Static	ENSG00000134250.21	NOTCH2	4.63543e-21	9.21577	0.69417	97.4893	5.41469e-23
	STR	Static	ENSG00000151692.15	RNF144A	5.18717e-21	8.68481	0.900392	97.2607	6.07743e-23
	STR	Static	ENSG00000188612.12	SUMO2	5.33269e-21	10.1924	-0.488988	97.2	6.26669e-23
	STR	Static	ENSG00000145741.17	BTF3	7.57309e-21	10.0672	-0.497281	96.4878	8.97943e-23
	STR	Static	ENSG00000123200.17	ZC3H13	8.18389e-21	8.8633	0.734419	96.3284	9.73244e-23
	STR	Static	ENSG00000145685.14	LHFPL2	8.61945e-21	8.91482	0.820229	96.2199	1.02807e-22
	STR	Static	ENSG00000067715.15	SYT1	1.68148e-20	10.3501	0.752371	94.8853	2.01739e-22
	STR	Static	ENSG00000112769.20	LAMA4	1.80875e-20	8.66886	-0.962112	94.7351	2.17646e-22
	STR	Static	ENSG00000197584.13	KCNMB2	2.09418e-20	8.59048	-0.993662	94.4278	2.54201e-22
	STR	Static	ENSG00000109472.14	CPE	2.73163e-20	9.64387	0.638171	93.896	3.32539e-22
	STR	Static	ENSG00000169946.14	ZFPM2	2.95596e-20	10.2444	0.775434	93.7341	3.60889e-22
	STR	Static	ENSG00000131469.15	RPL27	3.33263e-20	10.0743	-0.466603	93.491	4.08049e-22
	STR	Static	ENSG00000113140.11	SPARC	3.97896e-20	10.2581	0.565968	93.1288	4.89985e-22
	STR	Static	ENSG00000124212.6	PTGIS	4.7998e-20	8.60767	0.882112	92.7408	5.96134e-22
	STR	Static	ENSG00000109971.14	HSPA8	5.658e-20	8.91905	0.81159	92.4096	7.04712e-22
	STR	Static	ENSG00000185650.10	ZFP36L1	8.22261e-20	9.59689	-0.54859	91.6421	1.0386e-21
	STR	Static	ENSG00000136026.14	CKAP4	1.16402e-19	8.75083	0.76501	90.9488	1.47438e-21
	STR	Static	ENSG00000072110.16	ACTN1	1.32311e-19	8.51908	0.95264	90.6844	1.6852e-21
	STR	Static	ENSG00000079819.20	EPB41L2	1.87286e-19	9.23628	0.690972	89.9805	2.40516e-21
	STR	Static	ENSG00000129757.15	CDKN1C	1.88224e-19	9.22584	0.808101	89.9652	2.42383e-21
	STR	Static	ENSG00000112936.21	C7	1.98803e-19	9.60513	-0.913117	89.8516	2.56705e-21
	STR	Static	ENSG00000099622.14	CIRBP	2.09341e-19	9.80498	-0.507424	89.7387	2.71786e-21
	STR	Static	ENSG00000182463.17	TSHZ2	3.19235e-19	11.1076	0.574622	88.872	4.21199e-21
	STR	Static	ENSG00000130396.22	AFDN	3.47961e-19	8.55827	0.934644	88.6963	4.60324e-21
	STR	Static	ENSG00000198034.11	RPS4X	3.55716e-19	12.4458	-0.451324	88.6474	4.71835e-21
	STR	Static	ENSG00000148303.17	RPL7A	4.06001e-19	11.6536	-0.434713	88.3754	5.41392e-21
	STR	Static	ENSG00000174748.22	RPL15	4.13502e-19	11.5802	-0.419093	88.334	5.52849e-21
	STR	Static	ENSG00000074047.22	GLI2	6.55215e-19	8.60373	0.857478	87.4028	8.85238e-21
	STR	Static	ENSG00000135919.14	SERPINE2	6.62584e-19	8.93106	-0.842724	87.3756	8.97526e-21
	STR	Static	ENSG00000115310.19	RTN4	7.99993e-19	9.2051	0.610275	86.9977	1.08647e-20
	STR	Static	ENSG00000228696.11	ARL17B	8.24761e-19	8.68243	0.897188	86.9272	1.12591e-20
	STR	Static	ENSG00000073792.16	IGF2BP2	8.61115e-19	9.23713	0.598342	86.8278	1.18396e-20
	STR	Static	ENSG00000105810.10	CDK6	8.61713e-19	8.69238	0.83609	86.8202	1.18849e-20
	STR	Static	ENSG00000156052.11	GNAQ	9.97856e-19	9.4903	0.691946	86.52	1.38328e-20
	STR	Static	ENSG00000164330.18	EBF1	1.01746e-18	9.25397	-0.936179	86.4766	1.41403e-20
	STR	Static	ENSG00000288632.1	ENSG00000288632	1.10003e-18	9.14852	0.710878	86.3173	1.53265e-20
	STR	Static	ENSG00000278139.1	P3R3URF-PIK3R3	1.13824e-18	8.31625	0.974676	86.2447	1.5899e-20
	STR	Static	ENSG00000147649.10	MTDH	1.14422e-18	8.87805	0.691978	86.2294	1.60228e-20
	STR	Static	ENSG00000132386.11	SERPINF1	1.52601e-18	8.76605	0.890437	85.6452	2.15302e-20
	STR	Static	ENSG00000134333.15	LDHA	1.62383e-18	8.78243	-0.865958	85.5174	2.29674e-20
	STR	Static	ENSG00000145982.13	FARS2	1.63167e-18	8.48514	0.919585	85.5029	2.31357e-20
	STR	Static	ENSG00000156639.12	ZFAND3	1.83759e-18	9.16382	0.632828	85.263	2.61201e-20
	STR	Static	ENSG00000171858.18	RPS21	1.85327e-18	9.62606	-0.502156	85.2413	2.64083e-20
	STR	Static	ENSG00000069849.11	ATP1B3	2.31808e-18	8.44073	0.941492	84.794	3.31131e-20
	STR	Static	ENSG00000204406.14	MBD5	2.33581e-18	9.2875	0.649652	84.7741	3.34485e-20
	STR	Static	ENSG00000151240.18	DIP2C	2.59228e-18	8.70313	0.808183	84.5632	3.72124e-20
	STR	Static	ENSG00000197256.11	KANK2	2.73216e-18	8.52713	0.82718	84.4545	3.93164e-20
	STR	Static	ENSG00000120738.8	EGR1	2.78851e-18	8.69728	-0.804032	84.4093	4.02255e-20
	STR	Static	ENSG00000184937.16	WT1	2.86057e-18	8.55666	0.926501	84.354	4.13657e-20
	STR	Static	ENSG00000205213.14	LGR4	2.98911e-18	8.81107	0.959549	84.2623	4.33296e-20
	STR	Static	ENSG00000204217.16	BMPR2	3.72356e-18	8.99345	0.698374	83.8136	5.43691e-20
	STR	Static	ENSG00000155313.16	USP25	3.85964e-18	8.55891	0.993397	83.7368	5.65231e-20
	STR	Static	ENSG00000182168.16	UNC5C	3.85964e-18	9.49723	0.881244	83.7332	5.66277e-20
	STR	Static	ENSG00000160551.12	TAOK1	6.27096e-18	8.57965	0.803015	82.7595	9.26678e-20
	STR	Static	ENSG00000186395.9	KRT10	7.02246e-18	8.84866	-0.676512	82.5264	1.04267e-19
	STR	Static	ENSG00000101849.18	TBL1X	7.03728e-18	9.21231	0.733851	82.5176	1.04735e-19
	STR	Static	ENSG00000206052.11	DOK6	8.03965e-18	8.80333	-0.955435	82.2497	1.19936e-19
	STR	Static	ENSG00000130939.20	UBE4B	9.00216e-18	8.43631	0.915426	82.0215	1.34611e-19
	STR	Static	ENSG00000110075.15	PPP6R3	9.00415e-18	8.72877	0.747422	82.0165	1.34958e-19
	STR	Static	ENSG00000171843.17	MLLT3	1.05351e-17	8.64245	0.980448	81.6969	1.58645e-19
	STR	Static	ENSG00000103018.18	CYB5B	1.14837e-17	8.40068	0.961685	81.5172	1.73739e-19
	STR	Static	ENSG00000275163.1	ENSG00000275163	1.25721e-17	8.51304	-0.903562	81.3291	1.9109e-19
	STR	Static	ENSG00000284461.2	ENSG00000284461	1.36104e-17	8.59938	0.832904	81.1586	2.08307e-19
	STR	Static	ENSG00000034677.13	RNF19A	1.49227e-17	8.47132	0.910603	80.9722	2.28918e-19
	STR	Static	ENSG00000121892.15	PDS5A	1.56231e-17	8.74038	0.733758	80.877	2.40211e-19
	STR	Static	ENSG00000047849.22	MAP4	1.6722e-17	9.02958	0.650937	80.7382	2.57696e-19
	STR	Static	ENSG00000163682.17	RPL9	1.81017e-17	11.1749	-0.421355	80.568	2.80869e-19
	STR	Static	ENSG00000157216.17	SSBP3	1.85778e-17	8.7076	0.715905	80.5122	2.88909e-19
	STR	Static	ENSG00000044574.9	HSPA5	1.9464e-17	9.13689	0.676582	80.4157	3.03377e-19
	STR	Static	ENSG00000102271.14	KLHL4	2.03912e-17	9.17089	0.946147	80.3193	3.18544e-19
	STR	Static	ENSG00000230590.13	FTX	2.28149e-17	10.0137	0.543364	80.0885	3.58013e-19
	STR	Static	ENSG00000231500.7	RPS18	2.58131e-17	11.9333	-0.417591	79.8357	4.06877e-19
	STR	Static	ENSG00000166250.12	CLMP	3.02086e-17	8.64281	0.954814	79.5118	4.79349e-19
	STR	Static	ENSG00000151067.23	CACNA1C	4.18364e-17	8.9671	0.809252	78.8554	6.68275e-19
	STR	Static	ENSG00000242265.6	PEG10	5.31144e-17	8.45525	-0.960408	78.3709	8.54031e-19
	STR	Static	ENSG00000100239.16	PPP6R2	5.8101e-17	8.41774	0.887429	78.1893	9.36255e-19
	STR	Static	ENSG00000123094.16	RASSF8	5.92423e-17	8.66339	0.914595	78.1465	9.56731e-19
	STR	Static	ENSG00000074800.16	ENO1	6.80188e-17	8.82148	-0.805712	77.8651	1.10325e-18
	STR	Static	ENSG00000080802.21	CNOT4	6.84188e-17	8.58879	0.805366	77.8449	1.11456e-18
	STR	Static	ENSG00000198918.8	RPL39	6.85393e-17	10.3355	-0.648595	77.8372	1.11893e-18
	STR	Static	ENSG00000128595.17	CALU	7.39279e-17	9.32392	0.561542	77.6792	1.2121e-18
	STR	Static	ENSG00000166575.17	TMEM135	7.84186e-17	8.6755	0.78066	77.5585	1.28849e-18
	STR	Static	ENSG00000102189.17	EEA1	7.95185e-17	8.5667	0.830241	77.5268	1.30936e-18
	STR	Static	ENSG00000092841.19	MYL6	8.18962e-17	10.2606	0.477126	77.4644	1.35139e-18
	STR	Static	ENSG00000055609.21	KMT2C	8.54785e-17	9.08541	0.617571	77.3756	1.41351e-18
	STR	Static	ENSG00000100316.16	RPL3	9.81371e-17	11.7029	-0.408209	77.0986	1.6263e-18
	STR	Static	ENSG00000188846.14	RPL14	9.98202e-17	10.8688	-0.410108	77.0609	1.6577e-18
	STR	Static	ENSG00000105997.23	HOXA3	1.16522e-16	8.63634	0.838569	76.7386	1.95147e-18
	STR	Static	ENSG00000052841.16	TTC17	1.20298e-16	8.96945	0.643136	76.6715	2.01894e-18
	STR	Static	ENSG00000144036.16	EXOC6B	1.31829e-16	8.99717	0.683212	76.4825	2.22173e-18
	STR	Static	ENSG00000115414.21	FN1	1.63155e-16	9.01748	0.794122	76.0574	2.75541e-18
	STR	Static	ENSG00000044115.21	CTNNA1	1.8231e-16	8.90958	0.606881	75.83	3.09174e-18
	STR	Static	ENSG00000056097.16	ZFR	2.0628e-16	8.58103	0.764618	75.5779	3.51276e-18
	STR	Static	ENSG00000088854.13	DNAAF9	2.11984e-16	8.41427	0.92211	75.5199	3.61735e-18
	STR	Static	ENSG00000008441.19	NFIX	2.39487e-16	8.41979	0.894303	75.2707	4.10403e-18
	STR	Static	ENSG00000147421.18	HMBOX1	2.39487e-16	8.43333	0.938697	75.269	4.10765e-18
	STR	Static	ENSG00000138448.13	ITGAV	2.65142e-16	8.46354	0.92699	75.0579	4.57109e-18
	STR	Static	ENSG00000008083.14	JARID2	2.65692e-16	8.77099	0.796042	75.0498	4.58992e-18
	STR	Static	ENSG00000225630.1	MTND2P28	2.87081e-16	8.54419	0.832109	74.8889	4.97962e-18
	STR	Static	ENSG00000115419.14	GLS	4.09407e-16	8.38764	0.875644	74.1762	7.14468e-18
	STR	Static	ENSG00000139263.12	LRIG3	4.7604e-16	8.50452	-0.789033	73.8746	8.32426e-18
	STR	Static	ENSG00000162694.14	EXTL2	4.88772e-16	8.38006	0.927104	73.8145	8.58129e-18
	STR	Static	ENSG00000120071.15	KANSL1	5.47194e-16	9.14028	0.573535	73.5798	9.66474e-18
	STR	Static	ENSG00000171723.16	GPHN	5.50178e-16	8.9469	0.783537	73.5652	9.73681e-18
	STR	Static	ENSG00000133639.6	BTG1	5.98161e-16	9.01949	-0.634727	73.3884	1.06491e-17
	STR	Static	ENSG00000257529.5	RPL36A-HNRNPH2	6.1516e-16	9.25147	-0.516184	73.3292	1.09734e-17
	STR	Static	ENSG00000160563.14	MED27	6.97923e-16	8.37449	0.87089	73.0723	1.24989e-17
	STR	Static	ENSG00000131051.24	RBM39	7.13765e-16	8.91472	0.592584	73.0241	1.28077e-17
	STR	Static	ENSG00000152795.18	HNRNPDL	8.32946e-16	9.35201	-0.499095	72.7039	1.50635e-17
	STR	Static	ENSG00000063177.13	RPL18	1.2504e-15	11.2489	-0.382551	71.8869	2.27889e-17
	STR	Static	ENSG00000052126.17	PLEKHA5	1.61145e-15	9.4428	0.639612	71.3826	2.94258e-17
	STR	Static	ENSG00000133318.14	RTN3	1.65111e-15	8.59707	0.731949	71.3308	3.02082e-17
	STR	Static	ENSG00000124942.14	AHNAK	1.80958e-15	8.88948	0.693989	71.1462	3.31711e-17
	STR	Static	ENSG00000110917.8	MLEC	2.78176e-15	8.84569	0.646991	70.2903	5.11878e-17
	STR	Static	ENSG00000289901.1	ENSG00000289901	2.82843e-15	9.0554	0.586032	70.2537	5.21462e-17
	STR	Static	ENSG00000197380.11	DACT3	3.02662e-15	8.31334	0.904203	70.1164	5.59066e-17
	STR	Static	ENSG00000111962.8	UST	3.22569e-15	8.62083	0.839368	69.987	5.96972e-17
	STR	Static	ENSG00000160888.7	IER2	3.39728e-15	9.28024	-0.616073	69.881	6.29923e-17
	STR	Static	ENSG00000263001.8	GTF2I	3.80281e-15	8.93764	0.686084	69.6474	7.0913e-17
	STR	Static	ENSG00000150760.13	DOCK1	4.4238e-15	8.78115	0.676846	69.3416	8.28042e-17
	STR	Static	ENSG00000152495.11	CAMK4	4.68983e-15	8.93554	0.758386	69.219	8.81138e-17
	STR	Static	ENSG00000134278.16	SPIRE1	5.36295e-15	8.41796	0.903353	68.9508	1.00949e-16
	STR	Static	ENSG00000083123.15	BCKDHB	5.48153e-15	8.45484	0.896863	68.904	1.03374e-16
	STR	Static	ENSG00000164099.3	PRSS12	6.51786e-15	8.56943	0.976343	68.5588	1.23147e-16
	STR	Static	ENSG00000143147.15	GPR161	7.58907e-15	8.22269	0.998502	68.2551	1.43653e-16
	STR	Static	ENSG00000188158.17	NHS	1.00744e-14	8.65311	0.986941	67.6783	1.9247e-16
	STR	Static	ENSG00000092421.17	SEMA6A	1.12922e-14	8.77577	0.731989	67.4461	2.1653e-16
	STR	Static	ENSG00000130508.11	PXDN	1.16914e-14	8.79979	0.640428	67.3739	2.24598e-16
	STR	Static	ENSG00000128710.6	HOXD10	1.19796e-14	8.31187	0.919187	67.3187	2.30977e-16
	STR	Static	ENSG00000115504.15	EHBP1	1.19939e-14	9.47907	0.605667	67.3128	2.31675e-16
	STR	Static	ENSG00000152527.14	PLEKHH2	1.55688e-14	8.49558	0.874448	66.7842	3.02919e-16
	STR	Static	ENSG00000197702.14	PARVA	1.65271e-14	8.60634	0.732074	66.6629	3.22144e-16
	STR	Static	ENSG00000285901.2	ENSG00000285901	2.03477e-14	8.71367	0.664562	66.2423	3.98763e-16
	STR	Static	ENSG00000041982.17	TNC	2.10012e-14	9.26468	0.960699	66.1764	4.12311e-16
	STR	Static	ENSG00000134313.17	KIDINS220	2.14361e-14	8.66405	0.676707	66.1325	4.21603e-16
	STR	Static	ENSG00000158270.12	COLEC12	2.45327e-14	8.58752	0.93354	65.856	4.85095e-16
	STR	Static	ENSG00000156011.19	PSD3	2.50861e-14	8.73545	0.72568	65.8051	4.97803e-16
	STR	Static	ENSG00000108821.14	COL1A1	2.90979e-14	11.9895	0.44659	65.4988	5.81508e-16
	STR	Static	ENSG00000177469.13	CAVIN1	3.05153e-14	8.35985	0.905664	65.4016	6.10908e-16
	STR	Static	ENSG00000109339.24	MAPK10	3.56872e-14	9.60702	0.575895	65.0792	7.19469e-16
	STR	Static	ENSG00000152779.14	SLC16A12	3.66951e-14	8.03525	-0.97327	65.0209	7.4108e-16
	STR	Static	ENSG00000087086.15	FTL	4.62974e-14	10.7399	-0.468302	64.5492	9.4152e-16
	STR	Static	ENSG00000127920.6	GNG11	5.65569e-14	8.35552	-0.807175	64.148	1.15414e-15
	STR	Static	ENSG00000198900.7	TOP1	5.7489e-14	8.74502	0.614057	64.1124	1.17518e-15
	STR	Static	ENSG00000152217.20	SETBP1	7.70341e-14	9.25691	0.599255	63.5291	1.58015e-15
	STR	Static	ENSG00000140285.12	FGF7	7.74208e-14	8.92961	-0.746385	63.5159	1.5908e-15
	STR	Static	ENSG00000169045.19	HNRNPH1	7.91674e-14	8.81855	-0.565652	63.4686	1.62947e-15
	STR	Static	ENSG00000139173.10	TMEM117	1.0064e-13	8.58133	0.839488	62.9824	2.08559e-15
	STR	Static	ENSG00000163625.17	WDFY3	1.04378e-13	8.69797	0.650784	62.9073	2.16673e-15
	STR	Static	ENSG00000116539.14	ASH1L	1.06673e-13	8.93647	0.5904	62.8611	2.21814e-15
	STR	Static	ENSG00000289027.1	ENSG00000289027	1.20309e-13	8.66398	0.844525	62.6208	2.50591e-15
	STR	Static	ENSG00000035862.13	TIMP2	1.22027e-13	8.55953	0.701659	62.5896	2.54598e-15
	STR	Static	ENSG00000213741.11	RPS29	1.23286e-13	10.0141	-0.391553	62.5627	2.58093e-15
	STR	Static	ENSG00000040341.18	STAU2	1.27518e-13	8.38365	0.886583	62.493	2.674e-15
	STR	Static	ENSG00000108175.19	ZMIZ1	1.36974e-13	8.38681	0.849539	62.3488	2.87712e-15
	STR	Static	ENSG00000130255.13	RPL36	1.37822e-13	10.0495	-0.410466	62.3333	2.89978e-15
	STR	Static	ENSG00000197694.19	SPTAN1	1.41444e-13	8.65557	0.678037	62.2789	2.98097e-15
	STR	Static	ENSG00000104067.17	TJP1	1.4387e-13	8.8469	0.607132	62.2422	3.03716e-15
	STR	Static	ENSG00000108107.15	RPL28	1.45337e-13	11.0064	-0.359651	62.2189	3.07324e-15
	STR	Static	ENSG00000064393.16	HIPK2	1.45357e-13	8.45603	0.85186	62.2154	3.07877e-15
	STR	Static	ENSG00000205726.15	ITSN1	1.4811e-13	8.54514	0.751154	62.1751	3.1423e-15
	STR	Static	ENSG00000123066.9	MED13L	1.49609e-13	9.3308	0.538595	62.152	3.17936e-15
	STR	Static	ENSG00000144677.15	CTDSPL	1.55115e-13	8.51529	0.784228	62.0776	3.30184e-15
	STR	Static	ENSG00000125772.14	GPCPD1	1.58271e-13	8.6139	0.698128	62.0315	3.38014e-15
	STR	Static	ENSG00000089057.15	SLC23A2	1.69762e-13	8.20353	0.95418	61.887	3.6375e-15
	STR	Static	ENSG00000075413.19	MARK3	1.81126e-13	8.62223	0.659115	61.7542	3.89121e-15
	STR	Static	ENSG00000169062.15	UPF3A	1.81126e-13	8.85961	0.5549	61.7529	3.89375e-15
	STR	Static	ENSG00000186591.13	UBE2H	1.91555e-13	8.71927	0.664801	61.633	4.13816e-15
	STR	Static	ENSG00000129116.20	PALLD	2.06431e-13	9.96874	0.544891	61.4826	4.46678e-15
	STR	Static	ENSG00000177410.13	ZFAS1	2.17892e-13	9.09507	-0.558013	61.373	4.72245e-15
	STR	Static	ENSG00000169306.11	IL1RAPL1	2.23094e-13	10.8148	-0.606032	61.3233	4.84305e-15
	STR	Static	ENSG00000132549.20	VPS13B	2.28222e-13	9.06021	0.580099	61.2754	4.96241e-15
	STR	Static	ENSG00000125827.9	TMX4	2.38522e-13	8.44192	0.834281	61.1851	5.19523e-15
	STR	Static	ENSG00000176809.11	LRRC37A3	2.38522e-13	8.37478	0.916186	61.1821	5.20315e-15
	STR	Static	ENSG00000075711.21	DLG1	2.49118e-13	8.9901	0.592825	61.0934	5.44304e-15
	STR	Static	ENSG00000091136.15	LAMB1	2.87213e-13	8.88947	-0.636052	60.8069	6.2956e-15
	STR	Static	ENSG00000148120.19	AOPEP	3.24228e-13	8.4585	0.87612	60.562	7.12978e-15
	STR	Static	ENSG00000107862.7	GBF1	3.28505e-13	8.48391	0.780276	60.533	7.23538e-15
	STR	Static	ENSG00000165338.17	HECTD2	3.35964e-13	8.58971	0.7571	60.4826	7.42332e-15
	STR	Static	ENSG00000080824.19	HSP90AA1	3.42198e-13	9.37649	0.548247	60.4432	7.5731e-15
	STR	Static	ENSG00000006704.11	GTF2IRD1	3.45811e-13	8.17723	0.997515	60.4194	7.66523e-15
	STR	Static	ENSG00000145425.10	RPS3A	3.53462e-13	11.7173	-0.355789	60.3732	7.84725e-15
	STR	Static	ENSG00000131725.14	WDR44	3.84484e-13	8.35953	0.975489	60.2045	8.54949e-15
	STR	Static	ENSG00000129493.15	HEATR5A	3.97876e-13	8.28526	0.95528	60.134	8.86129e-15
	STR	Static	ENSG00000140718.22	FTO	4.59675e-13	8.62879	0.717536	59.8437	1.027e-14
	STR	Static	ENSG00000160752.15	FDPS	4.60491e-13	8.5796	0.781605	59.8371	1.03044e-14
	STR	Static	ENSG00000172380.6	GNG12	4.7203e-13	8.42665	0.728147	59.7853	1.05792e-14
	STR	Static	ENSG00000177707.11	NECTIN3	4.81411e-13	8.36592	0.937602	59.7434	1.08064e-14
	STR	Static	ENSG00000166780.11	BMERB1	5.17174e-13	8.31971	0.956155	59.5993	1.16274e-14
	STR	Static	ENSG00000187240.17	DYNC2H1	5.3002e-13	8.51173	0.772086	59.548	1.19349e-14
	STR	Static	ENSG00000167522.17	ANKRD11	5.44951e-13	8.88601	0.576099	59.4902	1.22903e-14
	STR	Static	ENSG00000132670.21	PTPRA	5.81108e-13	8.57789	0.665648	59.3607	1.31262e-14
	STR	Static	ENSG00000051108.15	HERPUD1	6.12485e-13	8.37291	0.840265	59.2542	1.38565e-14
	STR	Static	ENSG00000154518.10	ATP5MC3	6.99891e-13	9.30501	-0.47011	58.9886	1.58585e-14
	STR	Static	ENSG00000089902.10	RCOR1	7.40212e-13	8.64359	0.695032	58.8754	1.67981e-14
	STR	Static	ENSG00000082898.19	XPO1	7.69848e-13	8.75693	0.626399	58.7951	1.74978e-14
	STR	Static	ENSG00000225914.5	TSBP1-AS1	7.76103e-13	8.86759	0.728469	58.7761	1.76673e-14
	STR	Static	ENSG00000182718.18	ANXA2	8.32297e-13	8.94043	0.632685	58.6355	1.89757e-14
	STR	Static	ENSG00000011566.15	MAP4K3	8.60536e-13	8.75208	0.622531	58.5638	1.96801e-14
	STR	Static	ENSG00000175582.20	RAB6A	8.97109e-13	8.56473	0.689522	58.4789	2.05481e-14
	STR	Static	ENSG00000169398.20	PTK2	1.03761e-12	9.0968	0.529695	58.1897	2.38027e-14
	STR	Static	ENSG00000197329.12	PELI1	1.24256e-12	8.43223	-0.874209	57.829	2.85918e-14
	STR	Static	ENSG00000136546.17	SCN7A	1.24339e-12	8.38901	-0.956945	57.8247	2.86545e-14
	STR	Static	ENSG00000182240.16	BACE2	1.27369e-12	8.24462	0.924212	57.7714	2.94424e-14
	STR	Static	ENSG00000243709.1	LEFTY1	1.4516e-12	8.03414	-0.92144	57.5112	3.36062e-14
	STR	Static	ENSG00000185052.13	SLC24A3	1.48727e-12	8.84998	0.952449	57.4605	3.44842e-14
	STR	Static	ENSG00000119685.20	TTLL5	1.70747e-12	8.35729	0.874593	57.1859	3.965e-14
	STR	Static	ENSG00000135390.21	ATP5MC2	1.79884e-12	9.51329	-0.436769	57.0804	4.18351e-14
	STR	Static	ENSG00000204628.12	RACK1	1.82883e-12	10.8725	-0.365956	57.0449	4.25967e-14
	STR	Static	ENSG00000009413.17	REV3L	1.93342e-12	8.84174	0.614078	56.9326	4.5101e-14
	STR	Static	ENSG00000007341.19	ST7L	2.00916e-12	8.25719	0.852335	56.8541	4.69383e-14
	STR	Static	ENSG00000105372.8	RPS19	2.02761e-12	11.0467	-0.35731	56.8331	4.74407e-14
	STR	Static	ENSG00000121440.15	PDZRN3	2.02801e-12	9.03565	0.67672	56.8298	4.75214e-14
	STR	Static	ENSG00000123989.15	CHPF	2.29967e-12	8.10426	0.996797	56.5767	5.40489e-14
	STR	Static	ENSG00000049618.25	ARID1B	2.43072e-12	9.19204	0.493393	56.4648	5.72144e-14
	STR	Static	ENSG00000149591.17	TAGLN	2.54626e-12	9.39766	0.886368	56.3705	6.00237e-14
	STR	Static	ENSG00000253893.2	FAM85B	2.56156e-12	8.27535	0.92828	56.3558	6.04744e-14
	STR	Static	ENSG00000117569.20	PTBP2	2.57089e-12	8.80807	0.605893	56.3457	6.07852e-14
	STR	Static	ENSG00000142676.14	RPL11	2.65851e-12	11.4554	-0.349504	56.2769	6.29504e-14
	STR	Static	ENSG00000239920.2	ENSG00000239920	2.88783e-12	8.31362	0.89687	56.1084	6.85836e-14
	STR	Static	ENSG00000131873.7	CHSY1	3.07638e-12	8.42416	0.775764	55.9811	7.31698e-14
	STR	Static	ENSG00000258947.8	TUBB3	3.53099e-12	8.23999	0.843105	55.7073	8.41066e-14
	STR	Static	ENSG00000143776.20	CDC42BPA	3.66799e-12	8.87312	0.587813	55.6237	8.77572e-14
	STR	Static	ENSG00000149212.12	SESN3	3.87879e-12	9.29274	0.519818	55.511	9.29369e-14
	STR	Static	ENSG00000197969.14	VPS13A	4.10763e-12	8.42066	0.781811	55.3954	9.85647e-14
	STR	Static	ENSG00000144724.20	PTPRG	4.70539e-12	9.57537	0.628643	55.1255	1.13074e-13
	STR	Static	ENSG00000171451.15	DSEL	4.91953e-12	8.27497	-0.894353	55.0352	1.18393e-13
	STR	Static	ENSG00000083312.19	TNPO1	5.16322e-12	8.61448	0.624335	54.9373	1.24439e-13
	STR	Static	ENSG00000170832.13	USP32	5.20411e-12	8.43432	0.818886	54.9189	1.25608e-13
	STR	Static	ENSG00000149187.19	CELF1	5.31883e-12	8.54773	0.681872	54.8732	1.28564e-13
	STR	Static	ENSG00000197043.15	ANXA6	5.77084e-12	8.55449	0.685432	54.71	1.39693e-13
	STR	Static	ENSG00000185483.13	ROR1	5.80906e-12	9.44978	0.553273	54.6942	1.40822e-13
	STR	Static	ENSG00000033327.13	GAB2	5.97769e-12	8.81321	0.68745	54.6351	1.4512e-13
	STR	Static	ENSG00000128641.19	MYO1B	6.31067e-12	8.41047	0.800445	54.5257	1.53426e-13
	STR	Static	ENSG00000147202.19	DIAPH2	6.32033e-12	9.1618	-0.580761	54.5199	1.53883e-13
	STR	Static	ENSG00000130635.17	COL5A1	6.37981e-12	9.08604	0.500034	54.4986	1.55556e-13
	STR	Static	ENSG00000171634.19	BPTF	6.78401e-12	9.14584	0.45625	54.3751	1.6565e-13
	STR	Static	ENSG00000198211.8	ENSG00000198211	6.93125e-12	8.24385	0.828472	54.3244	1.69977e-13
	STR	Static	ENSG00000137818.12	RPLP1	7.02431e-12	11.64	-0.350916	54.2926	1.72753e-13
	STR	Static	ENSG00000257184.3	ENSG00000257184	7.12341e-12	8.6294	0.636062	54.2622	1.75441e-13
	STR	Static	ENSG00000168769.14	TET2	7.29263e-12	8.57644	0.7152	54.2133	1.79865e-13
	STR	Static	ENSG00000174718.12	RESF1	7.94751e-12	8.3013	0.825714	54.0415	1.96297e-13
	STR	Static	ENSG00000170004.19	CHD3	7.9614e-12	8.5423	0.644054	54.0353	1.9692e-13
	STR	Static	ENSG00000269893.10	SNHG8	8.24265e-12	8.83866	-0.601232	53.9643	2.04167e-13
	STR	Static	ENSG00000089094.20	KDM2B	8.28635e-12	8.33068	0.841617	53.9511	2.05541e-13
	STR	Static	ENSG00000136111.14	TBC1D4	8.5876e-12	8.25247	0.977754	53.8782	2.13315e-13
	STR	Static	ENSG00000165392.11	WRN	8.59421e-12	8.68346	0.66603	53.8739	2.13782e-13
	STR	Static	ENSG00000161016.18	RPL8	8.63523e-12	10.9496	-0.346978	53.8617	2.15106e-13
	STR	Static	ENSG00000155090.15	KLF10	9.25105e-12	8.29321	-0.860912	53.7209	2.31097e-13
	STR	Static	ENSG00000177606.9	JUN	9.25169e-12	8.39585	-0.986834	53.718	2.31439e-13
	STR	Static	ENSG00000100650.16	SRSF5	1.02002e-11	8.92042	-0.47608	53.5234	2.55526e-13
	STR	Static	ENSG00000009335.19	UBE3C	1.04227e-11	8.37712	0.74169	53.4764	2.61722e-13
	STR	Static	ENSG00000081026.19	MAGI3	1.04227e-11	8.85183	0.662637	53.4755	2.61832e-13
	STR	Static	ENSG00000135250.17	SRPK2	1.14501e-11	8.72392	0.658179	53.2854	2.88447e-13
	STR	Static	ENSG00000132466.20	ANKRD17	1.14845e-11	8.87729	0.562046	53.2767	2.8972e-13
	STR	Static	ENSG00000177283.8	FZD8	1.19776e-11	8.03477	-0.838162	53.1914	3.02579e-13
	STR	Static	ENSG00000183023.19	SLC8A1	1.23101e-11	9.58897	0.682074	53.1339	3.11567e-13
	STR	Static	ENSG00000138411.13	HECW2	1.23101e-11	8.3265	-0.956505	53.1322	3.11846e-13
	STR	Static	ENSG00000205476.9	CCDC85C	1.26664e-11	8.0741	0.922736	53.0707	3.21762e-13
	STR	Static	ENSG00000198682.13	PAPSS2	1.34348e-11	8.21338	0.97228	52.9523	3.41755e-13
	STR	Static	ENSG00000166482.12	MFAP4	1.3663e-11	9.12545	0.542457	52.9165	3.4804e-13
	STR	Static	ENSG00000109686.20	SH3D19	1.42414e-11	8.35131	0.933315	52.8323	3.63275e-13
	STR	Static	ENSG00000185420.19	SMYD3	1.42474e-11	9.09736	0.616574	52.8281	3.64052e-13
	STR	Static	ENSG00000285130.2	ENSG00000285130	1.42474e-11	8.29477	0.807975	52.8261	3.64431e-13
	STR	Static	ENSG00000187109.15	NAP1L1	1.51336e-11	9.86974	-0.380745	52.7015	3.88295e-13
	STR	Static	ENSG00000241343.10	RPL36A	1.51336e-11	9.02188	-0.483964	52.6995	3.88696e-13
	STR	Static	ENSG00000204634.13	TBC1D8	1.543e-11	8.22107	-0.900262	52.656	3.97395e-13
	STR	Static	ENSG00000271894.1	ENSG00000271894	1.5502e-11	8.08715	0.992409	52.6442	3.99795e-13
	STR	Static	ENSG00000140545.16	MFGE8	1.63026e-11	8.32625	0.76416	52.5426	4.21017e-13
	STR	Static	ENSG00000196588.21	MRTFA	1.7265e-11	8.49414	0.758694	52.4273	4.46478e-13
	STR	Static	ENSG00000133195.12	SLC39A11	1.73875e-11	8.28911	0.878896	52.4107	4.50257e-13
	STR	Static	ENSG00000108424.11	KPNB1	1.74317e-11	8.67118	0.621745	52.4031	4.52015e-13
	STR	Static	ENSG00000146648.21	EGFR	1.79501e-11	8.5799	0.765145	52.3402	4.6672e-13
	STR	Static	ENSG00000060237.19	WNK1	1.80833e-11	8.55445	0.644705	52.323	4.70819e-13
	STR	Static	ENSG00000290842.1	CROCCP3	1.96561e-11	8.18647	0.865579	52.1566	5.1246e-13
	STR	Static	ENSG00000198830.12	HMGN2	2.00696e-11	9.54464	-0.567718	52.1131	5.23948e-13
	STR	Static	ENSG00000135506.17	OS9	2.0298e-11	8.40846	0.712912	52.0882	5.30624e-13
	STR	Static	ENSG00000085224.23	ATRX	2.21486e-11	9.27963	0.423709	51.9143	5.79781e-13
	STR	Static	ENSG00000188419.14	CHM	2.2549e-11	8.60741	0.659622	51.8764	5.91057e-13
	STR	Static	ENSG00000186566.13	GPATCH8	2.28422e-11	8.73511	0.564583	51.8484	5.99544e-13
	STR	Static	ENSG00000002586.20	CD99	2.32167e-11	9.49148	0.407413	51.8139	6.10191e-13
	STR	Static	ENSG00000067208.17	EVI5	2.46033e-11	8.71179	0.605212	51.6974	6.475e-13
	STR	Static	ENSG00000157557.13	ETS2	2.47222e-11	8.12307	0.959298	51.6853	6.51499e-13
	STR	Static	ENSG00000250349.3	ENSG00000250349	2.70702e-11	8.25534	0.890415	51.5045	7.14327e-13
	STR	Static	ENSG00000167766.21	ZNF83	2.70849e-11	8.34794	0.812822	51.5008	7.15668e-13
	STR	Static	ENSG00000055813.6	CCDC85A	2.74177e-11	8.08619	0.980847	51.4742	7.25429e-13
	STR	Static	ENSG00000188735.13	TMEM120B	2.78143e-11	8.22362	0.893582	51.4434	7.36899e-13
	STR	Static	ENSG00000103187.8	COTL1	2.91469e-11	8.22098	0.920856	51.349	7.73232e-13
	STR	Static	ENSG00000004534.15	RBM6	3.17737e-11	8.71363	0.56795	51.177	8.44035e-13
	STR	Static	ENSG00000115677.18	HDLBP	3.28884e-11	8.78047	0.561427	51.1041	8.7596e-13
	STR	Static	ENSG00000243156.9	MICAL3	3.697e-11	8.15333	0.929834	50.8719	9.85972e-13
	STR	Static	ENSG00000172809.13	RPL38	3.84267e-11	9.48644	-0.39966	50.7934	1.02617e-12
	STR	Static	ENSG00000153815.18	CMIP	3.99011e-11	8.29317	0.825005	50.7169	1.06695e-12
	STR	Static	ENSG00000166441.13	RPL27A	4.86673e-11	10.3627	-0.35256	50.3246	1.30307e-12
	STR	Static	ENSG00000179889.20	PDXDC1	4.87536e-11	8.53165	0.665361	50.3185	1.30709e-12
	STR	Static	ENSG00000152284.5	TCF7L1	5.06488e-11	8.79687	0.588647	50.2385	1.36147e-12
	STR	Static	ENSG00000108510.10	MED13	5.22335e-11	8.52124	0.666426	50.1755	1.40591e-12
	STR	Static	ENSG00000133812.18	SBF2	5.45722e-11	9.36952	0.470702	50.087	1.47077e-12
	STR	Static	ENSG00000104447.13	TRPS1	5.94736e-11	8.84219	0.762947	49.9157	1.60496e-12
	STR	Static	ENSG00000070366.14	SMG6	6.66622e-11	8.53681	0.636494	49.6816	1.80834e-12
	STR	Static	ENSG00000118922.19	KLF12	6.98522e-11	9.34884	0.488132	49.5874	1.89733e-12
	STR	Static	ENSG00000125691.14	RPL23	7.17267e-11	10.3352	-0.378091	49.5329	1.95077e-12
	STR	Static	ENSG00000184226.15	PCDH9	7.30934e-11	10.0362	0.636967	49.4908	1.99308e-12
	STR	Static	ENSG00000108298.12	RPL19	7.34957e-11	11.0162	-0.328834	49.4775	2.00664e-12
	STR	Static	ENSG00000122779.18	TRIM24	7.38097e-11	8.59446	0.647188	49.4666	2.01781e-12
	STR	Static	ENSG00000160293.17	VAV2	7.49829e-11	8.09811	0.893679	49.4331	2.05252e-12
	STR	Static	ENSG00000141639.12	MAPK4	7.51409e-11	8.06601	0.94636	49.4265	2.05949e-12
	STR	Static	ENSG00000033170.17	FUT8	8.03904e-11	8.29189	0.897951	49.2915	2.2062e-12
	STR	Static	ENSG00000267662.1	TSHZ3-AS1	8.54334e-11	8.14869	0.921648	49.1696	2.3476e-12
	STR	Static	ENSG00000275443.2	ENSG00000275443	8.66624e-11	8.94161	0.61552	49.1391	2.38442e-12
	STR	Static	ENSG00000163637.13	PRICKLE2	9.35834e-11	8.73367	0.642349	48.9859	2.57814e-12
	STR	Static	ENSG00000176720.6	BOK	1.06215e-10	8.08649	0.905107	48.735	2.92987e-12
	STR	Static	ENSG00000123892.12	RAB38	1.11684e-10	8.59083	0.762761	48.6341	3.08465e-12
	STR	Static	ENSG00000070214.17	SLC44A1	1.1585e-10	8.25088	0.858035	48.5597	3.20379e-12
	STR	Static	ENSG00000213694.7	S1PR3	1.16494e-10	8.3822	0.782295	48.5464	3.2257e-12
	STR	Static	ENSG00000104219.13	ZDHHC2	1.1653e-10	8.07871	0.971131	48.5433	3.23078e-12
	STR	Static	ENSG00000131018.25	SYNE1	1.17333e-10	8.72319	0.621313	48.5273	3.25719e-12
	STR	Static	ENSG00000229117.9	RPL41	1.19345e-10	11.2582	-0.332757	48.4915	3.31725e-12
	STR	Static	ENSG00000067141.17	NEO1	1.2419e-10	8.54603	0.676884	48.406	3.46501e-12
	STR	Static	ENSG00000286639.2	ENSG00000286639	1.25541e-10	8.02501	-0.798566	48.3823	3.50713e-12
	STR	Static	ENSG00000139793.21	MBNL2	1.29301e-10	8.33598	0.764633	48.322	3.61671e-12
	STR	Static	ENSG00000171044.11	XKR6	1.30163e-10	8.38145	0.878925	48.3065	3.64542e-12
	STR	Static	ENSG00000167526.14	RPL13	1.31752e-10	12.0197	-0.318761	48.2803	3.69454e-12
	STR	Static	ENSG00000165194.15	PCDH19	1.34807e-10	8.14353	-0.98421	48.2328	3.78496e-12
	STR	Static	ENSG00000120725.13	SIL1	1.39623e-10	8.42455	0.740656	48.1616	3.92508e-12
	STR	Static	ENSG00000177119.17	ANO6	1.4353e-10	8.62538	0.605687	48.1033	4.04356e-12
	STR	Static	ENSG00000118762.8	PKD2	1.4353e-10	8.41531	0.704037	48.1025	4.04503e-12
	STR	Static	ENSG00000133935.7	ERG28	1.47677e-10	8.38328	0.771145	48.0443	4.16707e-12
	STR	Static	ENSG00000107957.17	SH3PXD2A	1.53521e-10	8.41594	0.705405	47.9657	4.3374e-12
	STR	Static	ENSG00000090661.12	CERS4	1.76665e-10	8.16281	0.874107	47.688	4.99748e-12
	STR	Static	ENSG00000181090.21	EHMT1	1.84974e-10	8.6504	0.570677	47.5949	5.24039e-12
	STR	Static	ENSG00000131374.15	TBC1D5	1.84974e-10	8.94518	0.57911	47.593	5.24554e-12
	STR	Static	ENSG00000116001.17	TIA1	1.96546e-10	8.74608	0.546292	47.4716	5.58061e-12
	STR	Static	ENSG00000074696.13	HACD3	2.1051e-10	8.76813	0.564756	47.3346	5.98453e-12
	STR	Static	ENSG00000198648.12	STK39	2.27734e-10	8.56013	0.658071	47.1781	6.48218e-12
	STR	Static	ENSG00000131473.17	ACLY	2.29759e-10	8.18334	0.883097	47.1583	6.54791e-12
	STR	Static	ENSG00000165502.7	RPL36AL	2.33432e-10	9.12045	-0.419724	47.1248	6.66082e-12
	STR	Static	ENSG00000144357.18	UBR3	2.35316e-10	8.56288	0.638657	47.1066	6.72283e-12
	STR	Static	ENSG00000162614.19	NEXN	2.71362e-10	8.39818	0.780394	46.8249	7.76221e-12
	STR	Static	ENSG00000130402.14	ACTN4	2.73935e-10	8.37789	0.71712	46.804	7.84545e-12
	STR	Static	ENSG00000129636.13	ITFG1	2.76296e-10	8.82318	0.550062	46.7847	7.92278e-12
	STR	Static	ENSG00000188290.11	HES4	2.79384e-10	8.31353	-0.857167	46.7606	8.02115e-12
	STR	Static	ENSG00000169169.15	CPT1C	2.91989e-10	8.15965	0.890724	46.6693	8.4036e-12
	STR	Static	ENSG00000267458.1	ENSG00000267458	3.28422e-10	8.10019	-0.914725	46.4365	9.46371e-12
	STR	Static	ENSG00000132388.13	UBE2G1	3.30067e-10	8.33988	0.750098	46.4243	9.52273e-12
	STR	Static	ENSG00000146247.15	PHIP	3.49149e-10	8.71731	0.593126	46.3118	1.00855e-11
	STR	Static	ENSG00000143398.20	PIP5K1A	3.53764e-10	8.32775	0.766309	46.2837	1.02313e-11
	STR	Static	ENSG00000075539.15	FRYL	3.55661e-10	8.56302	0.667462	46.2708	1.02987e-11
	STR	Static	ENSG00000251136.11	RIPK2-DT	3.58844e-10	8.56263	0.714849	46.251	1.04035e-11
	STR	Static	ENSG00000169926.11	KLF13	3.709e-10	8.12453	0.906213	46.1839	1.0766e-11
	STR	Static	ENSG00000110400.11	NECTIN1	3.723e-10	8.05349	0.841706	46.1741	1.08198e-11
	STR	Static	ENSG00000157570.12	TSPAN18	3.81258e-10	8.29907	0.799674	46.1251	1.10935e-11
	STR	Static	ENSG00000257458.1	ENSG00000257458	3.81868e-10	8.05511	0.917857	46.1196	1.11247e-11
	STR	Static	ENSG00000145592.14	RPL37	3.8332e-10	10.4635	-0.31737	46.1099	1.11805e-11
	STR	Static	ENSG00000230109.1	LINC02643	3.84069e-10	8.07486	0.95444	46.1037	1.12159e-11
	STR	Static	ENSG00000038532.17	CLEC16A	4.06516e-10	8.25955	0.81331	45.99	1.18857e-11
	STR	Static	ENSG00000186001.14	LRCH3	4.37807e-10	8.45743	0.647434	45.8424	1.2816e-11
	STR	Static	ENSG00000134590.14	RTL8C	4.45979e-10	8.67604	0.588657	45.8038	1.30709e-11
	STR	Static	ENSG00000290951.1	ENSG00000290951	4.74905e-10	8.19523	0.861512	45.676	1.39521e-11
	STR	Static	ENSG00000197965.12	MPZL1	4.79121e-10	8.46073	0.656561	45.6564	1.40928e-11
	STR	Static	ENSG00000110321.19	EIF4G2	4.8603e-10	8.99524	0.465911	45.626	1.43131e-11
	STR	Static	ENSG00000058272.19	PPP1R12A	4.8921e-10	9.18866	0.426435	45.6109	1.4424e-11
	STR	Static	ENSG00000290945.1	UBE2Q2P2	4.92319e-10	8.26079	0.896897	45.5961	1.4533e-11
	STR	Static	ENSG00000154001.14	PPP2R5E	5.01715e-10	8.55651	0.610266	45.5568	1.4828e-11
	STR	Static	ENSG00000183242.13	WT1-AS	5.07258e-10	8.37431	0.755215	45.5329	1.50097e-11
	STR	Static	ENSG00000197746.15	PSAP	5.26459e-10	8.45251	0.656955	45.4578	1.55963e-11
	STR	Static	ENSG00000154380.19	ENAH	5.34385e-10	8.70842	0.599757	45.4262	1.58499e-11
	STR	Static	ENSG00000033800.14	PIAS1	5.42105e-10	8.60312	0.618796	45.3958	1.6098e-11
	STR	Static	ENSG00000104529.19	EEF1D	6.05915e-10	9.33333	-0.394649	45.1732	1.80355e-11
	STR	Static	ENSG00000170899.11	GSTA4	6.07205e-10	8.51762	0.6311	45.1667	1.80952e-11
	STR	Static	ENSG00000173715.19	C11orf80	6.16242e-10	8.18899	0.8823	45.1355	1.83862e-11
	STR	Static	ENSG00000249916.1	ENSG00000249916	6.17805e-10	8.07621	0.895344	45.1282	1.84546e-11
	STR	Static	ENSG00000112062.12	MAPK14	6.29537e-10	8.28807	0.806966	45.0891	1.88272e-11
	STR	Static	ENSG00000099204.22	ABLIM1	6.42685e-10	8.17388	0.872602	45.044	1.92656e-11
	STR	Static	ENSG00000082701.17	GSK3B	6.50405e-10	8.72847	0.559411	45.0183	1.95199e-11
	STR	Static	ENSG00000076067.14	RBMS2	6.57049e-10	8.39576	0.699183	44.9961	1.97425e-11
	STR	Static	ENSG00000264343.7	NOTCH2NLA	6.94171e-10	8.68584	0.691532	44.8862	2.08823e-11
	STR	Static	ENSG00000118257.17	NRP2	6.97068e-10	8.618	0.707921	44.8758	2.0994e-11
	STR	Static	ENSG00000140396.13	NCOA2	7.19588e-10	8.78952	0.564412	44.8112	2.16975e-11
	STR	Static	ENSG00000134371.14	CDC73	7.21919e-10	8.42215	0.659145	44.8026	2.17932e-11
	STR	Static	ENSG00000130202.10	NECTIN2	7.29631e-10	8.23175	0.81946	44.7772	2.20774e-11
	STR	Static	ENSG00000111843.14	TMEM14C	7.57772e-10	8.78322	-0.48513	44.7009	2.29555e-11
	STR	Static	ENSG00000146374.14	RSPO3	7.6498e-10	9.67155	0.590854	44.6801	2.32008e-11
	STR	Static	ENSG00000130638.18	ATXN10	7.81821e-10	8.82103	0.485197	44.6352	2.37391e-11
	STR	Static	ENSG00000248115.1	ENSG00000248115	7.81977e-10	8.12523	-0.904743	44.6325	2.37713e-11
	STR	Static	ENSG00000066583.12	ISOC1	7.96115e-10	8.34154	-0.715324	44.5951	2.42291e-11
	STR	Static	ENSG00000148484.18	RSU1	8.66372e-10	8.43896	0.711313	44.4273	2.63978e-11
	STR	Static	ENSG00000120129.6	DUSP1	8.68903e-10	8.08836	-0.873879	44.4193	2.65055e-11
	STR	Static	ENSG00000133466.14	C1QTNF6	8.72993e-10	8.06161	0.829962	44.4079	2.6661e-11
	STR	Static	ENSG00000078369.19	GNB1	8.74402e-10	8.72053	0.564678	44.4025	2.67347e-11
	STR	Static	ENSG00000141431.14	ASXL3	8.90375e-10	8.35209	0.803073	44.3648	2.72544e-11
	STR	Static	ENSG00000230630.5	DNM3OS	9.33842e-10	8.77412	-0.541448	44.267	2.86507e-11
	STR	Static	ENSG00000005339.15	CREBBP	9.39455e-10	8.63815	0.568211	44.253	2.88559e-11
	STR	Static	ENSG00000099331.14	MYO9B	9.59116e-10	8.27286	0.792616	44.2102	2.94936e-11
	STR	Static	ENSG00000140575.13	IQGAP1	9.76655e-10	8.38202	0.76038	44.1725	3.00673e-11
	STR	Static	ENSG00000180611.7	MB21D2	9.77231e-10	8.09595	0.960245	44.1691	3.01194e-11
	STR	Static	ENSG00000158417.11	EIF5B	1.02122e-09	8.54927	0.603165	44.0807	3.15112e-11
	STR	Static	ENSG00000124788.19	ATXN1	1.027e-09	9.02486	0.542004	44.0674	3.17256e-11
	STR	Static	ENSG00000136895.19	GARNL3	1.12059e-09	8.24574	0.796616	43.8945	3.46562e-11
	STR	Static	ENSG00000141376.24	BCAS3	1.15483e-09	8.66944	0.688787	43.8323	3.57749e-11
	STR	Static	ENSG00000077549.19	CAPZB	1.15483e-09	8.65807	0.531031	43.8311	3.57963e-11
	STR	Static	ENSG00000164418.22	GRIK2	1.15785e-09	9.09787	-0.83568	43.8238	3.59306e-11
	STR	Static	ENSG00000100320.24	RBFOX2	1.17871e-09	9.9037	0.318922	43.7866	3.66194e-11
	STR	Static	ENSG00000119866.22	BCL11A	1.18907e-09	8.18284	0.9175	43.7673	3.69832e-11
	STR	Static	ENSG00000286637.1	ENSG00000286637	1.24593e-09	8.0674	-0.910252	43.6727	3.88151e-11
	STR	Static	ENSG00000198700.10	IPO9	1.24593e-09	8.4187	0.670989	43.6715	3.88393e-11
	STR	Static	ENSG00000003989.18	SLC7A2	1.27632e-09	8.21051	-0.895458	43.6221	3.98318e-11
	STR	Static	ENSG00000137076.22	TLN1	1.30444e-09	8.57918	0.602432	43.5772	4.07551e-11
	STR	Static	ENSG00000151718.16	WWC2	1.39601e-09	8.43883	0.714355	43.4423	4.36651e-11
	STR	Static	ENSG00000077782.23	FGFR1	1.41865e-09	8.82004	0.525327	43.4086	4.44233e-11
	STR	Static	ENSG00000248441.9	LETR1	1.44147e-09	8.32267	0.822583	43.3752	4.51885e-11
	STR	Static	ENSG00000175387.16	SMAD2	1.46668e-09	8.49492	0.612462	43.339	4.60306e-11
	STR	Static	ENSG00000077380.16	DYNC1I2	1.4839e-09	8.64054	0.523625	43.314	4.66232e-11
	STR	Static	ENSG00000224578.5	HNRNPA1L3	1.51635e-09	8.35883	-0.695503	43.2695	4.76962e-11
	STR	Static	ENSG00000288587.1	ENSG00000288587	1.522e-09	8.10596	0.833886	43.26	4.79275e-11
	STR	Static	ENSG00000155893.13	PXYLP1	1.56878e-09	8.19813	0.807264	43.1986	4.94556e-11
	STR	Static	ENSG00000163558.13	PRKCI	1.68962e-09	8.31333	0.729978	43.0512	5.33246e-11
	STR	Static	ENSG00000283674.3	ENSG00000283674	1.71387e-09	8.4073	0.795869	43.021	5.41567e-11
	STR	Static	ENSG00000136205.18	TNS3	1.71387e-09	8.68751	0.589763	43.019	5.42105e-11
	STR	Static	ENSG00000105887.11	MTPN	1.76428e-09	8.56316	0.56974	42.9601	5.5867e-11
	STR	Static	ENSG00000174705.13	SH3PXD2B	1.77394e-09	8.36572	0.700386	42.9459	5.62738e-11
	STR	Static	ENSG00000106511.6	MEOX2	1.77394e-09	8.06882	-0.943137	42.9451	5.62978e-11
	STR	Static	ENSG00000011275.19	RNF216	1.78228e-09	8.42894	0.646539	42.9338	5.66253e-11
	STR	Static	ENSG00000108511.10	HOXB6	1.79634e-09	8.08151	0.849676	42.9162	5.7135e-11
	STR	Static	ENSG00000111452.13	ADGRD1	1.79962e-09	8.10159	0.913496	42.9105	5.73028e-11
	STR	Static	ENSG00000186480.13	INSIG1	1.84636e-09	8.16902	0.950325	42.8582	5.88558e-11
	STR	Static	ENSG00000171604.12	CXXC5	1.86658e-09	8.08176	-0.895436	42.8347	5.9566e-11
	STR	Static	ENSG00000184194.6	GPR173	2.00925e-09	8.3976	0.682067	42.6842	6.43311e-11
	STR	Static	ENSG00000135424.19	ITGA7	2.01802e-09	8.10043	0.868513	42.6735	6.46829e-11
	STR	Static	ENSG00000204525.18	HLA-C	2.02752e-09	8.14038	0.882895	42.6622	6.50586e-11
	STR	Static	ENSG00000242086.8	MUC20-OT1	2.0548e-09	8.39383	0.700199	42.6339	6.60064e-11
	STR	Static	ENSG00000198959.12	TGM2	2.07205e-09	8.10401	0.91768	42.6154	6.66333e-11
	STR	Static	ENSG00000204520.14	MICA	2.07229e-09	8.09038	0.828305	42.613	6.6714e-11
	STR	Static	ENSG00000022267.19	FHL1	2.07645e-09	8.36027	0.733657	42.607	6.69209e-11
	STR	Static	ENSG00000071967.12	CYBRD1	2.12788e-09	8.41052	0.648987	42.5548	6.87282e-11
	STR	Static	ENSG00000153993.14	SEMA3D	2.13016e-09	8.52814	0.939808	42.5505	6.88796e-11
	STR	Static	ENSG00000283321.1	ENSG00000283321	2.13016e-09	8.18148	0.790192	42.5485	6.89517e-11
	STR	Static	ENSG00000181555.22	SETD2	2.21178e-09	8.68851	0.528031	42.4717	7.17142e-11
	STR	Static	ENSG00000088280.20	ASAP3	2.21178e-09	8.23334	0.788052	42.4707	7.17494e-11
	STR	Static	ENSG00000130741.11	EIF2S3	2.21434e-09	9.00017	-0.406615	42.4663	7.19103e-11
	STR	Static	ENSG00000255102.1	ENSG00000255102	2.24529e-09	8.08107	0.899948	42.437	7.29946e-11
	STR	Static	ENSG00000279161.1	ENSG00000279161	2.26793e-09	8.10495	0.883159	42.4153	7.38103e-11
	STR	Static	ENSG00000246705.5	H2AJ	2.28311e-09	8.33398	-0.734866	42.4001	7.43847e-11
	STR	Static	ENSG00000110880.11	CORO1C	2.42535e-09	8.31963	0.717942	42.2798	7.91041e-11
	STR	Static	ENSG00000113448.21	PDE4D	2.44859e-09	9.72658	0.461936	42.2591	7.99483e-11
	STR	Static	ENSG00000005022.6	SLC25A5	2.44973e-09	8.78685	-0.545327	42.2561	8.00718e-11
	STR	Static	ENSG00000173757.11	STAT5B	2.61193e-09	8.27287	0.788809	42.1286	8.54653e-11
	STR	Static	ENSG00000037637.11	FBXO42	2.65574e-09	8.27269	0.738963	42.0939	8.69924e-11
	STR	Static	ENSG00000146950.13	SHROOM2	2.84807e-09	8.17562	0.893274	41.9551	9.33923e-11
	STR	Static	ENSG00000104388.15	RAB2A	2.94963e-09	8.9039	0.444077	41.8845	9.68264e-11
	STR	Static	ENSG00000092820.19	EZR	3.08734e-09	8.09065	0.940144	41.7911	1.01564e-10
	STR	Static	ENSG00000198752.11	CDC42BPB	3.11839e-09	8.30863	0.695511	41.7695	1.02696e-10
	STR	Static	ENSG00000232611.1	ENSG00000232611	3.13031e-09	8.10982	0.843953	41.7599	1.03198e-10
	STR	Static	ENSG00000133835.18	HSD17B4	3.14293e-09	8.31064	0.711541	41.75	1.03725e-10
	STR	Static	ENSG00000092148.14	HECTD1	3.15638e-09	8.67688	0.528516	41.7395	1.0428e-10
	STR	Static	ENSG00000099917.17	MED15	3.16667e-09	8.13871	0.824142	41.7311	1.04731e-10
	STR	Static	ENSG00000141568.21	FOXK2	3.17852e-09	8.27954	0.740655	41.7217	1.05235e-10
	STR	Static	ENSG00000138413.14	IDH1	3.23055e-09	8.19477	0.811017	41.6879	1.07071e-10
	STR	Static	ENSG00000075624.17	ACTB	3.42185e-09	11.4134	0.314079	41.5733	1.13533e-10
	STR	Static	ENSG00000040608.14	RTN4R	3.42185e-09	8.07479	0.848776	41.5713	1.13652e-10
	STR	Static	ENSG00000213626.13	LBH	3.5076e-09	8.46188	0.729482	41.5208	1.16624e-10
	STR	Static	ENSG00000139083.11	ETV6	3.74202e-09	8.45968	0.653385	41.3923	1.2455e-10
	STR	Static	ENSG00000141564.16	RPTOR	3.75395e-09	8.25782	0.794364	41.384	1.25079e-10
	STR	Static	ENSG00000082438.18	COBLL1	3.75408e-09	8.19089	0.954556	41.3818	1.25215e-10
	STR	Static	ENSG00000071242.12	RPS6KA2	3.85571e-09	8.1977	0.930415	41.3276	1.28741e-10
	STR	Static	ENSG00000107779.15	BMPR1A	3.86738e-09	8.74858	0.541719	41.3196	1.29267e-10
	STR	Static	ENSG00000146776.15	ATXN7L1	4.11167e-09	8.33231	0.76819	41.1978	1.37576e-10
	STR	Static	ENSG00000116251.11	RPL22	4.55929e-09	9.52693	-0.32583	40.9917	1.52875e-10
	STR	Static	ENSG00000177600.9	RPLP2	4.74293e-09	10.0673	-0.320944	40.9112	1.59306e-10
	STR	Static	ENSG00000105640.13	RPL18A	4.74293e-09	10.9349	-0.309733	40.9105	1.59366e-10
	STR	Static	ENSG00000116729.14	WLS	4.7507e-09	8.56406	0.557922	40.9052	1.59794e-10
	STR	Static	ENSG00000006831.10	ADIPOR2	4.81609e-09	8.33219	0.706987	40.8765	1.62163e-10
	STR	Static	ENSG00000078687.18	TNRC6C	4.9913e-09	8.4402	0.610843	40.8046	1.68238e-10
	STR	Static	ENSG00000095637.23	SORBS1	5.04657e-09	8.74492	0.633323	40.781	1.70279e-10
	STR	Static	ENSG00000187479.9	C11orf96	5.07513e-09	8.20927	-0.845051	40.768	1.71421e-10
	STR	Static	ENSG00000182551.14	ADI1	5.11013e-09	8.2825	0.722471	40.7525	1.72783e-10
	STR	Static	ENSG00000197102.14	DYNC1H1	5.16248e-09	8.71333	0.509399	40.7305	1.74735e-10
	STR	Static	ENSG00000164587.13	RPS14	5.26429e-09	11.6116	-0.291012	40.6894	1.78455e-10
	STR	Static	ENSG00000072134.16	EPN2	5.3803e-09	8.5474	0.571829	40.6437	1.82675e-10
	STR	Static	ENSG00000137154.13	RPS6	5.38797e-09	11.0622	-0.30837	40.6389	1.83125e-10
	STR	Static	ENSG00000133124.12	IRS4	5.48567e-09	8.04802	0.825939	40.6018	1.86639e-10
	STR	Static	ENSG00000266028.8	SRGAP2	5.50147e-09	8.373	0.87051	40.5941	1.8737e-10
	STR	Static	ENSG00000154783.12	FGD5	5.57645e-09	8.07687	0.868645	40.5656	1.9012e-10
	STR	Static	ENSG00000179222.18	MAGED1	5.59366e-09	8.79297	0.484383	40.5576	1.90903e-10
	STR	Static	ENSG00000146426.19	TIAM2	5.68809e-09	8.6087	0.654025	40.5229	1.94326e-10
	STR	Static	ENSG00000102935.12	ZNF423	6.13945e-09	8.38367	0.725417	40.3717	2.09962e-10
	STR	Static	ENSG00000104341.17	LAPTM4B	6.28217e-09	8.71776	0.61369	40.3248	2.15064e-10
	STR	Static	ENSG00000092051.18	JPH4	6.31764e-09	8.28252	0.716417	40.3118	2.16501e-10
	STR	Static	ENSG00000132694.19	ARHGEF11	6.43673e-09	8.32868	0.701248	40.2733	2.20808e-10
	STR	Static	ENSG00000148143.13	ZNF462	6.48838e-09	8.43346	0.666046	40.2557	2.22808e-10
	STR	Static	ENSG00000164830.19	OXR1	6.60748e-09	9.06905	0.565776	40.2181	2.27131e-10
	STR	Static	ENSG00000198162.12	MAN1A2	6.81284e-09	8.49449	0.589065	40.1563	2.34429e-10
	STR	Static	ENSG00000091986.16	CCDC80	6.84833e-09	8.63885	-0.660176	40.1442	2.35892e-10
	STR	Static	ENSG00000228716.7	DHFR	6.89872e-09	8.53384	0.596149	40.1279	2.3787e-10
	STR	Static	ENSG00000135698.10	MPHOSPH6	6.95977e-09	8.211	0.785112	40.1087	2.4022e-10
	STR	Static	ENSG00000196369.12	SRGAP2B	7.24591e-09	8.40189	0.865282	40.028	2.50351e-10
	STR	Static	ENSG00000124126.14	PREX1	7.28895e-09	8.12927	0.853114	40.0144	2.52095e-10
	STR	Static	ENSG00000197635.11	DPP4	7.34554e-09	8.03115	0.713147	39.9973	2.5431e-10
	STR	Static	ENSG00000129625.13	REEP5	7.40488e-09	8.27205	0.72723	39.9796	2.56625e-10
	STR	Static	ENSG00000125844.17	RRBP1	7.44566e-09	9.18867	0.407856	39.9647	2.58593e-10
	STR	Static	ENSG00000102317.18	RBM3	7.44566e-09	8.96153	-0.436359	39.9637	2.58729e-10
	STR	Static	ENSG00000102898.13	NUTF2	7.44566e-09	8.46327	-0.559614	39.963	2.58825e-10
	STR	Static	ENSG00000184014.9	DENND5A	7.6062e-09	8.43537	0.682617	39.9193	2.64673e-10
	STR	Static	ENSG00000148516.23	ZEB1	7.65464e-09	8.7923	-0.751494	39.9049	2.66628e-10
	STR	Static	ENSG00000090863.12	GLG1	7.9205e-09	8.85691	0.460075	39.8363	2.76167e-10
	STR	Static	ENSG00000125386.16	FAM193A	8.11424e-09	8.49139	0.615213	39.7869	2.8324e-10
	STR	Static	ENSG00000052795.13	FNIP2	8.11424e-09	8.28019	0.728002	39.7851	2.83493e-10
	STR	Static	ENSG00000130303.14	BST2	8.30424e-09	8.50858	-0.732572	39.738	2.90423e-10
	STR	Static	ENSG00000254929.6	ENSG00000254929	8.40321e-09	8.24322	0.911271	39.7129	2.9418e-10
	STR	Static	ENSG00000226440.7	LAMA4-AS1	8.55886e-09	8.07299	-0.775601	39.6751	2.9993e-10
	STR	Static	ENSG00000144560.16	VGLL4	8.74815e-09	8.93271	0.460047	39.6304	3.06872e-10
	STR	Static	ENSG00000156508.19	EEF1A1	8.76519e-09	12.6521	-0.278186	39.6246	3.07778e-10
	STR	Static	ENSG00000204138.13	PHACTR4	8.85759e-09	8.56902	0.595522	39.6022	3.11334e-10
	STR	Static	ENSG00000048707.15	VPS13D	8.94952e-09	8.36828	0.679044	39.5801	3.1488e-10
	STR	Static	ENSG00000125388.20	GRK4	9.02188e-09	8.20082	0.822817	39.5624	3.17743e-10
	STR	Static	ENSG00000272888.8	CHASERR	9.18942e-09	8.79504	-0.44732	39.5245	3.23967e-10
	STR	Static	ENSG00000136153.20	LMO7	9.28237e-09	8.11345	0.909526	39.5029	3.27571e-10
	STR	Static	ENSG00000115970.19	THADA	9.41296e-09	8.35283	0.697041	39.4737	3.32511e-10
	STR	Static	ENSG00000172985.11	SH3RF3	9.52445e-09	8.23707	0.975231	39.4487	3.36784e-10
	STR	Static	ENSG00000186047.11	DLEU7	9.66196e-09	8.03979	-0.78987	39.4188	3.41986e-10
	STR	Static	ENSG00000079931.15	MOXD1	9.76932e-09	9.61325	0.469173	39.3953	3.4613e-10
	STR	Static	ENSG00000128928.10	IVD	9.8007e-09	8.13679	0.809184	39.3871	3.47587e-10
	STR	Static	ENSG00000054965.11	FAM168A	9.82719e-09	8.42373	0.666108	39.3799	3.48872e-10
	STR	Static	ENSG00000078142.14	PIK3C3	1.00625e-08	8.3513	0.676477	39.3318	3.57578e-10
	STR	Static	ENSG00000226864.3	ATE1OSP	1.02239e-08	8.14173	0.850863	39.2987	3.63675e-10
	STR	Static	ENSG00000111666.11	CHPT1	1.09357e-08	8.23228	0.724311	39.1654	3.89378e-10
	STR	Static	ENSG00000287979.1	ENSG00000287979	1.13222e-08	8.01235	-0.531279	39.0957	4.03538e-10
	STR	Static	ENSG00000154309.9	DISP1	1.14536e-08	8.32337	0.781976	39.0712	4.08627e-10
	STR	Static	ENSG00000270604.5	HCG17	1.19358e-08	8.57685	0.587829	38.9888	4.26248e-10
	STR	Static	ENSG00000291118.1	ZNF767P	1.24839e-08	8.25408	0.741342	38.8992	4.46262e-10
	STR	Static	ENSG00000134986.14	NREP	1.28072e-08	9.74287	0.324596	38.8465	4.58474e-10
	STR	Static	ENSG00000127124.16	HIVEP3	1.28072e-08	8.20309	0.815348	38.8455	4.5872e-10
	STR	Static	ENSG00000205531.14	NAP1L4	1.34805e-08	8.57684	0.545006	38.7435	4.83309e-10
	STR	Static	ENSG00000197386.14	HTT	1.38344e-08	8.26304	0.715744	38.691	4.96486e-10
	STR	Static	ENSG00000158467.17	AHCYL2	1.38669e-08	8.37405	0.767628	38.6845	4.98137e-10
	STR	Static	ENSG00000187605.16	TET3	1.40157e-08	8.2654	0.774044	38.6618	5.03977e-10
	STR	Static	ENSG00000117906.14	RCN2	1.40523e-08	8.94369	0.427029	38.6548	5.05789e-10
	STR	Static	ENSG00000120093.12	HOXB3	1.40595e-08	8.16632	0.793049	38.6519	5.06542e-10
	STR	Static	ENSG00000083857.15	FAT1	1.44081e-08	8.27434	0.77389	38.6022	5.19607e-10
	STR	Static	ENSG00000185591.10	SP1	1.46918e-08	8.23053	0.752133	38.5622	5.30356e-10
	STR	Static	ENSG00000177885.15	GRB2	1.49183e-08	8.32201	0.689672	38.5305	5.39056e-10
	STR	Static	ENSG00000281613.2	ENSG00000281613	1.53388e-08	8.0736	-0.764069	38.4743	5.54792e-10
	STR	Static	ENSG00000137177.20	KIF13A	1.53874e-08	8.53747	0.61356	38.4662	5.5709e-10
	STR	Static	ENSG00000030582.19	GRN	1.55041e-08	8.28664	0.665821	38.4496	5.61861e-10
	STR	Static	ENSG00000065883.18	CDK13	1.56973e-08	8.5767	0.561418	38.423	5.69581e-10
	STR	Static	ENSG00000270647.7	TAF15	1.56973e-08	8.66238	0.545358	38.4216	5.69966e-10
	STR	Static	ENSG00000060339.14	CCAR1	1.57218e-08	8.49417	0.58527	38.4167	5.71409e-10
	STR	Static	ENSG00000171943.12	SRGAP2C	1.59175e-08	8.39888	0.850545	38.3907	5.79083e-10
	STR	Static	ENSG00000290832.1	ENSG00000290832	1.60428e-08	8.26669	0.751236	38.3735	5.84206e-10
	STR	Static	ENSG00000072736.19	NFATC3	1.63252e-08	8.32216	0.697352	38.3376	5.95065e-10
	STR	Static	ENSG00000198589.15	LRBA	1.65694e-08	8.62026	0.606592	38.3059	6.04788e-10
	STR	Static	ENSG00000179772.8	FOXS1	1.65694e-08	8.14036	-0.832842	38.3048	6.05131e-10
	STR	Static	ENSG00000049540.19	ELN	1.65918e-08	8.50176	-0.657478	38.3003	6.06531e-10
	STR	Static	ENSG00000187068.3	C3orf70	1.6624e-08	8.11714	0.811301	38.2946	6.08295e-10
	STR	Static	ENSG00000078140.14	UBE2K	1.70538e-08	8.67393	0.536261	38.243	6.24623e-10
	STR	Static	ENSG00000148468.17	FAM171A1	1.78082e-08	8.44637	0.599846	38.1566	6.52879e-10
	STR	Static	ENSG00000101955.15	SRPX	1.8786e-08	8.39228	0.729015	38.0504	6.89389e-10
	STR	Static	ENSG00000140548.10	ZNF710	1.98194e-08	8.11736	0.830292	37.9441	7.28009e-10
	STR	Static	ENSG00000146433.10	TMEM181	1.98354e-08	8.17268	0.789711	37.9407	7.29294e-10
	STR	Static	ENSG00000188157.15	AGRN	2.02763e-08	8.1419	-0.727507	37.8959	7.46217e-10
	STR	Static	ENSG00000105717.14	PBX4	2.0876e-08	8.10816	0.833655	37.8372	7.69021e-10
	STR	Static	ENSG00000118705.18	RPN2	2.09963e-08	8.49453	0.604021	37.8241	7.74192e-10
	STR	Static	ENSG00000129103.19	SUMF2	2.20178e-08	8.28395	0.666688	37.7296	8.12635e-10
	STR	Static	ENSG00000068745.15	IP6K2	2.2679e-08	8.5597	0.52727	37.67	8.37833e-10
	STR	Static	ENSG00000119655.11	NPC2	2.36593e-08	8.77542	0.506745	37.5856	8.74883e-10
	STR	Static	ENSG00000198108.4	CHSY3	2.38318e-08	8.41948	0.853673	37.5696	8.821e-10
	STR	Static	ENSG00000048471.14	SNX29	2.59947e-08	8.30537	0.692778	37.3983	9.6307e-10
	STR	Static	ENSG00000164190.19	NIPBL	2.61725e-08	8.80434	0.496486	37.3831	9.70579e-10
	STR	Static	ENSG00000171729.14	TMEM51	2.67856e-08	8.17395	0.824983	37.3343	9.95201e-10
	STR	Static	ENSG00000155660.11	PDIA4	2.7187e-08	8.38866	0.623285	37.3034	1.01107e-09
	STR	Static	ENSG00000125648.15	SLC25A23	2.75624e-08	8.12579	0.790078	37.2748	1.026e-09
	STR	Static	ENSG00000275342.6	PRAG1	2.9079e-08	8.19315	0.892251	37.1685	1.08348e-09
	STR	Static	ENSG00000136448.13	NMT1	2.98555e-08	8.27247	0.688754	37.1153	1.11346e-09
	STR	Static	ENSG00000134324.12	LPIN1	3.05701e-08	8.16112	0.77464	37.0655	1.14227e-09
	STR	Static	ENSG00000173482.17	PTPRM	3.09026e-08	8.87467	0.608251	37.0426	1.15578e-09
	STR	Static	ENSG00000115268.10	RPS15	3.09152e-08	10.5569	-0.287953	37.04	1.15733e-09
	STR	Static	ENSG00000078403.17	MLLT10	3.09679e-08	8.53898	0.560803	37.0348	1.1604e-09
	STR	Static	ENSG00000169891.18	REPS2	3.11118e-08	8.21733	0.819435	37.0239	1.16688e-09
	STR	Static	ENSG00000136531.19	SCN2A	3.1942e-08	8.0692	0.814357	36.9708	1.19915e-09
	STR	Static	ENSG00000008294.22	SPAG9	3.23593e-08	8.59395	0.503256	36.9436	1.21595e-09
	STR	Static	ENSG00000182150.19	ERCC6L2	3.30182e-08	8.46188	0.59575	36.9025	1.24187e-09
	STR	Static	ENSG00000151468.11	CCDC3	3.39117e-08	8.15302	0.895424	36.8486	1.27667e-09
	STR	Static	ENSG00000067064.13	IDI1	3.46798e-08	8.33394	0.75465	36.8031	1.30681e-09
	STR	Static	ENSG00000145506.14	NKD2	3.55131e-08	8.04464	0.734903	36.755	1.33946e-09
	STR	Static	ENSG00000196141.14	SPATS2L	3.55491e-08	9.10059	0.521363	36.7512	1.34207e-09
	STR	Static	ENSG00000104687.14	GSR	3.59368e-08	8.11627	0.774047	36.7283	1.35797e-09
	STR	Static	ENSG00000090776.6	EFNB1	3.67571e-08	8.40976	0.647288	36.6824	1.39026e-09
	STR	Static	ENSG00000241288.8	LINC02614	3.78469e-08	8.30839	0.746861	36.6237	1.43281e-09
	STR	Static	ENSG00000092439.16	TRPM7	3.85891e-08	8.5052	0.565954	36.584	1.46226e-09
	STR	Static	ENSG00000115355.18	CCDC88A	3.88628e-08	8.67403	0.560792	36.5684	1.474e-09
	STR	Static	ENSG00000065717.16	TLE2	3.93433e-08	8.12074	0.793787	36.5427	1.49361e-09
	STR	Static	ENSG00000148358.21	GPR107	4.00454e-08	8.2949	0.649788	36.5064	1.52168e-09
	STR	Static	ENSG00000225484.7	NUTM2B-AS1	4.11285e-08	8.6751	0.536545	36.4526	1.56428e-09
	STR	Static	ENSG00000238083.10	LRRC37A2	4.20836e-08	8.32482	0.718042	36.406	1.60208e-09
	STR	Static	ENSG00000170889.14	RPS9	4.33891e-08	11.0044	-0.279441	36.3447	1.65331e-09
	STR	Static	ENSG00000137942.18	FNBP1L	4.50929e-08	8.58757	0.521069	36.266	1.72141e-09
	STR	Static	ENSG00000101935.13	AMMECR1	4.78381e-08	8.23562	0.720321	36.149	1.82789e-09
	STR	Static	ENSG00000263878.2	DLGAP1-AS4	4.79077e-08	8.06664	0.867213	36.1444	1.83223e-09
	STR	Static	ENSG00000125107.19	CNOT1	4.81975e-08	8.33693	0.62904	36.1309	1.84501e-09
	STR	Static	ENSG00000225470.9	JPX	4.8242e-08	9.25781	0.365596	36.1273	1.84841e-09
	STR	Static	ENSG00000106546.14	AHR	4.88013e-08	8.17635	0.730594	36.103	1.87156e-09
	STR	Static	ENSG00000204120.16	GIGYF2	5.22587e-08	8.59812	0.51232	35.9679	2.00599e-09
	STR	Static	ENSG00000182446.15	NPLOC4	5.26333e-08	8.17128	0.73179	35.9522	2.02222e-09
	STR	Static	ENSG00000162407.9	PLPP3	5.30818e-08	8.66701	0.652144	35.9338	2.04132e-09
	STR	Static	ENSG00000116350.18	SRSF4	5.38926e-08	8.66599	0.471756	35.9025	2.0744e-09
	STR	Static	ENSG00000115758.14	ODC1	5.41737e-08	8.32727	0.703592	35.8906	2.08712e-09
	STR	Static	ENSG00000082068.9	WDR70	5.48846e-08	8.61168	0.522891	35.8634	2.11644e-09
	STR	Static	ENSG00000167508.12	MVD	5.56751e-08	8.15019	0.789882	35.8338	2.14888e-09
	STR	Static	ENSG00000285629.1	ENSG00000285629	5.58757e-08	9.45718	-0.322812	35.825	2.15859e-09
	STR	Static	ENSG00000198467.16	TPM2	5.80768e-08	9.29485	0.467879	35.748	2.24567e-09
	STR	Static	ENSG00000163697.18	APBB2	5.85225e-08	8.98806	0.520664	35.7313	2.26496e-09
	STR	Static	ENSG00000143869.7	GDF7	5.85863e-08	8.0396	0.719059	35.7274	2.26949e-09
	STR	Static	ENSG00000156976.17	EIF4A2	5.9535e-08	8.9773	0.414358	35.6943	2.30834e-09
	STR	Static	ENSG00000257103.9	LSM14A	6.10743e-08	8.67709	0.484943	35.6428	2.37017e-09
	STR	Static	ENSG00000110066.16	KMT5B	6.11811e-08	8.43578	0.569881	35.6377	2.37647e-09
	STR	Static	ENSG00000136720.7	HS6ST1	6.1479e-08	8.10579	0.793206	35.6265	2.3902e-09
	STR	Static	ENSG00000132669.14	RIN2	6.18511e-08	8.42609	0.695073	35.6129	2.40684e-09
	STR	Static	ENSG00000289346.1	ENSG00000289346	6.36203e-08	8.5031	0.710634	35.5562	2.47793e-09
	STR	Static	ENSG00000047188.16	YTHDC2	6.50262e-08	8.48174	0.582212	35.5101	2.53726e-09
	STR	Static	ENSG00000091622.16	PITPNM3	6.53919e-08	8.05021	0.752032	35.4975	2.55383e-09
	STR	Static	ENSG00000140153.18	WDR20	6.69502e-08	8.27041	0.689702	35.4498	2.61704e-09
	STR	Static	ENSG00000116016.14	EPAS1	6.8076e-08	8.04104	0.710971	35.4156	2.66345e-09
	STR	Static	ENSG00000288602.1	C8orf44-SGK3	6.87365e-08	8.24661	0.712761	35.395	2.69171e-09
	STR	Static	ENSG00000168137.20	SETD5	6.93318e-08	8.89213	0.409003	35.3765	2.71746e-09
	STR	Static	ENSG00000145495.17	MARCHF6	6.95003e-08	8.87166	0.449235	35.37	2.72651e-09
	STR	Static	ENSG00000119888.11	EPCAM	6.95323e-08	8.1338	0.788793	35.3674	2.73021e-09
	STR	Static	ENSG00000163171.8	CDC42EP3	6.96894e-08	8.12045	0.841221	35.3612	2.73883e-09
	STR	Static	ENSG00000115977.21	AAK1	7.16315e-08	8.47111	0.574866	35.3042	2.8202e-09
	STR	Static	ENSG00000235257.11	ITGA9-AS1	7.43347e-08	8.36195	0.640393	35.2303	2.92924e-09
	STR	Static	ENSG00000011465.18	DCN	7.45081e-08	10.9237	0.425529	35.2241	2.93869e-09
	STR	Static	ENSG00000242590.1	ENSG00000242590	7.60815e-08	8.12462	-0.712405	35.1816	3.00343e-09
	STR	Static	ENSG00000150457.9	LATS2	7.72236e-08	8.1812	0.780063	35.1509	3.05123e-09
	STR	Static	ENSG00000227081.5	RPS27P3	7.82289e-08	8.33328	-0.605365	35.124	3.09371e-09
	STR	Static	ENSG00000078269.15	SYNJ2	7.85509e-08	8.18208	0.796108	35.1142	3.1092e-09
	STR	Static	ENSG00000166167.18	BTRC	7.91645e-08	8.48611	0.590388	35.0973	3.13627e-09
	STR	Static	ENSG00000254409.3	ENSG00000254409	7.91803e-08	8.23977	-0.789042	35.0952	3.13969e-09
	STR	Static	ENSG00000226688.9	ENTPD1-AS1	7.94648e-08	8.23009	0.726854	35.0865	3.15376e-09
	STR	Static	ENSG00000008311.16	AASS	8.02435e-08	8.24791	0.716336	35.0658	3.18749e-09
	STR	Static	ENSG00000156467.10	UQCRB	8.16037e-08	9.00886	-0.38799	35.0314	3.24439e-09
	STR	Static	ENSG00000174469.23	CNTNAP2	8.3391e-08	9.49695	0.933333	34.9874	3.31839e-09
	STR	Static	ENSG00000068781.21	STON1-GTF2A1L	8.37249e-08	8.19822	0.72729	34.9779	3.33462e-09
	STR	Static	ENSG00000116459.11	ATP5PB	8.55598e-08	8.46629	0.543123	34.934	3.41071e-09
	STR	Static	ENSG00000136603.15	SKIL	8.56262e-08	8.70103	0.511028	34.9308	3.41637e-09
	STR	Static	ENSG00000166734.20	GOLM2	8.68966e-08	8.70348	0.494284	34.9004	3.47012e-09
	STR	Static	ENSG00000110092.4	CCND1	8.73007e-08	8.27716	0.809569	34.8891	3.49021e-09
	STR	Static	ENSG00000136732.16	GYPC	8.73007e-08	8.36765	-0.60483	34.8879	3.4924e-09
	STR	Static	ENSG00000131558.15	EXOC4	8.88421e-08	8.93817	0.48056	34.8521	3.55718e-09
	STR	Static	ENSG00000171862.15	PTEN	8.92626e-08	9.01428	0.491302	34.8412	3.57716e-09
	STR	Static	ENSG00000185668.8	POU3F1	9.19628e-08	8.05184	0.802787	34.7815	3.68861e-09
	STR	Static	ENSG00000166225.9	FRS2	9.22958e-08	8.48825	0.532085	34.7728	3.70521e-09
	STR	Static	ENSG00000012660.14	ELOVL5	9.27976e-08	8.29405	0.68563	34.7605	3.72862e-09
	STR	Static	ENSG00000155903.14	RASA2	9.33647e-08	8.40237	0.639251	34.7469	3.75469e-09
	STR	Static	ENSG00000176095.12	IP6K1	9.35073e-08	8.27509	0.694828	34.7423	3.76372e-09
	STR	Static	ENSG00000153914.16	SREK1	9.50884e-08	8.52141	0.527943	34.7079	3.8307e-09
	STR	Static	ENSG00000006042.12	TMEM98	9.62692e-08	8.6696	0.491578	34.6822	3.88166e-09
	STR	Static	ENSG00000181827.16	RFX7	9.72166e-08	8.53869	0.623928	34.6614	3.92328e-09
	STR	Static	ENSG00000156110.15	ADK	9.72211e-08	8.44787	0.638285	34.6596	3.92688e-09
	STR	Static	ENSG00000172765.19	TMCC1	9.97633e-08	8.66184	0.538491	34.6077	4.03307e-09
	STR	Static	ENSG00000182326.17	C1S	1.01558e-07	8.20602	0.713215	34.5713	4.10919e-09
	STR	Static	ENSG00000115904.15	SOS1	1.02272e-07	8.66611	0.50763	34.556	4.14168e-09
	STR	Static	ENSG00000072682.20	P4HA2	1.02552e-07	8.1845	0.764136	34.549	4.15664e-09
	STR	Static	ENSG00000196504.21	PRPF40A	1.034e-07	8.6408	0.48585	34.5302	4.1969e-09
	STR	Static	ENSG00000249437.8	NAIP	1.034e-07	8.15864	0.891314	34.5296	4.19827e-09
	STR	Static	ENSG00000112701.18	SENP6	1.03826e-07	8.82789	0.434565	34.5199	4.21925e-09
	STR	Static	ENSG00000177311.12	ZBTB38	1.06097e-07	8.31664	0.666425	34.4761	4.31527e-09
	STR	Static	ENSG00000249859.14	PVT1	1.07261e-07	8.19376	0.859852	34.4531	4.36637e-09
	STR	Static	ENSG00000198832.11	SELENOM	1.08748e-07	8.42189	-0.60543	34.4247	4.43071e-09
	STR	Static	ENSG00000181019.13	NQO1	1.12304e-07	8.14232	0.752706	34.3604	4.57957e-09
	STR	Static	ENSG00000070778.13	PTPN21	1.14342e-07	8.21484	0.709641	34.3237	4.6667e-09
	STR	Static	ENSG00000140937.14	CDH11	1.14887e-07	10.2483	0.317545	34.3127	4.69298e-09
	STR	Static	ENSG00000111052.8	LIN7A	1.15031e-07	8.33059	0.80782	34.3086	4.70291e-09
	STR	Static	ENSG00000183506.17	PI4KAP2	1.16586e-07	8.19067	0.708414	34.2808	4.77058e-09
	STR	Static	ENSG00000196792.12	STRN3	1.18255e-07	8.61829	0.512899	34.2515	4.84303e-09
	STR	Static	ENSG00000164684.13	ZNF704	1.18403e-07	8.83975	0.541014	34.2474	4.85327e-09
	STR	Static	ENSG00000087095.13	NLK	1.19317e-07	8.29886	0.675211	34.2308	4.89493e-09
	STR	Static	ENSG00000143951.16	WDPCP	1.22477e-07	8.50026	0.624569	34.1782	5.02887e-09
	STR	Static	ENSG00000173660.12	UQCRH	1.23159e-07	9.25494	-0.354831	34.1657	5.06122e-09
	STR	Static	ENSG00000183971.10	NPW	1.2475e-07	8.48419	-0.667666	34.1391	5.13097e-09
	STR	Static	ENSG00000107863.20	ARHGAP21	1.25067e-07	8.50824	0.581746	34.1325	5.14841e-09
	STR	Static	ENSG00000151617.17	EDNRA	1.26319e-07	9.59976	0.406165	34.1115	5.20439e-09
	STR	Static	ENSG00000147548.17	NSD3	1.27028e-07	8.66938	0.483829	34.0989	5.2381e-09
	STR	Static	ENSG00000109466.14	KLHL2	1.29e-07	8.10403	0.80138	34.0673	5.32394e-09
	STR	Static	ENSG00000286863.2	ENSG00000286863	1.29555e-07	8.21559	0.98165	34.0573	5.35139e-09
	STR	Static	ENSG00000250619.1	ENSG00000250619	1.30111e-07	8.01879	-0.591684	34.0473	5.37894e-09
	STR	Static	ENSG00000166016.6	ABTB2	1.31359e-07	8.05624	0.85001	34.027	5.43514e-09
	STR	Static	ENSG00000077147.16	TM9SF3	1.31678e-07	8.62913	0.468809	34.0207	5.45298e-09
	STR	Static	ENSG00000108021.22	TASOR2	1.36687e-07	8.43136	0.611485	33.9464	5.66522e-09
	STR	Static	ENSG00000169084.15	DHRSX	1.3782e-07	8.39547	0.623281	33.9287	5.71704e-09
	STR	Static	ENSG00000215196.5	BASP1-AS1	1.39618e-07	8.06149	0.850401	33.9018	5.79654e-09
	STR	Static	ENSG00000114784.4	EIF1B	1.41308e-07	8.53694	-0.483574	33.8767	5.87168e-09
	STR	Static	ENSG00000227398.6	KIF9-AS1	1.41864e-07	8.26409	0.726093	33.8675	5.89975e-09
	STR	Static	ENSG00000166446.15	CDYL2	1.4451e-07	8.0948	0.822517	33.8299	6.01488e-09
	STR	Static	ENSG00000152092.16	ASTN1	1.46968e-07	8.10166	0.898059	33.7954	6.12239e-09
	STR	Static	ENSG00000166326.7	TRIM44	1.47749e-07	8.63489	0.489671	33.7834	6.16009e-09
	STR	Static	ENSG00000138615.6	CILP	1.49262e-07	8.04371	-0.745802	33.762	6.22842e-09
	STR	Static	ENSG00000101004.16	NINL	1.51039e-07	8.26364	0.66856	33.7373	6.3079e-09
	STR	Static	ENSG00000151422.14	FER	1.51251e-07	8.69699	0.528631	33.7329	6.32208e-09
	STR	Static	ENSG00000291102.1	GUSBP1	1.51594e-07	8.6201	0.576579	33.7269	6.34173e-09
	STR	Static	ENSG00000180660.9	MAB21L1	1.53321e-07	8.01011	-0.466095	33.7032	6.41938e-09
	STR	Static	ENSG00000204767.4	INSYN2B	1.53694e-07	8.13482	0.875577	33.6969	6.4404e-09
	STR	Static	ENSG00000076321.11	KLHL20	1.56272e-07	8.37598	0.626133	33.6613	6.55943e-09
	STR	Static	ENSG00000156671.15	SAMD8	1.56728e-07	8.18989	0.73088	33.6539	6.58412e-09
	STR	Static	ENSG00000285330.1	ENSG00000285330	1.61652e-07	8.48785	0.593275	33.5922	6.79663e-09
	STR	Static	ENSG00000119280.17	C1orf198	1.61738e-07	8.29982	0.65506	33.5895	6.80594e-09
	STR	Static	ENSG00000121644.19	DESI2	1.62427e-07	8.47025	0.545	33.5796	6.84064e-09
	STR	Static	ENSG00000160584.17	SIK3	1.6374e-07	8.52806	0.584769	33.5623	6.9017e-09
	STR	Static	ENSG00000104044.16	OCA2	1.64413e-07	8.67751	0.649571	33.5527	6.93586e-09
	STR	Static	ENSG00000180891.13	CUEDC1	1.66083e-07	8.25647	0.677116	33.5314	7.01215e-09
	STR	Static	ENSG00000127914.19	AKAP9	1.69081e-07	8.81056	0.454875	33.495	7.14468e-09
	STR	Static	ENSG00000115944.15	COX7A2L	1.69667e-07	8.77002	-0.435063	33.4867	7.17541e-09
	STR	Static	ENSG00000188643.11	S100A16	1.69812e-07	8.24174	0.669585	33.4834	7.18754e-09
	STR	Static	ENSG00000143799.14	PARP1	1.73458e-07	8.52686	0.567906	33.4405	7.34795e-09
	STR	Static	ENSG00000290770.1	MFSD14CP	1.73562e-07	8.47334	0.585045	33.4377	7.35846e-09
	STR	Static	ENSG00000169174.12	PCSK9	1.73987e-07	8.03309	0.65634	33.4313	7.38259e-09
	STR	Static	ENSG00000106617.16	PRKAG2	1.74913e-07	8.03742	0.68729	33.4194	7.42805e-09
	STR	Static	ENSG00000168807.17	SNTB2	1.77248e-07	8.48221	0.60773	33.392	7.53342e-09
	STR	Static	ENSG00000020577.14	SAMD4A	1.82886e-07	8.26957	0.772138	33.3295	7.77949e-09
	STR	Static	ENSG00000140367.12	UBE2Q2	1.8333e-07	8.36052	0.608797	33.3231	7.80486e-09
	STR	Static	ENSG00000148948.8	LRRC4C	1.84541e-07	9.06165	-0.623746	33.3087	7.86289e-09
	STR	Static	ENSG00000156463.18	SH3RF2	1.87988e-07	8.05053	-0.799499	33.2711	8.01639e-09
	STR	Static	ENSG00000185305.12	ARL15	1.92802e-07	8.71402	0.568559	33.2204	8.22846e-09
	STR	Static	ENSG00000232079.7	LINC01697	1.96578e-07	8.2008	-0.884402	33.1799	8.40151e-09
	STR	Static	ENSG00000164035.10	EMCN	1.96578e-07	8.47709	-0.685893	33.1794	8.40343e-09
	STR	Static	ENSG00000115896.17	PLCL1	1.9704e-07	8.64197	0.745877	33.1733	8.4301e-09
	STR	Static	ENSG00000106443.17	PHF14	2.012e-07	9.03043	0.3941	33.1311	8.61516e-09
	STR	Static	ENSG00000172733.12	PURG	2.03556e-07	8.33355	0.666315	33.1068	8.72322e-09
	STR	Static	ENSG00000173064.14	HECTD4	2.06234e-07	8.59922	0.50616	33.0789	8.8495e-09
	STR	Static	ENSG00000167283.9	ATP5MG	2.06234e-07	8.58073	-0.588051	33.0782	8.8525e-09
	STR	Static	ENSG00000134318.16	ROCK2	2.07701e-07	8.5904	0.527155	33.0628	8.92276e-09
	STR	Static	ENSG00000175084.13	DES	2.12738e-07	8.14106	-0.763108	33.0147	9.14663e-09
	STR	Static	ENSG00000173163.11	COMMD1	2.21492e-07	8.59771	0.514632	32.9347	9.5308e-09
	STR	Static	ENSG00000092969.12	TGFB2	2.21504e-07	8.34891	0.741568	32.933	9.53912e-09
	STR	Static	ENSG00000137478.15	FCHSD2	2.21839e-07	8.99547	0.470003	32.9285	9.56133e-09
	STR	Static	ENSG00000138078.16	PREPL	2.22505e-07	8.26308	0.656134	32.921	9.59791e-09
	STR	Static	ENSG00000123636.19	BAZ2B	2.30323e-07	9.08636	0.412005	32.8523	9.94322e-09
	STR	Static	ENSG00000092445.12	TYRO3	2.3594e-07	8.23985	0.668119	32.8039	1.0194e-08
	STR	Static	ENSG00000141127.15	PRPSAP2	2.42174e-07	8.24587	0.659775	32.7516	1.04719e-08
	STR	Static	ENSG00000136141.15	LRCH1	2.42518e-07	8.37568	0.651987	32.7473	1.04953e-08
	STR	Static	ENSG00000211450.11	SELENOH	2.43456e-07	8.12579	-0.777855	32.7382	1.05444e-08
	STR	Static	ENSG00000048649.14	RSF1	2.48745e-07	8.76171	0.445272	32.6948	1.07823e-08
	STR	Static	ENSG00000158286.13	RNF207	2.51603e-07	8.1676	0.749852	32.6711	1.0915e-08
	STR	Static	ENSG00000160062.15	ZBTB8A	2.53434e-07	8.25071	0.654102	32.6546	1.10076e-08
	STR	Static	ENSG00000153707.19	PTPRD	2.53434e-07	9.9927	0.61883	32.6538	1.10123e-08
	STR	Static	ENSG00000237877.8	LINC01473	2.5855e-07	8.58935	0.605959	32.6134	1.12437e-08
	STR	Static	ENSG00000137486.17	ARRB1	2.59311e-07	8.15006	0.709041	32.6061	1.12859e-08
	STR	Static	ENSG00000084733.11	RAB10	2.63856e-07	8.54058	0.509788	32.5708	1.1493e-08
	STR	Static	ENSG00000285547.1	ENSG00000285547	2.68546e-07	8.41781	0.524751	32.534	1.17128e-08
	STR	Static	ENSG00000134644.16	PUM1	2.68546e-07	8.82567	0.445951	32.5334	1.17162e-08
	STR	Static	ENSG00000054523.20	KIF1B	2.77642e-07	8.58538	0.529035	32.466	1.21296e-08
	STR	Static	ENSG00000112851.16	ERBIN	2.77642e-07	8.80751	0.451423	32.4655	1.21325e-08
	STR	Static	ENSG00000151532.15	VTI1A	2.94045e-07	8.46261	0.601214	32.3524	1.28597e-08
	STR	Static	ENSG00000100814.19	CCNB1IP1	2.94125e-07	8.44621	-0.516991	32.3503	1.28735e-08
	STR	Static	ENSG00000273398.6	ENSG00000273398	2.96199e-07	8.5006	0.52892	32.3351	1.29747e-08
	STR	Static	ENSG00000102606.20	ARHGEF7	2.98105e-07	8.31536	0.627363	32.3211	1.30687e-08
	STR	Static	ENSG00000103710.11	RASL12	3.01547e-07	8.14877	-0.694069	32.2972	1.32302e-08
	STR	Static	ENSG00000197959.15	DNM3	3.19272e-07	8.5428	-0.539553	32.1847	1.40191e-08
	STR	Static	ENSG00000251391.5	ENSG00000251391	3.215e-07	8.03916	0.712544	32.1687	1.41353e-08
	STR	Static	ENSG00000087274.19	ADD1	3.215e-07	8.68291	0.458033	32.1681	1.41396e-08
	STR	Static	ENSG00000145675.16	PIK3R1	3.25546e-07	8.66755	0.514082	32.1422	1.4329e-08
	STR	Static	ENSG00000183741.12	CBX6	3.32625e-07	8.39798	0.56785	32.0989	1.46523e-08
	STR	Static	ENSG00000106052.14	TAX1BP1	3.34816e-07	8.51416	0.525506	32.0846	1.47606e-08
	STR	Static	ENSG00000100767.17	PAPLN	3.3521e-07	8.28731	0.662075	32.0805	1.47913e-08
	STR	Static	ENSG00000163710.9	PCOLCE2	3.3521e-07	8.08272	0.856089	32.0792	1.48015e-08
	STR	Static	ENSG00000125845.7	BMP2	3.36446e-07	8.10624	0.779989	32.0705	1.48679e-08
	STR	Static	ENSG00000082805.21	ERC1	3.3965e-07	8.78094	0.464405	32.0505	1.50215e-08
	STR	Static	ENSG00000074054.21	CLASP1	3.39773e-07	8.67257	0.487336	32.0483	1.50389e-08
	STR	Static	ENSG00000150471.17	ADGRL3	3.40169e-07	8.78263	0.605615	32.0445	1.50684e-08
	STR	Static	ENSG00000259847.2	LINC02126	3.42991e-07	8.05239	-0.74228	32.0269	1.52054e-08
	STR	Static	ENSG00000181722.18	ZBTB20	3.49544e-07	9.45597	0.406943	31.987	1.55205e-08
	STR	Static	ENSG00000172156.4	CCL11	3.5667e-07	8.0637	-0.81189	31.945	1.58601e-08
	STR	Static	ENSG00000165632.9	TAF3	3.5667e-07	8.28109	0.682802	31.9448	1.5862e-08
	STR	Static	ENSG00000102893.18	PHKB	3.60156e-07	8.45287	0.556105	31.9243	1.60297e-08
	STR	Static	ENSG00000181191.12	PJA1	3.61847e-07	8.23799	0.660364	31.9137	1.61177e-08
	STR	Static	ENSG00000179818.17	PCBP1-AS1	3.66049e-07	8.39527	0.586762	31.8897	1.63178e-08
	STR	Static	ENSG00000132821.12	VSTM2L	3.66113e-07	8.06221	0.714005	31.8879	1.63335e-08
	STR	Static	ENSG00000152061.24	RABGAP1L	3.6945e-07	8.80074	0.521686	31.8687	1.64954e-08
	STR	Static	ENSG00000118200.15	CAMSAP2	3.69662e-07	8.45613	0.575062	31.8661	1.65179e-08
	STR	Static	ENSG00000128656.15	CHN1	3.72711e-07	8.19135	0.758844	31.8486	1.66672e-08
	STR	Static	ENSG00000163527.10	STT3B	3.75019e-07	8.45232	0.537255	31.8351	1.67836e-08
	STR	Static	ENSG00000151552.13	QDPR	3.79695e-07	8.23998	0.665763	31.8095	1.70063e-08
	STR	Static	ENSG00000070413.20	DGCR2	3.80784e-07	8.19464	0.687414	31.8008	1.70818e-08
	STR	Static	ENSG00000113273.17	ARSB	3.83986e-07	8.23892	0.745358	31.7831	1.7239e-08
	STR	Static	ENSG00000088882.8	CPXM1	3.98342e-07	8.37794	0.573902	31.7103	1.78975e-08
	STR	Static	ENSG00000166831.9	RBPMS2	3.98356e-07	8.0433	0.659172	31.7087	1.79122e-08
	STR	Static	ENSG00000157064.11	NMNAT2	4.00691e-07	8.10202	0.760442	31.6958	1.80313e-08
	STR	Static	ENSG00000091039.17	OSBPL8	4.0268e-07	8.712	0.480596	31.6847	1.81349e-08
	STR	Static	ENSG00000168434.13	COG7	4.10135e-07	8.25058	0.668308	31.6475	1.84851e-08
	STR	Static	ENSG00000137070.19	IL11RA	4.202e-07	8.5534	-0.491183	31.5989	1.89535e-08
	STR	Static	ENSG00000084676.16	NCOA1	4.25602e-07	9.1162	0.394498	31.5726	1.92121e-08
	STR	Static	ENSG00000251557.4	HNRNPKP3	4.28361e-07	8.17028	0.881346	31.5585	1.93518e-08
	STR	Static	ENSG00000240207.7	ENSG00000240207	4.32364e-07	8.05925	0.729554	31.539	1.95478e-08
	STR	Static	ENSG00000128602.11	SMO	4.35096e-07	8.31483	0.602092	31.5252	1.96867e-08
	STR	Static	ENSG00000127241.18	MASP1	4.41935e-07	8.03095	-0.621878	31.4934	2.00116e-08
	STR	Static	ENSG00000142449.13	FBN3	4.4817e-07	8.30129	0.66293	31.4647	2.03097e-08
	STR	Static	ENSG00000168028.15	RPSA	4.50055e-07	10.2422	-0.282808	31.4539	2.04228e-08
	STR	Static	ENSG00000237813.4	ENSG00000237813	4.50055e-07	8.03373	0.65972	31.4536	2.04268e-08
	STR	Static	ENSG00000233491.8	CDHR17P	4.5174e-07	8.0154	-0.541138	31.4448	2.05192e-08
	STR	Static	ENSG00000260428.3	SCX	4.56557e-07	8.0616	-0.762013	31.4227	2.0754e-08
	STR	Static	ENSG00000233478.1	ENSG00000233478	4.571e-07	8.03571	0.668197	31.4184	2.07995e-08
	STR	Static	ENSG00000148082.10	SHC3	4.571e-07	8.02717	0.617184	31.4174	2.08109e-08
	STR	Static	ENSG00000141255.13	SPATA22	4.71979e-07	8.04426	0.691739	31.3537	2.15049e-08
	STR	Static	ENSG00000172201.12	ID4	4.82173e-07	8.28774	0.77868	31.3107	2.19864e-08
	STR	Static	ENSG00000152952.14	PLOD2	4.86843e-07	8.62388	0.555935	31.2905	2.22164e-08
	STR	Static	ENSG00000173744.18	AGFG1	5.10123e-07	8.22595	0.630326	31.1983	2.32967e-08
	STR	Static	ENSG00000290926.1	LINC03006	5.14988e-07	8.27067	0.637408	31.1784	2.3537e-08
	STR	Static	ENSG00000180263.14	FGD6	5.17723e-07	8.23754	0.728769	31.1666	2.36802e-08
	STR	Static	ENSG00000183696.14	UPP1	5.19324e-07	8.01234	-0.496123	31.1591	2.37718e-08
	STR	Static	ENSG00000257704.4	INAFM1	5.23659e-07	8.22354	-0.659475	31.1415	2.39886e-08
	STR	Static	ENSG00000157657.15	ZNF618	5.62409e-07	8.62267	0.491771	31.0015	2.57835e-08
	STR	Static	ENSG00000135597.19	REPS1	5.6243e-07	8.30974	0.621107	30.9999	2.58043e-08
	STR	Static	ENSG00000116106.12	EPHA4	5.82933e-07	8.30275	-0.767432	30.9277	2.67819e-08
	STR	Static	ENSG00000240922.1	LSAMP-AS1	5.82933e-07	8.05608	0.682731	30.9274	2.6786e-08
	STR	Static	ENSG00000145569.6	OTULINL	6.02339e-07	8.07013	0.736889	30.8624	2.76989e-08
	STR	Static	ENSG00000147050.18	KDM6A	6.12698e-07	8.45567	0.557558	30.8278	2.81968e-08
	STR	Static	ENSG00000116774.12	OLFML3	6.15855e-07	9.11631	0.40166	30.8164	2.83637e-08
	STR	Static	ENSG00000254553.1	ENSG00000254553	6.18533e-07	8.17231	0.67331	30.8065	2.85088e-08
	STR	Static	ENSG00000102362.16	SYTL4	6.23266e-07	8.14879	0.738416	30.7902	2.87489e-08
	STR	Static	ENSG00000116406.20	EDEM3	6.25165e-07	8.22477	0.656928	30.7828	2.88585e-08
	STR	Static	ENSG00000257621.9	PSMA3-AS1	6.30243e-07	8.5872	0.488858	30.7656	2.91151e-08
	STR	Static	ENSG00000146535.14	GNA12	6.31963e-07	8.25957	0.637044	30.7589	2.92168e-08
	STR	Static	ENSG00000048991.18	R3HDM1	6.32175e-07	8.54113	0.553557	30.7567	2.92488e-08
	STR	Static	ENSG00000138698.15	RAP1GDS1	6.45332e-07	8.34891	0.641834	30.7153	2.98803e-08
	STR	Static	ENSG00000138814.17	PPP3CA	6.48171e-07	8.78335	0.475394	30.7053	3.00345e-08
	STR	Static	ENSG00000104517.13	UBR5	6.64691e-07	8.56571	0.501503	30.655	3.08234e-08
	STR	Static	ENSG00000103546.19	SLC6A2	6.92504e-07	8.01754	0.517793	30.574	3.21375e-08
	STR	Static	ENSG00000118402.6	ELOVL4	6.96491e-07	8.07807	0.720961	30.5614	3.2347e-08
	STR	Static	ENSG00000173905.9	GOLIM4	7.02473e-07	8.56741	0.48744	30.5418	3.26743e-08
	STR	Static	ENSG00000122507.21	BBS9	7.13541e-07	8.5862	0.554074	30.51	3.32142e-08
	STR	Static	ENSG00000054282.16	SDCCAG8	7.21701e-07	8.44599	0.554974	30.4865	3.36195e-08
	STR	Static	ENSG00000083720.13	OXCT1	7.26893e-07	8.17653	0.73851	30.471	3.389e-08
	STR	Static	ENSG00000023228.14	NDUFS1	7.26893e-07	8.31835	0.587452	30.4697	3.39124e-08
	STR	Static	ENSG00000188313.13	PLSCR1	7.2775e-07	8.37732	-0.575472	30.4659	3.3978e-08
	STR	Static	ENSG00000119707.14	RBM25	7.29022e-07	8.79302	0.385866	30.4611	3.40631e-08
	STR	Static	ENSG00000271793.2	ENSG00000271793	7.34594e-07	8.82283	0.420597	30.4449	3.43493e-08
	STR	Static	ENSG00000172915.20	NBEA	7.34692e-07	9.08495	-0.434478	30.4431	3.43797e-08
	STR	Static	ENSG00000028203.19	VEZT	7.56737e-07	8.53486	0.489851	30.3843	3.54379e-08
	STR	Static	ENSG00000280241.4	ENSG00000280241	7.61758e-07	8.13735	-0.774903	30.37	3.56999e-08
	STR	Static	ENSG00000144426.19	NBEAL1	7.62189e-07	8.62347	0.476648	30.3675	3.57469e-08
	STR	Static	ENSG00000188026.13	RILPL1	7.68503e-07	8.25852	0.612935	30.3486	3.60971e-08
	STR	Static	ENSG00000188243.14	COMMD6	7.7902e-07	8.94968	-0.366611	30.3208	3.66185e-08
	STR	Static	ENSG00000125971.18	DYNLRB1	7.85443e-07	8.2261	-0.631645	30.3034	3.69481e-08
	STR	Static	ENSG00000175309.15	PHYKPL	7.92842e-07	8.35954	0.547462	30.2837	3.7324e-08
	STR	Static	ENSG00000287290.1	ENSG00000287290	7.93384e-07	8.22608	-0.879125	30.281	3.73774e-08
	STR	Static	ENSG00000106723.17	SPIN1	8.06973e-07	8.82089	0.410056	30.2466	3.8046e-08
	STR	Static	ENSG00000057935.14	MTA3	8.11648e-07	8.58613	0.483093	30.2339	3.8295e-08
	STR	Static	ENSG00000116497.18	S100PBP	8.17202e-07	8.25088	0.6592	30.2193	3.85858e-08
	STR	Static	ENSG00000143614.11	GATAD2B	8.38959e-07	8.45674	0.554635	30.1669	3.96426e-08
	STR	Static	ENSG00000234261.6	ENSG00000234261	8.55104e-07	8.08554	0.934775	30.1282	4.04413e-08
	STR	Static	ENSG00000064419.14	TNPO3	8.55104e-07	8.36728	0.583673	30.127	4.04657e-08
	STR	Static	ENSG00000172992.13	DCAKD	8.59527e-07	8.24989	0.631785	30.1156	4.07052e-08
	STR	Static	ENSG00000144233.12	AMMECR1L	8.74717e-07	8.07391	0.699692	30.0801	4.14553e-08
	STR	Static	ENSG00000064999.16	ANKS1A	8.75491e-07	8.22129	0.672974	30.077	4.15228e-08
	STR	Static	ENSG00000107758.16	PPP3CB	8.96848e-07	8.50122	0.490022	30.0288	4.25673e-08
	STR	Static	ENSG00000169860.7	P2RY1	8.99927e-07	8.02539	-0.608684	30.0207	4.27451e-08
	STR	Static	ENSG00000156931.16	VPS8	9.08183e-07	8.32737	0.598469	30.0016	4.31692e-08
	STR	Static	ENSG00000235954.9	TTC28-AS1	9.28695e-07	8.21131	0.688932	29.9568	4.41769e-08
	STR	Static	ENSG00000167632.18	TRAPPC9	9.31988e-07	8.37669	0.612761	29.948	4.438e-08
	STR	Static	ENSG00000196712.20	NF1	9.31988e-07	8.81599	0.447208	29.9471	4.43991e-08
	STR	Static	ENSG00000287787.1	ENSG00000287787	9.36212e-07	8.08804	0.76291	29.9369	4.46333e-08
	STR	Static	ENSG00000290928.1	ENSG00000290928	9.50903e-07	8.64888	0.48383	29.9053	4.53671e-08
	STR	Static	ENSG00000103342.13	GSPT1	9.53733e-07	8.443	0.509372	29.8981	4.55357e-08
	STR	Static	ENSG00000163125.16	RPRD2	9.70787e-07	8.43486	0.567783	29.8623	4.63841e-08
	STR	Static	ENSG00000165671.22	NSD1	9.74704e-07	8.63248	0.465747	29.8531	4.66056e-08
	STR	Static	ENSG00000140262.18	TCF12	9.76095e-07	9.32541	0.354727	29.8489	4.67064e-08
	STR	Static	ENSG00000113296.14	THBS4	9.94134e-07	8.0341	-0.706304	29.812	4.76045e-08
	STR	Static	ENSG00000112531.17	QKI	1.01233e-06	8.78748	0.439479	29.7754	4.85116e-08
	STR	Static	ENSG00000196923.14	PDLIM7	1.0269e-06	8.57207	0.485341	29.7463	4.92458e-08
	STR	Static	ENSG00000144824.21	PHLDB2	1.02904e-06	8.30256	0.688404	29.7408	4.93849e-08
	STR	Static	ENSG00000132938.22	MTUS2	1.03607e-06	8.09918	-0.920209	29.7262	4.97586e-08
	STR	Static	ENSG00000054392.13	HHAT	1.03668e-06	8.29521	0.685303	29.7236	4.98241e-08
	STR	Static	ENSG00000136542.9	GALNT5	1.03993e-06	8.01802	-0.585894	29.7158	5.00248e-08
	STR	Static	ENSG00000088881.22	EBF4	1.03993e-06	8.19647	0.714578	29.7147	5.00536e-08
	STR	Static	ENSG00000134882.16	UBAC2	1.04741e-06	8.37162	0.561854	29.6994	5.04504e-08
	STR	Static	ENSG00000160801.14	PTH1R	1.05678e-06	8.30781	0.597536	29.6807	5.09389e-08
	STR	Static	ENSG00000142089.17	IFITM3	1.07056e-06	9.37719	-0.371987	29.6542	5.16407e-08
	STR	Static	ENSG00000100697.17	DICER1	1.07446e-06	8.6426	0.447099	29.6457	5.18669e-08
	STR	Static	ENSG00000124772.12	CPNE5	1.07975e-06	8.09061	0.746165	29.6348	5.21602e-08
	STR	Static	ENSG00000138081.22	FBXO11	1.10091e-06	8.791	0.439155	29.5958	5.32209e-08
	STR	Static	ENSG00000288701.1	PRRC2B	1.10876e-06	8.61696	0.446754	29.5806	5.36397e-08
	STR	Static	ENSG00000132842.15	AP3B1	1.10993e-06	8.6735	0.443812	29.5771	5.37355e-08
	STR	Static	ENSG00000146872.19	TLK2	1.11698e-06	8.36145	0.571777	29.5635	5.41157e-08
	STR	Static	ENSG00000187391.23	MAGI2	1.11971e-06	9.66103	0.527007	29.5573	5.42875e-08
	STR	Static	ENSG00000198742.10	SMURF1	1.1255e-06	8.38564	0.5821	29.5459	5.4608e-08
	STR	Static	ENSG00000279168.2	ENSG00000279168	1.13805e-06	8.27889	0.732667	29.523	5.52566e-08
	STR	Static	ENSG00000275066.5	SYNRG	1.14648e-06	8.27738	0.618928	29.5073	5.57063e-08
	STR	Static	ENSG00000188916.9	INSYN2A	1.15907e-06	8.11584	0.71697	29.4847	5.63591e-08
	STR	Static	ENSG00000289695.1	ENSG00000289695	1.16009e-06	8.0828	0.699359	29.4816	5.64493e-08
	STR	Static	ENSG00000197093.11	GAL3ST4	1.17369e-06	8.06837	0.705688	29.4576	5.71525e-08
	STR	Static	ENSG00000189184.12	PCDH18	1.17823e-06	8.64477	0.477375	29.4488	5.74149e-08
	STR	Static	ENSG00000066629.19	EML1	1.1811e-06	8.23931	0.661508	29.4423	5.76073e-08
	STR	Static	ENSG00000156299.15	TIAM1	1.1811e-06	8.10072	0.877088	29.4412	5.7638e-08
	STR	Static	ENSG00000100596.8	SPTLC2	1.21064e-06	8.22942	0.658055	29.392	5.91221e-08
	STR	Static	ENSG00000146122.17	DAAM2	1.21211e-06	8.12749	0.807998	29.3882	5.92364e-08
	STR	Static	ENSG00000113594.10	LIFR	1.22536e-06	8.77672	0.491627	29.3658	5.99272e-08
	STR	Static	ENSG00000176438.13	SYNE3	1.23013e-06	8.0415	0.654882	29.3555	6.0246e-08
	STR	Static	ENSG00000287255.3	ENSG00000287255	1.23013e-06	8.05798	0.769281	29.3554	6.0247e-08
	STR	Static	ENSG00000141279.18	NPEPPS	1.23258e-06	8.49345	0.50698	29.3502	6.04102e-08
	STR	Static	ENSG00000198963.11	RORB	1.23307e-06	8.05143	0.850849	29.348	6.04779e-08
	STR	Static	ENSG00000106829.21	TLE4	1.24716e-06	8.51567	0.597838	29.3236	6.12467e-08
	STR	Static	ENSG00000143797.12	MBOAT2	1.24716e-06	8.42623	0.568756	29.3232	6.12567e-08
	STR	Static	ENSG00000281383.1	ENSG00000281383	1.2501e-06	8.55164	-0.554496	29.3173	6.14452e-08
	STR	Static	ENSG00000151917.18	BEND6	1.29043e-06	8.0997	0.753078	29.2544	6.34726e-08
	STR	Static	ENSG00000241278.1	ENPP7P4	1.30766e-06	8.1889	0.715821	29.2273	6.43663e-08
	STR	Static	ENSG00000173077.16	DELEC1	1.31545e-06	8.31831	0.740885	29.2144	6.47961e-08
	STR	Static	ENSG00000149131.17	SERPING1	1.31864e-06	8.35089	0.557093	29.2083	6.49994e-08
	STR	Static	ENSG00000165280.18	VCP	1.33029e-06	8.63031	0.44307	29.1899	6.56203e-08
	STR	Static	ENSG00000132432.14	SEC61G	1.33596e-06	8.87585	-0.397837	29.1803	6.59471e-08
	STR	Static	ENSG00000111186.13	WNT5B	1.37164e-06	8.28712	0.706438	29.127	6.77847e-08
	STR	Static	ENSG00000204136.12	GGTA1	1.37164e-06	8.0462	-0.692034	29.1265	6.78048e-08
	STR	Static	ENSG00000128607.14	KLHDC10	1.37687e-06	8.59164	0.537815	29.1177	6.81122e-08
	STR	Static	ENSG00000143458.12	GABPB2	1.38686e-06	8.09921	0.737624	29.1023	6.86548e-08
	STR	Static	ENSG00000089280.19	FUS	1.3882e-06	9.20555	0.331798	29.0991	6.87702e-08
	STR	Static	ENSG00000245750.11	DRAIC	1.39269e-06	8.02011	0.529378	29.0914	6.90416e-08
	STR	Static	ENSG00000173821.20	RNF213	1.4127e-06	8.20681	0.672611	29.0624	7.00833e-08
	STR	Static	ENSG00000236532.6	LINC01695	1.42578e-06	8.65132	-0.850864	29.0432	7.07825e-08
	STR	Static	ENSG00000135069.14	PSAT1	1.43995e-06	8.17083	0.706294	29.0227	7.15365e-08
	STR	Static	ENSG00000151726.16	ACSL1	1.44881e-06	8.07881	-0.664136	29.0094	7.20278e-08
	STR	Static	ENSG00000196338.15	NLGN3	1.48737e-06	8.0376	0.640838	28.9572	7.39969e-08
	STR	Static	ENSG00000142892.15	PIGK	1.49516e-06	8.17074	0.683845	28.9457	7.44373e-08
	STR	Static	ENSG00000155368.18	DBI	1.50578e-06	8.84468	0.433585	28.9306	7.50188e-08
	STR	Static	ENSG00000127616.22	SMARCA4	1.50648e-06	8.39208	0.530982	28.9281	7.51141e-08
	STR	Static	ENSG00000018189.13	RUFY3	1.50648e-06	8.60269	0.481137	28.927	7.51595e-08
	STR	Static	ENSG00000152082.15	MZT2B	1.52988e-06	9.02842	-0.38134	28.8957	7.63809e-08
	STR	Static	ENSG00000137507.11	LRRC32	1.53536e-06	8.03737	0.618711	28.8874	7.67086e-08
	STR	Static	ENSG00000133961.21	NUMB	1.54496e-06	8.58426	0.476483	28.874	7.72424e-08
	STR	Static	ENSG00000245648.2	KLRK1-AS1	1.55685e-06	8.05464	-0.723926	28.8578	7.78917e-08
	STR	Static	ENSG00000167553.17	TUBA1C	1.57461e-06	8.29708	0.721449	28.8345	7.8836e-08
	STR	Static	ENSG00000118849.10	RARRES1	1.58314e-06	8.13909	0.766117	28.8226	7.93185e-08
	STR	Static	ENSG00000154864.14	PIEZO2	1.5928e-06	8.55211	-0.679652	28.8095	7.98584e-08
	STR	Static	ENSG00000118961.15	LDAH	1.60457e-06	8.28745	0.626054	28.7939	8.05053e-08
	STR	Static	ENSG00000024048.11	UBR2	1.64299e-06	8.41415	0.536576	28.7467	8.24903e-08
	STR	Static	ENSG00000169439.12	SDC2	1.64983e-06	8.63855	0.507344	28.7373	8.28919e-08
	STR	Static	ENSG00000119729.12	RHOQ	1.66755e-06	8.3681	0.570217	28.7152	8.38409e-08
	STR	Static	ENSG00000087842.11	PIR	1.67135e-06	8.2041	0.706441	28.7095	8.40906e-08
	STR	Static	ENSG00000077943.8	ITGA8	1.67914e-06	8.54328	-0.727749	28.6991	8.45419e-08
	STR	Static	ENSG00000198793.14	MTOR	1.72566e-06	8.18062	0.650231	28.6449	8.69447e-08
	STR	Static	ENSG00000119772.19	DNMT3A	1.73712e-06	8.39024	0.546271	28.6307	8.75835e-08
	STR	Static	ENSG00000273749.5	CYFIP1	1.7376e-06	8.35181	0.568203	28.628	8.77033e-08
	STR	Static	ENSG00000149639.15	SOGA1	1.7376e-06	8.2158	0.66206	28.6274	8.77299e-08
	STR	Static	ENSG00000269821.2	KCNQ1OT1	1.74527e-06	10.031	0.382406	28.6176	8.81786e-08
	STR	Static	ENSG00000040933.16	INPP4A	1.78052e-06	8.21206	0.669751	28.5775	9.00221e-08
	STR	Static	ENSG00000110422.12	HIPK3	1.79967e-06	8.34173	0.599949	28.5554	9.10536e-08
	STR	Static	ENSG00000145147.20	SLIT2	1.81447e-06	10.0838	0.429611	28.5382	9.18663e-08
	STR	Static	ENSG00000119912.18	IDE	1.83195e-06	8.11006	0.692264	28.5183	9.28155e-08
	STR	Static	ENSG00000005249.14	PRKAR2B	1.84082e-06	8.55868	0.627175	28.5076	9.333e-08
	STR	Static	ENSG00000227906.10	SNAP25-AS1	1.84528e-06	8.08102	0.733736	28.5016	9.36209e-08
	STR	Static	ENSG00000108854.16	SMURF2	1.86809e-06	8.4113	0.556575	28.4765	9.4844e-08
	STR	Static	ENSG00000186732.14	MPPED1	1.87557e-06	8.02832	0.596007	28.4653	9.53909e-08
	STR	Static	ENSG00000267787.7	ENSG00000267787	1.87557e-06	8.14054	0.756381	28.4649	9.54133e-08
	STR	Static	ENSG00000078246.17	TULP3	1.87557e-06	8.29428	0.602517	28.4647	9.54218e-08
	STR	Static	ENSG00000075223.14	SEMA3C	1.90467e-06	8.40244	0.838989	28.4336	9.69689e-08
	STR	Static	ENSG00000286239.1	ENSG00000286239	1.91037e-06	8.28863	0.560261	28.4264	9.73268e-08
	STR	Static	ENSG00000107263.19	RAPGEF1	1.91469e-06	8.22089	0.663644	28.4207	9.76143e-08
	STR	Static	ENSG00000179295.19	PTPN11	1.92271e-06	8.24957	0.621982	28.41	9.81581e-08
	STR	Static	ENSG00000123358.20	NR4A1	1.92318e-06	8.05997	-0.761227	28.4082	9.825e-08
	STR	Static	ENSG00000145996.11	CDKAL1	1.93051e-06	8.74218	0.465822	28.3995	9.86922e-08
	STR	Static	ENSG00000172638.13	EFEMP2	1.94516e-06	8.53065	0.483031	28.383	9.95332e-08
	STR	Static	ENSG00000171408.14	PDE7B	1.94516e-06	8.62542	0.624097	28.3822	9.95781e-08
	STR	Static	ENSG00000139644.13	TMBIM6	1.95199e-06	8.92775	0.378451	28.3741	9.99966e-08
	STR	Static	ENSG00000086015.23	MAST2	1.95342e-06	8.37346	0.614045	28.3713	1.00138e-07
	STR	Static	ENSG00000196396.10	PTPN1	1.9979e-06	8.18607	0.677747	28.3264	1.02489e-07
	STR	Static	ENSG00000184178.17	SCFD2	2.01315e-06	8.42937	0.652458	28.3098	1.03369e-07
	STR	Static	ENSG00000196535.20	MYO18A	2.01315e-06	8.10139	0.69803	28.309	1.03413e-07
	STR	Static	ENSG00000114023.16	FAM162A	2.01651e-06	8.35468	-0.524523	28.3045	1.03656e-07
	STR	Static	ENSG00000169047.6	IRS1	2.01835e-06	8.10617	0.725079	28.3014	1.03822e-07
	STR	Static	ENSG00000249624.10	IFNAR2-IL10RB	2.03031e-06	8.20434	0.614469	28.2886	1.04508e-07
	STR	Static	ENSG00000157637.13	SLC38A10	2.07576e-06	8.15107	0.668447	28.2444	1.06921e-07
	STR	Static	ENSG00000139746.16	RBM26	2.11537e-06	8.53711	0.464095	28.2065	1.09036e-07
	STR	Static	ENSG00000198815.9	FOXJ3	2.13114e-06	8.50823	0.493397	28.1908	1.09924e-07
	STR	Static	ENSG00000139697.14	SBNO1	2.13409e-06	8.31492	0.552982	28.1868	1.10151e-07
	STR	Static	ENSG00000107341.5	UBE2R2	2.1608e-06	8.73846	0.417169	28.1615	1.11605e-07
	STR	Static	ENSG00000115760.16	BIRC6	2.18207e-06	8.87107	0.400545	28.1407	1.12811e-07
	STR	Static	ENSG00000113319.13	RASGRF2	2.18207e-06	8.05954	0.734159	28.1399	1.12858e-07
	STR	Static	ENSG00000073060.17	SCARB1	2.19114e-06	8.07916	0.696246	28.1305	1.13404e-07
	STR	Static	ENSG00000165521.16	EML5	2.21865e-06	8.03363	0.599737	28.105	1.14906e-07
	STR	Static	ENSG00000116641.18	DOCK7	2.21868e-06	8.49285	0.513594	28.1037	1.14985e-07
	STR	Static	ENSG00000089472.18	HEPH	2.2892e-06	8.37402	0.563308	28.0418	1.18721e-07
	STR	Static	ENSG00000169902.15	TPST1	2.31129e-06	8.56189	0.512433	28.0219	1.19947e-07
	STR	Static	ENSG00000189171.15	S100A13	2.33404e-06	8.31478	-0.54853	28.0017	1.2121e-07
	STR	Static	ENSG00000145687.17	SSBP2	2.33523e-06	9.69558	0.337432	27.9994	1.21354e-07
	STR	Static	ENSG00000231943.11	PGM5P4-AS1	2.36418e-06	8.22861	-0.727188	27.9742	1.22942e-07
	STR	Static	ENSG00000059804.17	SLC2A3	2.39761e-06	8.16832	-0.68478	27.9457	1.24765e-07
	STR	Static	ENSG00000008277.15	ADAM22	2.40172e-06	8.18531	0.801108	27.9411	1.25063e-07
	STR	Static	ENSG00000132256.20	TRIM5	2.40313e-06	8.17073	0.633391	27.9387	1.25221e-07
	STR	Static	ENSG00000135837.17	CEP350	2.44181e-06	8.46249	0.501689	27.9065	1.27322e-07
	STR	Static	ENSG00000128791.12	TWSG1	2.53656e-06	8.44275	0.509351	27.8315	1.32352e-07
	STR	Static	ENSG00000164694.17	FNDC1	2.56287e-06	8.05242	-0.841236	27.8102	1.33816e-07
	STR	Static	ENSG00000143756.12	FBXO28	2.58514e-06	8.22098	0.66046	27.7922	1.35069e-07
	STR	Static	ENSG00000113387.12	SUB1	2.60932e-06	9.43161	-0.296066	27.7729	1.36424e-07
	STR	Static	ENSG00000066084.13	DIP2B	2.61521e-06	8.37333	0.555532	27.7672	1.36824e-07
	STR	Static	ENSG00000108518.8	PFN1	2.61811e-06	9.24496	-0.372403	27.7631	1.37117e-07
	STR	Static	ENSG00000222005.9	LINC01118	2.61811e-06	8.53064	0.50735	27.7625	1.3716e-07
	STR	Static	ENSG00000140443.15	IGF1R	2.62074e-06	8.6832	0.481094	27.7592	1.3739e-07
	STR	Static	ENSG00000172292.15	CERS6	2.65799e-06	8.82853	0.438802	27.7306	1.39436e-07
	STR	Static	ENSG00000139220.17	PPFIA2	2.67644e-06	8.39138	0.650388	27.715	1.40572e-07
	STR	Static	ENSG00000137776.17	SLTM	2.67644e-06	8.52512	0.464843	27.7147	1.40592e-07
	STR	Static	ENSG00000156642.17	NPTN	2.68535e-06	8.39121	0.51137	27.7069	1.41155e-07
	STR	Static	ENSG00000184897.7	H1-10	2.68742e-06	8.80744	-0.457192	27.7042	1.41359e-07
	STR	Static	ENSG00000174938.15	SEZ6L2	2.72331e-06	8.17492	0.688518	27.6772	1.43342e-07
	STR	Static	ENSG00000172247.4	C1QTNF4	2.72524e-06	8.10649	-0.659352	27.6745	1.4354e-07
	STR	Static	ENSG00000173889.16	PHC3	2.73152e-06	8.42414	0.552158	27.6688	1.43967e-07
	STR	Static	ENSG00000169105.8	CHST14	2.7462e-06	8.11856	0.679434	27.6571	1.44837e-07
	STR	Static	ENSG00000167460.17	TPM4	2.75312e-06	9.54273	0.334823	27.651	1.45299e-07
	STR	Static	ENSG00000018699.13	TTC27	2.7552e-06	8.18612	0.651713	27.6482	1.45505e-07
	STR	Static	ENSG00000170776.22	AKAP13	2.77784e-06	9.06776	0.370084	27.6311	1.46799e-07
	STR	Static	ENSG00000031003.11	FAM13B	2.79649e-06	8.4585	0.511609	27.6159	1.47959e-07
	STR	Static	ENSG00000179218.15	CALR	2.79649e-06	9.55442	0.359177	27.6156	1.47981e-07
	STR	Static	ENSG00000108557.20	RAI1	2.83496e-06	8.14972	0.681505	27.5879	1.50117e-07
	STR	Static	ENSG00000139842.15	CUL4A	2.85078e-06	8.25751	0.589973	27.5758	1.51055e-07
	STR	Static	ENSG00000068912.15	ERLEC1	2.88388e-06	8.35661	0.532449	27.5522	1.5291e-07
	STR	Static	ENSG00000156675.16	RAB11FIP1	2.88891e-06	8.07891	0.684253	27.5476	1.53279e-07
	STR	Static	ENSG00000103647.13	CORO2B	2.90005e-06	8.14003	0.690114	27.5388	1.53971e-07
	STR	Static	ENSG00000138759.20	FRAS1	2.90536e-06	8.73426	-0.565289	27.534	1.54355e-07
	STR	Static	ENSG00000175390.15	EIF3F	2.99557e-06	9.15233	-0.333978	27.4736	1.59253e-07
	STR	Static	ENSG00000290032.1	ENSG00000290032	3.0126e-06	8.14776	0.696468	27.4614	1.60265e-07
	STR	Static	ENSG00000079785.16	DDX1	3.02077e-06	8.26689	0.597673	27.4548	1.60806e-07
	STR	Static	ENSG00000177732.9	SOX12	3.02712e-06	8.15864	0.636942	27.4495	1.61251e-07
	STR	Static	ENSG00000153246.13	PLA2R1	3.04564e-06	8.14436	0.73779	27.4364	1.62344e-07
	STR	Static	ENSG00000279073.3	ENSG00000279073	3.091e-06	8.21666	0.59823	27.4066	1.64871e-07
	STR	Static	ENSG00000174373.17	RALGAPA1	3.12125e-06	8.63812	0.442567	27.3856	1.66671e-07
	STR	Static	ENSG00000073921.18	PICALM	3.12125e-06	8.60135	0.449783	27.3852	1.66704e-07
	STR	Static	ENSG00000144935.17	TRPC1	3.13047e-06	8.40278	0.576008	27.3782	1.67307e-07
	STR	Static	ENSG00000231185.9	SPRY4-AS1	3.16636e-06	8.14444	-0.847595	27.3549	1.69336e-07
	STR	Static	ENSG00000182263.14	FIGN	3.16845e-06	8.77247	-0.52104	27.3523	1.69559e-07
	STR	Static	ENSG00000143669.16	LYST	3.20476e-06	8.25753	0.647419	27.329	1.71615e-07
	STR	Static	ENSG00000120254.16	MTHFD1L	3.23698e-06	8.34174	0.67289	27.3084	1.73455e-07
	STR	Static	ENSG00000168646.14	AXIN2	3.24806e-06	8.09119	0.680567	27.3005	1.74162e-07
	STR	Static	ENSG00000176390.12	CRLF3	3.27862e-06	8.24124	0.585519	27.2812	1.75916e-07
	STR	Static	ENSG00000116731.23	PRDM2	3.28118e-06	8.37743	0.544524	27.2784	1.76169e-07
	STR	Static	ENSG00000114988.12	LMAN2L	3.28252e-06	8.11172	0.698319	27.2763	1.76357e-07
	STR	Static	ENSG00000074657.14	ZNF532	3.28546e-06	8.45408	0.540835	27.2733	1.7663e-07
	STR	Static	ENSG00000071537.14	SEL1L	3.30428e-06	8.30362	0.566432	27.261	1.77758e-07
	STR	Static	ENSG00000215472.10	RPL17-C18orf32	3.33142e-06	11.0897	-0.305933	27.2439	1.79336e-07
	STR	Static	ENSG00000133030.22	MPRIP	3.38162e-06	8.38807	0.529455	27.2138	1.82157e-07
	STR	Static	ENSG00000120137.7	PANK3	3.38906e-06	8.23235	0.606003	27.2083	1.82677e-07
	STR	Static	ENSG00000147905.18	ZCCHC7	3.40933e-06	8.66396	0.48672	27.1955	1.83889e-07
	STR	Static	ENSG00000164329.15	TENT2	3.42138e-06	8.60319	0.455858	27.1874	1.8466e-07
	STR	Static	ENSG00000172379.22	ARNT2	3.42898e-06	8.17957	0.700921	27.1818	1.85191e-07
	STR	Static	ENSG00000053918.19	KCNQ1	3.43486e-06	8.61634	0.491174	27.1773	1.85629e-07
	STR	Static	ENSG00000090060.19	PAPOLA	3.4372e-06	8.51571	0.463368	27.1747	1.85876e-07
	STR	Static	ENSG00000106070.20	GRB10	3.44605e-06	8.11576	0.706641	27.1685	1.86476e-07
	STR	Static	ENSG00000118971.9	CCND2	3.45591e-06	8.51016	0.443637	27.1617	1.87132e-07
	STR	Static	ENSG00000139971.15	ARMH4	3.46791e-06	8.24221	0.617631	27.1537	1.87903e-07
	STR	Static	ENSG00000102054.18	RBBP7	3.49453e-06	8.86167	0.398446	27.1377	1.89469e-07
	STR	Static	ENSG00000155506.19	LARP1	3.49453e-06	8.38497	0.529235	27.1364	1.89592e-07
	STR	Static	ENSG00000188342.13	GTF2F2	3.51669e-06	8.29599	0.608213	27.123	1.90917e-07
	STR	Static	ENSG00000108100.18	CCNY	3.5356e-06	8.70137	0.420354	27.1113	1.92068e-07
	STR	Static	ENSG00000164327.14	RICTOR	3.54487e-06	8.36383	0.551289	27.105	1.92697e-07
	STR	Static	ENSG00000119977.22	TCTN3	3.54645e-06	8.24248	0.611691	27.1029	1.92907e-07
	STR	Static	ENSG00000133703.14	KRAS	3.57095e-06	8.46324	0.50364	27.0884	1.94365e-07
	STR	Static	ENSG00000123131.13	PRDX4	3.57802e-06	9.09424	-0.359447	27.0833	1.94876e-07
	STR	Static	ENSG00000219481.11	NBPF1	3.63645e-06	8.53382	0.475147	27.0507	1.98187e-07
	STR	Static	ENSG00000148634.16	HERC4	3.64443e-06	8.51236	0.508099	27.0452	1.9875e-07
	STR	Static	ENSG00000197958.13	RPL12	3.68702e-06	10.8077	-0.258751	27.0215	2.01202e-07
	STR	Static	ENSG00000109572.16	CLCN3	3.69005e-06	8.24969	0.602007	27.0187	2.01497e-07
	STR	Static	ENSG00000163931.17	TKT	3.75932e-06	8.46561	0.519875	26.9815	2.05412e-07
	STR	Static	ENSG00000079335.20	CDC14A	3.76305e-06	8.20408	0.684313	26.9783	2.05749e-07
	STR	Static	ENSG00000264522.6	OTUD7B	3.97383e-06	8.25126	0.619269	26.8718	2.17413e-07
	STR	Static	ENSG00000111275.13	ALDH2	3.97417e-06	8.29176	0.57583	26.8704	2.17571e-07
	STR	Static	ENSG00000083845.9	RPS5	3.99171e-06	10.6054	-0.258514	26.8606	2.18672e-07
	STR	Static	ENSG00000171735.21	CAMTA1	4.02663e-06	8.69388	0.4399	26.8425	2.20726e-07
	STR	Static	ENSG00000106012.19	IQCE	4.05764e-06	8.09429	0.660728	26.8256	2.22666e-07
	STR	Static	ENSG00000198874.14	TYW1	4.05764e-06	8.3335	0.562948	26.8252	2.22712e-07
	STR	Static	ENSG00000070081.18	NUCB2	4.06338e-06	8.57449	0.506244	26.8212	2.2317e-07
	STR	Static	ENSG00000136854.25	STXBP1	4.10479e-06	8.1378	0.698604	26.8004	2.25589e-07
	STR	Static	ENSG00000147485.13	PXDNL	4.15297e-06	8.09052	0.855321	26.7766	2.28383e-07
	STR	Static	ENSG00000172037.14	LAMB2	4.17427e-06	8.12211	0.663998	26.7655	2.29701e-07
	STR	Static	ENSG00000248079.4	DPH6-DT	4.20452e-06	8.15451	0.788256	26.7503	2.31513e-07
	STR	Static	ENSG00000186472.20	PCLO	4.26002e-06	8.11401	0.822578	26.7237	2.34719e-07
	STR	Static	ENSG00000236256.9	DIAPH2-AS1	4.28576e-06	8.24384	-0.658374	26.7107	2.36308e-07
	STR	Static	ENSG00000102038.16	SMARCA1	4.28576e-06	9.17215	0.330553	26.7096	2.36439e-07
	STR	Static	ENSG00000117228.11	GBP1	4.32206e-06	8.06636	0.726035	26.6921	2.38594e-07
	STR	Static	ENSG00000153015.17	CWC27	4.33093e-06	8.46073	0.520346	26.6869	2.39236e-07
	STR	Static	ENSG00000184838.15	PRR16	4.42249e-06	8.04647	0.837405	26.6453	2.44449e-07
	STR	Static	ENSG00000120915.14	EPHX2	4.53975e-06	8.12718	0.667072	26.5935	2.5109e-07
	STR	Static	ENSG00000237298.11	TTN-AS1	4.56686e-06	8.35922	0.548517	26.5807	2.52751e-07
	STR	Static	ENSG00000166669.14	ATF7IP2	4.57019e-06	8.31882	0.607026	26.5781	2.53096e-07
	STR	Static	ENSG00000226179.6	LINC00685	4.58966e-06	8.12957	0.692238	26.5687	2.54335e-07
	STR	Static	ENSG00000125354.24	SEPTIN6	4.59264e-06	8.47693	-0.479569	26.5662	2.54662e-07
	STR	Static	ENSG00000079805.19	DNM2	4.81883e-06	8.1605	0.630987	26.4721	2.67374e-07
	STR	Static	ENSG00000182220.15	ATP6AP2	4.866e-06	8.68174	0.406261	26.452	2.70162e-07
	STR	Static	ENSG00000084710.14	EFR3B	4.88145e-06	8.08713	0.690299	26.4447	2.71192e-07
	STR	Static	ENSG00000262655.4	SPON1	4.94121e-06	8.81649	0.485099	26.42	2.74685e-07
	STR	Static	ENSG00000173852.16	DPY19L1	4.97139e-06	8.11732	0.676508	26.407	2.76538e-07
	STR	Static	ENSG00000134755.18	DSC2	5.01299e-06	8.09803	0.698655	26.3897	2.79029e-07
	STR	Static	ENSG00000196428.13	TSC22D2	5.04886e-06	8.43523	0.528816	26.3747	2.81203e-07
	STR	Static	ENSG00000281181.1	ENSG00000281181	5.0493e-06	9.11819	0.442505	26.3725	2.81514e-07
	STR	Static	ENSG00000285816.1	ENSG00000285816	5.0493e-06	8.2264	0.585108	26.3721	2.81583e-07
	STR	Static	ENSG00000100997.20	ABHD12	5.05162e-06	8.15642	0.667761	26.37	2.8189e-07
	STR	Static	ENSG00000149256.16	TENM4	5.10851e-06	8.72617	-0.549555	26.3471	2.85244e-07
	STR	Static	ENSG00000226471.7	ENSG00000226471	5.11377e-06	8.14314	0.722027	26.3439	2.85717e-07
	STR	Static	ENSG00000127804.13	METTL16	5.1248e-06	8.21832	0.611818	26.3385	2.86514e-07
	STR	Static	ENSG00000053254.16	FOXN3	5.13162e-06	8.90501	0.449836	26.3348	2.87076e-07
	STR	Static	ENSG00000069275.13	NUCKS1	5.18195e-06	9.76578	0.328067	26.3147	2.90074e-07
	STR	Static	ENSG00000166963.13	MAP1A	5.21079e-06	8.19109	0.630244	26.3028	2.91872e-07
	STR	Static	ENSG00000144283.23	PKP4	5.22001e-06	8.40764	0.62189	26.2981	2.92572e-07
	STR	Static	ENSG00000095015.6	MAP3K1	5.28293e-06	8.28565	0.610808	26.2738	2.96284e-07
	STR	Static	ENSG00000169641.15	LUZP1	5.28442e-06	8.39615	0.51899	26.272	2.96554e-07
	STR	Static	ENSG00000138080.14	EMILIN1	5.28854e-06	8.89376	0.389925	26.2693	2.96971e-07
	STR	Static	ENSG00000137033.12	IL33	5.3567e-06	8.05922	0.70043	26.2434	3.00987e-07
	STR	Static	ENSG00000157800.18	SLC37A3	5.41821e-06	8.17407	0.65155	26.2201	3.04634e-07
	STR	Static	ENSG00000147099.21	HDAC8	5.46639e-06	8.39651	0.479513	26.2018	3.07535e-07
	STR	Static	ENSG00000169180.12	XPO6	5.47137e-06	8.19473	0.613463	26.1988	3.08007e-07
	STR	Static	ENSG00000163605.16	PPP4R2	5.47857e-06	8.49991	0.467245	26.1951	3.08606e-07
	STR	Static	ENSG00000163681.17	SLMAP	5.48533e-06	8.38088	0.559431	26.1915	3.09179e-07
	STR	Static	ENSG00000082641.16	NFE2L1	5.50638e-06	8.17376	0.648961	26.1829	3.1056e-07
	STR	Static	ENSG00000196498.15	NCOR2	5.50828e-06	8.31392	0.567766	26.181	3.10861e-07
	STR	Static	ENSG00000234690.7	EPCAM-DT	5.56453e-06	8.12926	0.693892	26.1602	3.14231e-07
	STR	Static	ENSG00000157764.14	BRAF	5.63834e-06	8.7115	0.433754	26.1336	3.18597e-07
	STR	Static	ENSG00000142149.9	HUNK	5.65865e-06	8.21329	0.710394	26.1245	3.20096e-07
	STR	Static	ENSG00000103064.15	SLC7A6	5.65865e-06	8.15525	0.655627	26.1242	3.20143e-07
	STR	Static	ENSG00000151233.11	GXYLT1	5.67214e-06	8.43821	0.496076	26.1184	3.21106e-07
	STR	Static	ENSG00000215244.4	LINC02649	5.67311e-06	8.06129	0.673869	26.1169	3.2136e-07
	STR	Static	ENSG00000137166.18	FOXP4	5.86276e-06	8.10872	0.664859	26.0517	3.32397e-07
	STR	Static	ENSG00000163902.12	RPN1	5.86276e-06	8.29983	0.562517	26.051	3.32516e-07
	STR	Static	ENSG00000136231.14	IGF2BP3	5.86966e-06	8.69815	0.451746	26.0475	3.33114e-07
	STR	Static	ENSG00000138600.11	SPPL2A	5.88832e-06	8.46423	0.505202	26.0402	3.3438e-07
	STR	Static	ENSG00000245812.5	LINC02202	5.93435e-06	8.03281	-0.591676	26.024	3.37203e-07
	STR	Static	ENSG00000258815.1	LINC02820	5.97629e-06	8.01913	0.505552	26.0092	3.39796e-07
	STR	Static	ENSG00000115020.17	PIKFYVE	6.19697e-06	8.26791	0.577342	25.938	3.52561e-07
	STR	Static	ENSG00000115652.15	UXS1	6.28847e-06	8.28138	0.563442	25.9085	3.57988e-07
	STR	Static	ENSG00000071575.12	TRIB2	6.32524e-06	8.14383	0.7109	25.8958	3.60356e-07
	STR	Static	ENSG00000135362.14	PRR5L	6.32524e-06	8.06606	0.736196	25.8949	3.60527e-07
	STR	Static	ENSG00000077279.21	DCX	6.32897e-06	8.08482	0.826233	25.8925	3.60962e-07
	STR	Static	ENSG00000090905.19	TNRC6A	6.58462e-06	8.78645	0.389642	25.8149	3.75774e-07
	STR	Static	ENSG00000145919.11	BOD1	6.61554e-06	8.49157	-0.43416	25.8046	3.77791e-07
	STR	Static	ENSG00000146242.9	TPBG	6.61554e-06	8.18068	0.648626	25.8035	3.78004e-07
	STR	Static	ENSG00000185104.21	FAF1	6.6177e-06	8.73389	0.447652	25.8017	3.78361e-07
	STR	Static	ENSG00000124209.4	RAB22A	6.65367e-06	8.44847	0.508716	25.79	3.80651e-07
	STR	Static	ENSG00000186716.21	BCR	6.69137e-06	8.0873	0.686713	25.7779	3.83044e-07
	STR	Static	ENSG00000055917.17	PUM2	6.71036e-06	8.72076	0.401247	25.7713	3.84367e-07
	STR	Static	ENSG00000086696.11	HSD17B2	6.71575e-06	8.02112	0.53863	25.7685	3.84912e-07
	STR	Static	ENSG00000175115.13	PACS1	6.83286e-06	8.42786	0.546184	25.7328	3.92105e-07
	STR	Static	ENSG00000170919.16	TPT1-AS1	6.8386e-06	8.44355	0.496735	25.7299	3.92704e-07
	STR	Static	ENSG00000135932.12	CAB39	6.8386e-06	8.31074	0.57933	25.7288	3.92915e-07
	STR	Static	ENSG00000189079.18	ARID2	6.90922e-06	8.65444	0.45731	25.7073	3.97324e-07
	STR	Static	ENSG00000166825.15	ANPEP	6.90922e-06	8.03621	0.579451	25.7066	3.97459e-07
	STR	Static	ENSG00000143924.19	EML4	6.95725e-06	9.07843	0.349095	25.6909	4.00712e-07
	STR	Static	ENSG00000161640.15	SIGLEC11	7.0086e-06	8.01107	0.386446	25.6755	4.03916e-07
	STR	Static	ENSG00000005020.13	SKAP2	7.04622e-06	8.34753	0.564483	25.664	4.06332e-07
	STR	Static	ENSG00000008952.17	SEC62	7.1033e-06	8.86929	0.357189	25.6473	4.09873e-07
	STR	Static	ENSG00000156804.7	FBXO32	7.1209e-06	8.07514	0.889571	25.6413	4.11139e-07
	STR	Static	ENSG00000214113.11	LYRM4	7.16022e-06	8.26112	0.590511	25.6295	4.13661e-07
	STR	Static	ENSG00000101974.15	ATP11C	7.20534e-06	8.19862	0.668539	25.6162	4.16522e-07
	STR	Static	ENSG00000125676.20	THOC2	7.22864e-06	8.55293	0.446579	25.6088	4.18123e-07
	STR	Static	ENSG00000159592.11	GPBP1L1	7.34243e-06	8.34468	0.554478	25.5775	4.24963e-07
	STR	Static	ENSG00000070540.13	WIPI1	7.41058e-06	8.15834	0.640262	25.5585	4.29168e-07
	STR	Static	ENSG00000108239.9	TBC1D12	7.46246e-06	8.36318	0.548531	25.5439	4.32435e-07
	STR	Static	ENSG00000160097.21	FNDC5	7.49722e-06	8.54892	0.461329	25.5337	4.34713e-07
	STR	Static	ENSG00000163602.12	RYBP	7.53729e-06	8.41121	0.520253	25.5223	4.37302e-07
	STR	Static	ENSG00000126218.12	F10	7.74975e-06	8.17763	0.655323	25.4675	4.49901e-07
	STR	Static	ENSG00000109654.16	TRIM2	7.7705e-06	8.22144	0.572368	25.4612	4.51379e-07
	STR	Static	ENSG00000150867.14	PIP4K2A	7.86866e-06	8.206	0.643264	25.4358	4.57358e-07
	STR	Static	ENSG00000109814.12	UGDH	7.9177e-06	8.36305	0.542782	25.4226	4.60487e-07
	STR	Static	ENSG00000186314.12	PRELID2	8.00482e-06	8.14338	-0.660468	25.4003	4.65835e-07
	STR	Static	ENSG00000166797.11	CIAO2A	8.00689e-06	8.16143	-0.612769	25.3987	4.66237e-07
	STR	Static	ENSG00000270800.4	RPS10-NUDT3	8.04981e-06	10.679	-0.263073	25.3872	4.6902e-07
	STR	Static	ENSG00000276476.4	LINC00540	8.0643e-06	8.0193	0.558013	25.3826	4.70148e-07
	STR	Static	ENSG00000099910.17	KLHL22	8.29991e-06	8.29231	0.565359	25.3259	4.84176e-07
	STR	Static	ENSG00000142910.16	TINAGL1	8.30035e-06	8.06945	0.699006	25.3225	4.85027e-07
	STR	Static	ENSG00000120694.20	HSPH1	8.30035e-06	8.27134	0.609421	25.3224	4.85039e-07
	STR	Static	ENSG00000062038.15	CDH3	8.30035e-06	8.06498	0.688113	25.3222	4.85088e-07
	STR	Static	ENSG00000138768.15	USO1	8.30035e-06	8.46387	0.488192	25.3205	4.85511e-07
	STR	Static	ENSG00000131149.19	GSE1	8.30035e-06	8.14308	0.644256	25.3195	4.8577e-07
	STR	Static	ENSG00000119522.18	DENND1A	8.30035e-06	8.39644	0.528929	25.3188	4.85954e-07
	STR	Static	ENSG00000001629.10	ANKIB1	8.30906e-06	8.59039	0.464347	25.3156	4.86756e-07
	STR	Static	ENSG00000180772.8	AGTR2	8.3731e-06	8.48585	0.747637	25.2996	4.90802e-07
	STR	Static	ENSG00000163520.14	FBLN2	8.37757e-06	8.05524	0.650427	25.2974	4.91359e-07
	STR	Static	ENSG00000123096.12	SSPN	8.41227e-06	8.32122	0.583833	25.2882	4.93718e-07
	STR	Static	ENSG00000160216.21	AGPAT3	8.41227e-06	8.21919	0.59409	25.2872	4.93986e-07
	STR	Static	ENSG00000158169.14	FANCC	8.41521e-06	8.30806	0.648988	25.2853	4.94455e-07
	STR	Static	ENSG00000231290.7	APCDD1L-DT	8.45839e-06	8.03777	0.591246	25.2743	4.9729e-07
	STR	Static	ENSG00000162929.14	SANBR	8.48461e-06	8.1968	0.65509	25.2672	4.9913e-07
	STR	Static	ENSG00000257894.2	ENSG00000257894	8.49341e-06	8.18642	0.684853	25.264	4.99946e-07
	STR	Static	ENSG00000101040.20	ZMYND8	8.59444e-06	8.5283	0.495203	25.2401	5.06196e-07
	STR	Static	ENSG00000144535.20	DIS3L2	8.59841e-06	8.37459	0.545443	25.238	5.06732e-07
	STR	Static	ENSG00000280800.1	ENSG00000280800	8.67857e-06	9.13016	0.436078	25.2178	5.12067e-07
	STR	Static	ENSG00000280614.1	ENSG00000280614	8.67857e-06	9.13016	0.436078	25.2178	5.12067e-07
	STR	Static	ENSG00000180694.14	TMEM64	8.75588e-06	8.1249	0.633985	25.1996	5.16937e-07
	STR	Static	ENSG00000100207.21	TCF20	8.7688e-06	8.14552	0.650206	25.1956	5.18007e-07
	STR	Static	ENSG00000184384.15	MAML2	8.77396e-06	8.99635	0.465082	25.1933	5.18621e-07
	STR	Static	ENSG00000164916.11	FOXK1	8.81325e-06	8.22484	0.592787	25.1835	5.21254e-07
	STR	Static	ENSG00000138829.14	FBN2	8.84933e-06	9.48943	0.396083	25.1745	5.23699e-07
	STR	Static	ENSG00000100722.20	ZC3H14	8.91575e-06	8.41702	0.496034	25.1589	5.27943e-07
	STR	Static	ENSG00000268746.1	ENSG00000268746	9.05351e-06	8.17857	0.594345	25.1282	5.36419e-07
	STR	Static	ENSG00000147677.12	EIF3H	9.2811e-06	8.95627	-0.317109	25.0792	5.50231e-07
	STR	Static	ENSG00000121940.17	CLCC1	9.6934e-06	8.31016	0.536496	24.994	5.75089e-07
	STR	Static	ENSG00000185261.16	KIAA0825	9.6934e-06	8.29897	0.626474	24.9931	5.75356e-07
	STR	Static	ENSG00000074211.14	PPP2R2C	9.69765e-06	8.03185	0.591366	24.9911	5.75949e-07
	STR	Static	ENSG00000151376.18	ME3	9.7361e-06	8.11415	0.683409	24.9823	5.78576e-07
	STR	Static	ENSG00000223749.11	MIR503HG	9.76368e-06	8.34815	0.669754	24.9758	5.80558e-07
	STR	Static	ENSG00000281207.1	SLFNL1-AS1	9.82627e-06	8.04593	0.601624	24.9623	5.84625e-07
	STR	Static	ENSG00000215021.10	PHB2	9.86414e-06	8.63727	-0.389227	24.9537	5.87226e-07
	STR	Static	ENSG00000080845.19	DLGAP4	1.02351e-05	8.28314	0.567884	24.8814	6.0967e-07
	STR	Static	ENSG00000146463.12	ZMYM4	1.03152e-05	8.73652	0.391003	24.8653	6.14806e-07
	STR	Static	ENSG00000153936.18	HS2ST1	1.03697e-05	8.33759	0.601539	24.854	6.18415e-07
	STR	Static	ENSG00000134444.15	RELCH	1.04556e-05	8.21238	0.592937	24.8369	6.23909e-07
	STR	Static	ENSG00000183801.8	OLFML1	1.06007e-05	8.33933	0.537974	24.8092	6.32937e-07
	STR	Static	ENSG00000185722.18	ANKFY1	1.06007e-05	8.24766	0.586939	24.8081	6.33312e-07
	STR	Static	ENSG00000083168.11	KAT6A	1.07064e-05	8.51487	0.472045	24.7878	6.40003e-07
	STR	Static	ENSG00000166598.16	HSP90B1	1.07622e-05	9.7666	0.312661	24.7767	6.43717e-07
	STR	Static	ENSG00000196262.15	PPIA	1.09699e-05	10.0114	-0.254204	24.7387	6.56528e-07
	STR	Static	ENSG00000178343.5	SHISA3	1.09965e-05	8.19092	-0.742942	24.7329	6.58508e-07
	STR	Static	ENSG00000186918.14	ZNF395	1.10244e-05	8.23063	0.616311	24.7269	6.60564e-07
	STR	Static	ENSG00000102580.15	DNAJC3	1.13057e-05	8.42954	0.496938	24.6761	6.78217e-07
	STR	Static	ENSG00000102265.12	TIMP1	1.14855e-05	9.17785	0.405472	24.6445	6.89406e-07
	STR	Static	ENSG00000173706.15	HEG1	1.14936e-05	8.09889	0.720348	24.642	6.90293e-07
	STR	Static	ENSG00000165495.16	PKNOX2	1.15339e-05	8.32425	0.574762	24.6342	6.93121e-07
	STR	Static	ENSG00000289720.1	ENSG00000289720	1.16312e-05	8.93813	0.348228	24.6168	6.99376e-07
	STR	Static	ENSG00000106080.11	FKBP14	1.16629e-05	8.28414	0.540656	24.6105	7.01694e-07
	STR	Static	ENSG00000162591.17	MEGF6	1.16857e-05	8.08873	0.65278	24.6056	7.03478e-07
	STR	Static	ENSG00000057019.16	DCBLD2	1.1738e-05	8.5625	0.461199	24.5959	7.07036e-07
	STR	Static	ENSG00000135048.14	CEMIP2	1.17711e-05	8.07719	0.673327	24.5893	7.09445e-07
	STR	Static	ENSG00000251493.5	FOXD1	1.18056e-05	8.05342	-0.647899	24.5825	7.11941e-07
	STR	Static	ENSG00000088986.11	DYNLL1	1.18767e-05	9.8897	0.293389	24.5698	7.16649e-07
	STR	Static	ENSG00000176049.16	JAKMIP2	1.19088e-05	8.1337	0.708054	24.5635	7.19002e-07
	STR	Static	ENSG00000025293.17	PHF20	1.19685e-05	8.43799	0.501949	24.5528	7.23027e-07
	STR	Static	ENSG00000147394.20	ZNF185	1.23215e-05	8.05239	0.628689	24.4951	7.45003e-07
	STR	Static	ENSG00000108669.18	CYTH1	1.23215e-05	8.15828	0.644293	24.4945	7.45221e-07
	STR	Static	ENSG00000160218.13	TRAPPC10	1.24236e-05	8.19614	0.601933	24.4775	7.51835e-07
	STR	Static	ENSG00000115252.19	PDE1A	1.26602e-05	8.18725	-0.833359	24.44	7.66595e-07
	STR	Static	ENSG00000086061.16	DNAJA1	1.2688e-05	8.78622	0.407029	24.4347	7.68729e-07
	STR	Static	ENSG00000117691.10	NENF	1.27827e-05	8.63989	-0.385755	24.4192	7.74914e-07
	STR	Static	ENSG00000109861.17	CTSC	1.28297e-05	10.058	0.353105	24.411	7.78213e-07
	STR	Static	ENSG00000011454.18	RABGAP1	1.28801e-05	8.57098	0.435281	24.4024	7.81723e-07
	STR	Static	ENSG00000049323.16	LTBP1	1.2965e-05	8.61686	0.582062	24.3886	7.87331e-07
	STR	Static	ENSG00000185164.15	NOMO2	1.30136e-05	8.12822	0.644672	24.3783	7.91564e-07
	STR	Static	ENSG00000178531.6	CTXN1	1.30136e-05	8.07362	0.626588	24.3781	7.91646e-07
	STR	Static	ENSG00000135365.17	PHF21A	1.30136e-05	8.66316	0.43109	24.378	7.91656e-07
	STR	Static	ENSG00000106460.20	TMEM106B	1.30597e-05	8.34113	0.520145	24.3701	7.94922e-07
	STR	Static	ENSG00000255471.1	PRSS23-AS1	1.31261e-05	8.431	0.540066	24.3592	7.99423e-07
	STR	Static	ENSG00000198399.16	ITSN2	1.31949e-05	8.27347	0.580674	24.3481	8.0408e-07
	STR	Static	ENSG00000112078.14	KCTD20	1.32977e-05	8.30102	0.527709	24.3316	8.10978e-07
	STR	Static	ENSG00000120029.13	ARMH3	1.32977e-05	8.23077	0.614894	24.3309	8.11279e-07
	STR	Static	ENSG00000158470.5	B4GALT5	1.33745e-05	8.22891	0.605358	24.3187	8.16437e-07
	STR	Static	ENSG00000164494.12	PDSS2	1.34857e-05	8.38728	0.526083	24.3016	8.23696e-07
	STR	Static	ENSG00000187514.17	PTMA	1.36309e-05	11.145	-0.252137	24.2799	8.33048e-07
	STR	Static	ENSG00000140859.16	KIFC3	1.36542e-05	8.09136	0.654285	24.2755	8.3495e-07
	STR	Static	ENSG00000119487.17	MAPKAP1	1.3663e-05	8.4986	0.471879	24.2731	8.35972e-07
	STR	Static	ENSG00000244486.9	SCARF2	1.37269e-05	8.19353	0.586861	24.263	8.40366e-07
	STR	Static	ENSG00000134215.16	VAV3	1.37621e-05	8.29832	-0.801416	24.257	8.43003e-07
	STR	Static	ENSG00000121310.17	ECHDC2	1.38397e-05	8.07265	0.672964	24.2449	8.48322e-07
	STR	Static	ENSG00000104290.11	FZD3	1.38397e-05	8.12463	0.670368	24.2439	8.48733e-07
	STR	Static	ENSG00000113583.8	C5orf15	1.41662e-05	8.25224	0.576364	24.1979	8.69248e-07
	STR	Static	ENSG00000072364.13	AFF4	1.42716e-05	8.58021	0.423859	24.1826	8.76224e-07
	STR	Static	ENSG00000177853.15	ZNF518A	1.42756e-05	8.51948	0.453545	24.1809	8.76968e-07
	STR	Static	ENSG00000124177.16	CHD6	1.42918e-05	8.63162	0.406994	24.1776	8.78469e-07
	STR	Static	ENSG00000142227.11	EMP3	1.43124e-05	8.96532	0.383525	24.1738	8.80234e-07
	STR	Static	ENSG00000117713.21	ARID1A	1.44262e-05	8.56728	0.431193	24.1574	8.87745e-07
	STR	Static	ENSG00000135870.12	RC3H1	1.45318e-05	8.46776	0.470827	24.1423	8.94755e-07
	STR	Static	ENSG00000128973.13	CLN6	1.47192e-05	8.07902	0.619982	24.1165	9.06808e-07
	STR	Static	ENSG00000162804.15	SNED1	1.47386e-05	8.17907	0.886548	24.1127	9.08595e-07
	STR	Static	ENSG00000198646.14	NCOA6	1.47386e-05	8.34862	0.510953	24.1117	9.09043e-07
	STR	Static	ENSG00000163754.18	GYG1	1.50682e-05	8.29865	0.560412	24.0681	9.29902e-07
	STR	Static	ENSG00000288637.1	ENSG00000288637	1.54995e-05	8.40399	0.490192	24.0126	9.57062e-07
	STR	Static	ENSG00000154640.15	BTG3	1.55059e-05	8.20614	0.638204	24.0107	9.58e-07
	STR	Static	ENSG00000175893.12	ZDHHC21	1.55218e-05	8.27144	0.557418	24.0077	9.59532e-07
	STR	Static	ENSG00000157020.18	SEC13	1.56068e-05	8.39097	0.490167	23.996	9.65337e-07
	STR	Static	ENSG00000198089.16	SFI1	1.56254e-05	8.10908	0.628683	23.9927	9.67034e-07
	STR	Static	ENSG00000081377.17	CDC14B	1.57068e-05	8.18215	0.670599	23.9816	9.72623e-07
	STR	Static	ENSG00000058453.17	CROCC	1.60664e-05	8.22622	-0.542648	23.936	9.95894e-07
	STR	Static	ENSG00000144711.17	IQSEC1	1.60664e-05	8.10937	0.635717	23.9358	9.96027e-07
	STR	Static	ENSG00000139329.5	LUM	1.60897e-05	8.70189	-0.890948	23.9319	9.98033e-07
	STR	Static	ENSG00000159167.12	STC1	1.61205e-05	8.15866	-0.772949	23.9271	1.00051e-06
	STR	Static	ENSG00000102786.15	INTS6	1.61712e-05	8.24779	0.626011	23.92	1.00423e-06
	STR	Static	ENSG00000163956.13	LRPAP1	1.62126e-05	8.38184	0.502588	23.914	1.00737e-06
	STR	Static	ENSG00000009954.11	BAZ1B	1.64918e-05	8.47542	0.501864	23.88	1.0253e-06
	STR	Static	ENSG00000075785.14	RAB7A	1.6493e-05	8.52229	0.427216	23.8788	1.02595e-06
	STR	Static	ENSG00000233420.2	ENSG00000233420	1.66656e-05	8.19079	0.769849	23.8577	1.03727e-06
	STR	Static	ENSG00000134186.12	PRPF38B	1.67064e-05	8.36824	0.492079	23.8516	1.04056e-06
	STR	Static	ENSG00000164904.18	ALDH7A1	1.67064e-05	8.53988	0.470656	23.8508	1.04099e-06
	STR	Static	ENSG00000124486.15	USP9X	1.68596e-05	8.51298	0.448877	23.8321	1.05113e-06
	STR	Static	ENSG00000196696.14	PDXDC2P-NPIPB14P	1.701e-05	8.12565	0.715621	23.814	1.0611e-06
	STR	Static	ENSG00000018510.18	AGPS	1.72669e-05	8.29409	0.54017	23.784	1.07774e-06
	STR	Static	ENSG00000153339.15	TRAPPC8	1.72779e-05	8.25696	0.564225	23.7817	1.07903e-06
	STR	Static	ENSG00000273136.8	NBPF26	1.73506e-05	8.42523	0.607534	23.7725	1.08418e-06
	STR	Static	ENSG00000111450.15	STX2	1.74233e-05	8.15684	0.623618	23.7634	1.08934e-06
	STR	Static	ENSG00000146416.19	AIG1	1.75671e-05	8.25684	0.57191	23.7459	1.09932e-06
	STR	Static	ENSG00000012171.20	SEMA3B	1.75671e-05	8.05994	0.620066	23.7451	1.09972e-06
	STR	Static	ENSG00000030066.14	NUP160	1.75671e-05	8.36299	0.528766	23.7443	1.10018e-06
	STR	Static	ENSG00000123472.13	ATPAF1	1.76411e-05	8.12677	0.62232	23.7352	1.10544e-06
	STR	Static	ENSG00000226149.6	ENSG00000226149	1.79018e-05	8.06115	0.728966	23.7059	1.1224e-06
	STR	Static	ENSG00000132155.14	RAF1	1.79848e-05	8.4004	0.492415	23.6959	1.12824e-06
	STR	Static	ENSG00000168246.6	UBTD2	1.86128e-05	8.48459	0.463143	23.6287	1.1683e-06
	STR	Static	ENSG00000180818.5	HOXC10	1.89199e-05	8.08201	-0.602605	23.5962	1.18823e-06
	STR	Static	ENSG00000261771.5	DNAAF4-CCPG1	1.89924e-05	8.28654	0.510392	23.5877	1.19346e-06
	STR	Static	ENSG00000138674.17	SEC31A	1.91986e-05	9.18693	0.305061	23.5659	1.20709e-06
	STR	Static	ENSG00000160111.15	CPAMD8	1.97018e-05	8.08292	0.684873	23.514	1.24011e-06
	STR	Static	ENSG00000078177.15	N4BP2	1.97602e-05	8.45359	0.474295	23.5072	1.24449e-06
	STR	Static	ENSG00000100139.14	MICALL1	1.98066e-05	8.09673	0.652031	23.5012	1.24834e-06
	STR	Static	ENSG00000203907.10	OOEP	1.98066e-05	9.32642	-0.666592	23.5005	1.2488e-06
	STR	Static	ENSG00000078618.23	NRDC	1.98192e-05	8.56824	0.416049	23.4982	1.25029e-06
	STR	Static	ENSG00000254772.10	EEF1G	1.98477e-05	9.42014	-0.271234	23.4944	1.25279e-06
	STR	Static	ENSG00000099953.10	MMP11	2.03253e-05	8.27331	-0.579052	23.4476	1.28365e-06
	STR	Static	ENSG00000104415.14	CCN4	2.03764e-05	8.35865	-0.568088	23.4417	1.2876e-06
	STR	Static	ENSG00000131089.17	ARHGEF9	2.07386e-05	8.21293	0.586598	23.4067	1.31121e-06
	STR	Static	ENSG00000240972.2	MIF	2.08847e-05	9.07195	-0.326271	23.3919	1.32133e-06
	STR	Static	ENSG00000135605.13	TEC	2.08847e-05	8.0288	0.545026	23.3911	1.32192e-06
	STR	Static	ENSG00000231566.4	LINC02595	2.09235e-05	8.06425	0.673283	23.3864	1.32511e-06
	STR	Static	ENSG00000068383.19	INPP5A	2.10213e-05	8.16899	0.597207	23.3764	1.33204e-06
	STR	Static	ENSG00000117523.18	PRRC2C	2.10274e-05	8.89207	0.340849	23.3747	1.33317e-06
	STR	Static	ENSG00000008086.13	CDKL5	2.10289e-05	8.1403	0.654281	23.3735	1.334e-06
	STR	Static	ENSG00000166025.18	AMOTL1	2.15208e-05	8.33914	0.534713	23.328	1.36596e-06
	STR	Static	ENSG00000110921.14	MVK	2.16478e-05	8.09197	0.646375	23.3156	1.37479e-06
	STR	Static	ENSG00000274874.2	ENSG00000274874	2.17856e-05	8.19681	0.589366	23.3023	1.38431e-06
	STR	Static	ENSG00000018408.15	WWTR1	2.19005e-05	8.63967	0.469152	23.2912	1.39238e-06
	STR	Static	ENSG00000117385.16	P3H1	2.19894e-05	8.25556	0.537666	23.2823	1.3988e-06
	STR	Static	ENSG00000138593.9	SECISBP2L	2.20173e-05	8.35676	0.518976	23.2788	1.40135e-06
	STR	Static	ENSG00000100030.15	MAPK1	2.21711e-05	8.40426	0.482476	23.2644	1.41193e-06
	STR	Static	ENSG00000141298.19	SSH2	2.22633e-05	8.52256	0.527496	23.2553	1.41858e-06
	STR	Static	ENSG00000170759.11	KIF5B	2.22773e-05	8.74269	0.395916	23.253	1.42025e-06
	STR	Static	ENSG00000135945.10	REV1	2.26245e-05	8.34399	0.517829	23.2222	1.44319e-06
	STR	Static	ENSG00000134982.18	APC	2.27379e-05	8.37747	0.515347	23.2116	1.45122e-06
	STR	Static	ENSG00000175265.19	GOLGA8A	2.28101e-05	8.45828	-0.462875	23.2044	1.45663e-06
	STR	Static	ENSG00000198718.13	TOGARAM1	2.28495e-05	8.28643	0.557224	23.2	1.45995e-06
	STR	Static	ENSG00000140391.15	TSPAN3	2.30594e-05	8.54359	0.417757	23.1814	1.47417e-06
	STR	Static	ENSG00000011105.14	TSPAN9	2.31308e-05	8.30797	0.539059	23.1744	1.47955e-06
	STR	Static	ENSG00000083535.16	PIBF1	2.31785e-05	8.65796	0.428835	23.1694	1.48342e-06
	STR	Static	ENSG00000049656.14	CLPTM1L	2.31962e-05	8.16478	0.597239	23.1668	1.48537e-06
	STR	Static	ENSG00000281566.4	LINC03077	2.32892e-05	9.01437	0.5534	23.1581	1.49214e-06
	STR	Static	ENSG00000109670.17	FBXW7	2.33873e-05	8.33264	0.586048	23.149	1.49925e-06
	STR	Static	ENSG00000108389.10	MTMR4	2.35143e-05	8.15421	0.597789	23.1375	1.50822e-06
	STR	Static	ENSG00000145284.12	SCD5	2.36219e-05	8.13937	0.647824	23.1276	1.51595e-06
	STR	Static	ENSG00000266338.7	NBPF15	2.36619e-05	8.24625	0.668077	23.1233	1.51935e-06
	STR	Static	ENSG00000141367.13	CLTC	2.37412e-05	8.61945	0.399528	23.1159	1.52528e-06
	STR	Static	ENSG00000125037.13	EMC3	2.38094e-05	8.23679	0.538018	23.1093	1.5305e-06
	STR	Static	ENSG00000155229.21	MMS19	2.39075e-05	8.15885	0.594447	23.1003	1.53764e-06
	STR	Static	ENSG00000166897.16	ELFN2	2.41799e-05	8.00854	0.345777	23.0775	1.55601e-06
	STR	Static	ENSG00000126773.13	PCNX4	2.48379e-05	8.56776	0.452144	23.0248	1.59923e-06
	STR	Static	ENSG00000163618.18	CADPS	2.48942e-05	8.0307	0.609517	23.0194	1.60373e-06
	STR	Static	ENSG00000145362.21	ANK2	2.49085e-05	8.50752	-0.548025	23.0173	1.60553e-06
	STR	Static	ENSG00000141736.14	ERBB2	2.52694e-05	8.25162	0.54732	22.9886	1.62968e-06
	STR	Static	ENSG00000174197.19	MGA	2.53452e-05	8.3819	0.501949	22.9818	1.63546e-06
	STR	Static	ENSG00000143387.14	CTSK	2.5351e-05	8.34104	0.509913	22.9803	1.63673e-06
	STR	Static	ENSG00000174106.3	LEMD3	2.54984e-05	8.2022	0.58211	22.9681	1.64714e-06
	STR	Static	ENSG00000107281.10	NPDC1	2.56285e-05	8.22763	0.538944	22.9571	1.65656e-06
	STR	Static	ENSG00000146386.8	ABRACL	2.56285e-05	8.15979	0.63982	22.9562	1.65735e-06
	STR	Static	ENSG00000249348.2	UGDH-AS1	2.5706e-05	8.14701	0.620991	22.9493	1.66327e-06
	STR	Static	ENSG00000284989.1	ENSG00000284989	2.58684e-05	8.41216	0.474849	22.9362	1.67469e-06
	STR	Static	ENSG00000040199.18	PHLPP2	2.62833e-05	8.18724	0.598603	22.9046	1.70247e-06
	STR	Static	ENSG00000120910.15	PPP3CC	2.63258e-05	8.30642	0.542824	22.9004	1.70615e-06
	STR	Static	ENSG00000257835.2	ENSG00000257835	2.65892e-05	8.01836	0.459099	22.8802	1.72415e-06
	STR	Static	ENSG00000004866.22	ST7	2.68313e-05	8.25802	0.5766	22.8618	1.7408e-06
	STR	Static	ENSG00000261161.1	ENSG00000261161	2.68909e-05	8.0099	0.363018	22.8565	1.74561e-06
	STR	Static	ENSG00000136942.15	RPL35	2.69917e-05	9.89155	-0.255873	22.8482	1.7531e-06
	STR	Static	ENSG00000163590.14	PPM1L	2.70079e-05	8.17404	0.761762	22.846	1.75511e-06
	STR	Static	ENSG00000128731.18	HERC2	2.70693e-05	8.42846	0.51752	22.8406	1.76005e-06
	STR	Static	ENSG00000196569.14	LAMA2	2.70889e-05	8.4478	0.68002	22.8382	1.76227e-06
	STR	Static	ENSG00000131871.15	SELENOS	2.7208e-05	8.38538	0.468859	22.8287	1.77098e-06
	STR	Static	ENSG00000092964.18	DPYSL2	2.74593e-05	8.26072	0.541319	22.81	1.78831e-06
	STR	Static	ENSG00000113300.13	CNOT6	2.75274e-05	8.27255	0.536989	22.8042	1.79371e-06
	STR	Static	ENSG00000241213.2	LINC02024	2.75414e-05	8.0258	0.521703	22.8022	1.79559e-06
	STR	Static	ENSG00000170854.18	RIOX2	2.76759e-05	8.12427	0.644909	22.7918	1.80533e-06
	STR	Static	ENSG00000154102.11	C16orf74	2.77746e-05	8.17446	0.601443	22.7839	1.81275e-06
	STR	Static	ENSG00000113721.14	PDGFRB	2.77889e-05	8.39791	-0.520845	22.7819	1.81466e-06
	STR	Static	ENSG00000008988.11	RPS20	2.83142e-05	9.71255	0.283759	22.7449	1.84996e-06
	STR	Static	ENSG00000235703.7	EOLA2-DT	2.83156e-05	8.17476	0.6167	22.7438	1.85105e-06
	STR	Static	ENSG00000254999.4	BRK1	2.84354e-05	9.13141	-0.28848	22.7346	1.85987e-06
	STR	Static	ENSG00000132541.11	RIDA	2.84545e-05	8.10741	0.66025	22.7323	1.86213e-06
	STR	Static	ENSG00000135596.18	MICAL1	2.85784e-05	8.05364	0.598069	22.7229	1.87124e-06
	STR	Static	ENSG00000135407.11	AVIL	2.87722e-05	8.08058	0.659	22.7089	1.88494e-06
	STR	Static	ENSG00000141084.12	RANBP10	2.92527e-05	8.1225	0.604498	22.676	1.91745e-06
	STR	Static	ENSG00000135457.11	TFCP2	2.95541e-05	8.40681	0.512367	22.6553	1.93825e-06
	STR	Static	ENSG00000184672.12	RALYL	2.96539e-05	9.20016	0.883828	22.6478	1.94584e-06
	STR	Static	ENSG00000102393.15	GLA	2.96968e-05	8.08754	0.611491	22.6433	1.95042e-06
	STR	Static	ENSG00000122008.16	POLK	2.96968e-05	8.39236	0.489696	22.643	1.95074e-06
	STR	Static	ENSG00000081138.14	CDH7	3.00427e-05	8.51113	0.690244	22.6197	1.97452e-06
	STR	Static	ENSG00000137710.17	RDX	3.01596e-05	8.56937	0.433279	22.6112	1.98326e-06
	STR	Static	ENSG00000184305.16	CCSER1	3.02977e-05	8.10913	0.80011	22.6014	1.99341e-06
	STR	Static	ENSG00000198853.12	RUSC2	3.07253e-05	8.15922	0.620792	22.5734	2.02263e-06
	STR	Static	ENSG00000242588.7	ENSG00000242588	3.08383e-05	8.43284	0.475151	22.5643	2.03223e-06
	STR	Static	ENSG00000187257.16	RSBN1L	3.08383e-05	8.44581	0.46239	22.5643	2.03224e-06
	STR	Static	ENSG00000151835.17	SACS	3.09676e-05	8.21109	0.592912	22.5553	2.04185e-06
	STR	Static	ENSG00000165209.19	STRBP	3.11451e-05	8.23834	0.623894	22.5433	2.05464e-06
	STR	Static	ENSG00000120708.17	TGFBI	3.13948e-05	9.09018	0.375596	22.5269	2.07222e-06
	STR	Static	ENSG00000112584.14	FAM120B	3.1483e-05	8.36827	0.509552	22.5205	2.07915e-06
	STR	Static	ENSG00000091164.13	TXNL1	3.16252e-05	8.6148	-0.370396	22.5108	2.08965e-06
	STR	Static	ENSG00000147255.19	IGSF1	3.16795e-05	8.2934	0.717679	22.5065	2.09436e-06
	STR	Static	ENSG00000197580.13	BCO2	3.17197e-05	8.0783	0.651723	22.503	2.09813e-06
	STR	Static	ENSG00000290192.1	ENSG00000290192	3.17414e-05	8.4607	0.473921	22.5007	2.10068e-06
	STR	Static	ENSG00000285880.1	ENSG00000285880	3.19813e-05	8.15555	0.59695	22.4852	2.11769e-06
	STR	Static	ENSG00000082014.17	SMARCD3	3.19953e-05	8.19566	0.559619	22.4833	2.11973e-06
	STR	Static	ENSG00000196642.19	RABL6	3.213e-05	8.21469	0.599676	22.4743	2.12979e-06
	STR	Static	ENSG00000166803.14	PCLAF	3.23956e-05	8.26461	-0.853298	22.4574	2.14853e-06
	STR	Static	ENSG00000147010.19	SH3KBP1	3.27344e-05	8.26271	0.585571	22.4364	2.17216e-06
	STR	Static	ENSG00000141252.21	VPS53	3.29843e-05	8.23215	0.562683	22.4208	2.1899e-06
	STR	Static	ENSG00000082996.20	RNF13	3.30571e-05	8.33072	0.524721	22.4155	2.19595e-06
	STR	Static	ENSG00000170348.9	TMED10	3.30571e-05	8.71253	0.363941	22.4136	2.1981e-06
	STR	Static	ENSG00000086200.17	IPO11	3.30571e-05	8.16036	0.632343	22.4135	2.19822e-06
	STR	Static	ENSG00000170871.12	KIAA0232	3.30842e-05	8.45468	0.464198	22.4109	2.20119e-06
	STR	Static	ENSG00000087116.17	ADAMTS2	3.33654e-05	8.21402	0.605926	22.3936	2.22108e-06
	STR	Static	ENSG00000124422.12	USP22	3.37086e-05	8.50329	0.425283	22.373	2.2451e-06
	STR	Static	ENSG00000095564.15	BTAF1	3.38301e-05	8.32257	0.518037	22.3647	2.25486e-06
	STR	Static	ENSG00000113100.10	CDH9	3.38301e-05	8.60869	0.830234	22.364	2.25558e-06
	STR	Static	ENSG00000138131.4	LOXL4	3.41818e-05	8.04352	-0.582286	22.3432	2.28023e-06
	STR	Static	ENSG00000197601.14	FAR1	3.4415e-05	8.42043	0.463939	22.3291	2.297e-06
	STR	Static	ENSG00000119787.14	ATL2	3.44325e-05	8.23467	0.54737	22.3271	2.29938e-06
	STR	Static	ENSG00000157837.16	SPPL3	3.4649e-05	8.56877	0.44423	22.3141	2.31506e-06
	STR	Static	ENSG00000114115.10	RBP1	3.46618e-05	9.78933	0.289446	22.3123	2.31713e-06
	STR	Static	ENSG00000054611.14	TBC1D22A	3.47542e-05	8.31517	0.524656	22.3062	2.32453e-06
	STR	Static	ENSG00000130700.7	GATA5	3.50084e-05	8.01818	0.458053	22.2912	2.34276e-06
	STR	Static	ENSG00000253982.3	CLN8-AS1	3.50269e-05	8.25371	-0.522993	22.2892	2.34523e-06
	STR	Static	ENSG00000196233.14	LCOR	3.5043e-05	8.47612	0.477981	22.2873	2.34754e-06
	STR	Static	ENSG00000185432.12	METTL7A	3.52013e-05	8.0727	0.599434	22.2776	2.35939e-06
	STR	Static	ENSG00000197442.11	MAP3K5	3.55526e-05	8.0591	0.716023	22.2576	2.38419e-06
	STR	Static	ENSG00000153714.6	LURAP1L	3.56086e-05	8.22846	0.630469	22.2535	2.38919e-06
	STR	Static	ENSG00000145715.15	RASA1	3.56839e-05	8.40884	0.471329	22.2485	2.3955e-06
	STR	Static	ENSG00000059588.10	TARBP1	3.57976e-05	8.20589	0.57737	22.2414	2.40439e-06
	STR	Static	ENSG00000130779.22	CLIP1	3.58781e-05	8.28027	0.536208	22.236	2.41106e-06
	STR	Static	ENSG00000197603.16	CPLANE1	3.59367e-05	8.47005	0.451165	22.2319	2.41626e-06
	STR	Static	ENSG00000159433.12	STARD9	3.60417e-05	8.26152	0.558935	22.2253	2.42459e-06
	STR	Static	ENSG00000166068.13	SPRED1	3.60972e-05	8.68873	0.430258	22.2213	2.4296e-06
	STR	Static	ENSG00000124155.19	PIGT	3.6879e-05	8.18841	0.580585	22.1792	2.48351e-06
	STR	Static	ENSG00000143858.12	SYT2	3.69204e-05	8.09414	0.62607	22.176	2.4876e-06
	STR	Static	ENSG00000139364.11	TMEM132B	3.74393e-05	8.01271	0.420939	22.1482	2.52388e-06
	STR	Static	ENSG00000196199.14	MPHOSPH8	3.74729e-05	8.49062	0.42733	22.1455	2.52746e-06
	STR	Static	ENSG00000067900.9	ROCK1	3.74907e-05	8.54099	0.432694	22.1428	2.53109e-06
	STR	Static	ENSG00000157600.12	TMEM164	3.74907e-05	8.17907	0.637287	22.1426	2.5313e-06
	STR	Static	ENSG00000089916.18	GPATCH2L	3.75045e-05	8.27463	0.509894	22.1409	2.53355e-06
	STR	Static	ENSG00000255717.9	SNHG1	3.79942e-05	8.16976	-0.560322	22.115	2.56797e-06
	STR	Static	ENSG00000171189.18	GRIK1	3.81247e-05	8.0496	0.696385	22.1068	2.57897e-06
	STR	Static	ENSG00000171603.18	CLSTN1	3.81247e-05	8.27332	0.507824	22.1064	2.57947e-06
	STR	Static	ENSG00000259972.3	ENSG00000259972	3.81316e-05	8.17237	0.601722	22.1051	2.58128e-06
	STR	Static	ENSG00000269113.4	TRABD2B	3.81748e-05	8.11432	-0.765785	22.1019	2.58555e-06
	STR	Static	ENSG00000262454.4	MIR193BHG	3.82665e-05	8.0335	0.55643	22.0963	2.59311e-06
	STR	Static	ENSG00000114098.18	ARMC8	3.83568e-05	8.30534	0.519519	22.0908	2.60058e-06
	STR	Static	ENSG00000066379.15	POLR1H	3.84071e-05	8.26126	-0.501654	22.0873	2.60534e-06
	STR	Static	ENSG00000179912.21	R3HDM2	3.85138e-05	8.69637	0.399405	22.0809	2.61393e-06
	STR	Static	ENSG00000095739.11	BAMBI	3.86269e-05	8.21256	0.654909	22.0743	2.62296e-06
	STR	Static	ENSG00000011258.16	MBTD1	3.88398e-05	8.38082	0.515021	22.062	2.6398e-06
	STR	Static	ENSG00000146067.17	FAM193B	3.88398e-05	8.15762	0.578627	22.0618	2.64015e-06
	STR	Static	ENSG00000259437.1	ENSG00000259437	3.93638e-05	8.00967	0.358282	22.0351	2.67716e-06
	STR	Static	ENSG00000253729.9	PRKDC	3.95883e-05	8.88661	0.380824	22.0231	2.69382e-06
	STR	Static	ENSG00000165061.15	ZMAT4	3.97467e-05	8.0293	0.607468	22.0145	2.706e-06
	STR	Static	ENSG00000003756.17	RBM5	4.01244e-05	8.51797	0.411561	21.9953	2.73312e-06
	STR	Static	ENSG00000159023.23	EPB41	4.0204e-05	8.31096	0.539055	21.9906	2.73996e-06
	STR	Static	ENSG00000100344.11	PNPLA3	4.06035e-05	8.03334	0.55715	21.9706	2.76862e-06
	STR	Static	ENSG00000268575.1	ENSG00000268575	4.08085e-05	8.27673	0.59169	21.9599	2.78403e-06
	STR	Static	ENSG00000123130.17	ACOT9	4.10368e-05	8.18505	0.563291	21.9478	2.80162e-06
	STR	Static	ENSG00000136709.12	WDR33	4.10368e-05	8.49168	0.423834	21.9472	2.80249e-06
	STR	Static	ENSG00000285991.1	ENSG00000285991	4.10582e-05	8.07851	0.590676	21.9453	2.8054e-06
	STR	Static	ENSG00000101349.17	PAK5	4.1092e-05	8.02052	0.5024	21.9427	2.80915e-06
	STR	Static	ENSG00000124164.16	VAPB	4.11822e-05	8.28549	0.513903	21.9375	2.81677e-06
	STR	Static	ENSG00000122741.16	DCAF10	4.17901e-05	8.4183	0.48009	21.9084	2.85982e-06
	STR	Static	ENSG00000104635.15	SLC39A14	4.18243e-05	8.03943	0.582948	21.9058	2.86363e-06
	STR	Static	ENSG00000008869.12	HEATR5B	4.20477e-05	8.19358	0.567225	21.8946	2.88041e-06
	STR	Static	ENSG00000164548.12	TRA2A	4.20811e-05	8.58643	0.395033	21.8921	2.88418e-06
	STR	Static	ENSG00000181666.19	ZNF875	4.24172e-05	8.1776	0.586229	21.8759	2.9087e-06
	STR	Static	ENSG00000106868.17	SUSD1	4.24934e-05	8.14734	0.610772	21.8714	2.91542e-06
	STR	Static	ENSG00000213064.10	SFT2D2	4.27525e-05	8.17842	0.581968	21.8588	2.9347e-06
	STR	Static	ENSG00000143341.12	HMCN1	4.30163e-05	8.24523	0.744807	21.846	2.95433e-06
	STR	Static	ENSG00000092199.19	HNRNPC	4.35208e-05	9.14468	0.279953	21.8226	2.9905e-06
	STR	Static	ENSG00000124570.21	SERPINB6	4.35556e-05	8.29807	0.535654	21.8201	2.99443e-06
	STR	Static	ENSG00000116127.20	ALMS1	4.39441e-05	8.40343	0.496418	21.8021	3.02269e-06
	STR	Static	ENSG00000122674.12	CCZ1	4.41256e-05	8.26629	0.520146	21.7932	3.03672e-06
	STR	Static	ENSG00000078699.22	CBFA2T2	4.43171e-05	8.5242	0.448589	21.7839	3.05146e-06
	STR	Static	ENSG00000077232.19	DNAJC10	4.49478e-05	8.30949	0.524509	21.7558	3.09647e-06
	STR	Static	ENSG00000141012.13	GALNS	4.51089e-05	8.08238	0.588397	21.748	3.10916e-06
	STR	Static	ENSG00000153558.17	FBXL2	4.52197e-05	8.1998	0.612583	21.7415	3.11971e-06
	STR	Static	ENSG00000196358.12	NTNG2	4.52197e-05	8.06454	0.643341	21.7413	3.11997e-06
	STR	Static	ENSG00000035403.18	VCL	4.55524e-05	8.89955	0.372241	21.7263	3.14453e-06
	STR	Static	ENSG00000177706.9	FAM20C	4.55942e-05	8.16522	0.606458	21.7235	3.14902e-06
	STR	Static	ENSG00000119242.9	CCDC92	4.59617e-05	8.1884	0.568232	21.7072	3.17602e-06
	STR	Static	ENSG00000213676.13	ATF6B	4.59709e-05	8.14909	0.578429	21.7058	3.17827e-06
	STR	Static	ENSG00000139146.14	SINHCAF	4.60704e-05	8.13685	0.623159	21.7007	3.18677e-06
	STR	Static	ENSG00000176953.13	NFATC2IP	4.65682e-05	8.18671	0.55802	21.6791	3.22284e-06
	STR	Static	ENSG00000016391.11	CHDH	4.68679e-05	8.04584	0.581064	21.6658	3.24523e-06
	STR	Static	ENSG00000165029.17	ABCA1	4.70534e-05	8.11613	-0.663409	21.6573	3.25973e-06
	STR	Static	ENSG00000142173.17	COL6A2	4.7082e-05	9.34853	0.28901	21.6551	3.26337e-06
	STR	Static	ENSG00000122550.18	KLHL7	4.71071e-05	8.23454	0.559252	21.6531	3.26677e-06
	STR	Static	ENSG00000113389.16	NPR3	4.77938e-05	8.09657	-0.832825	21.6244	3.31607e-06
	STR	Static	ENSG00000169372.13	CRADD	4.78254e-05	8.1339	0.747392	21.6222	3.31994e-06
	STR	Static	ENSG00000286268.1	ENSG00000286268	4.79044e-05	8.17158	0.553839	21.618	3.32712e-06
	STR	Static	ENSG00000283052.2	LINC02456	4.79725e-05	8.47244	-0.501678	21.6143	3.33353e-06
	STR	Static	ENSG00000113013.16	HSPA9	4.82333e-05	8.30992	0.507626	21.603	3.35336e-06
	STR	Static	ENSG00000180398.13	MCFD2	4.83114e-05	8.29258	0.500882	21.5989	3.36048e-06
	STR	Static	ENSG00000225264.3	ZNRF2P2	4.87507e-05	8.21464	0.580834	21.5805	3.39276e-06
	STR	Static	ENSG00000073711.11	PPP2R3A	4.90144e-05	8.62996	0.438822	21.5692	3.41283e-06
	STR	Static	ENSG00000102007.11	PLP2	4.90477e-05	8.04336	0.581079	21.567	3.41687e-06
	STR	Static	ENSG00000120658.14	ENOX1	4.92666e-05	8.59099	0.55277	21.5575	3.43386e-06
	STR	Static	ENSG00000090273.14	NUDC	4.99896e-05	8.4789	0.442551	21.5285	3.48601e-06
	STR	Static	ENSG00000105677.12	TMEM147	5.02987e-05	8.33466	0.470415	21.5158	3.50933e-06
	STR	Static	ENSG00000007392.17	LUC7L	5.08183e-05	8.35807	0.468356	21.4947	3.54803e-06
	STR	Static	ENSG00000113441.16	LNPEP	5.08183e-05	8.19986	0.572419	21.4941	3.54916e-06
	STR	Static	ENSG00000015171.21	ZMYND11	5.11916e-05	8.47462	0.440574	21.4791	3.57704e-06
	STR	Static	ENSG00000249678.1	ENSG00000249678	5.21931e-05	8.03543	-0.53463	21.441	3.64886e-06
	STR	Static	ENSG00000154188.10	ANGPT1	5.22174e-05	8.82236	-0.542424	21.4391	3.65239e-06
	STR	Static	ENSG00000135253.16	KCP	5.22862e-05	8.08014	0.600189	21.4357	3.65904e-06
	STR	Static	ENSG00000247572.9	CKMT2-AS1	5.30582e-05	8.22746	0.570825	21.4066	3.71493e-06
	STR	Static	ENSG00000150403.18	TMCO3	5.30993e-05	8.24785	0.549013	21.4041	3.71968e-06
	STR	Static	ENSG00000173114.13	LRRN3	5.36714e-05	8.36529	0.595215	21.3819	3.76298e-06
	STR	Static	ENSG00000162402.15	USP24	5.36714e-05	8.28297	0.517275	21.3817	3.76353e-06
	STR	Static	ENSG00000227199.1	ST7-AS1	5.40389e-05	8.04382	-0.543287	21.3676	3.7912e-06
	STR	Static	ENSG00000148411.8	NACC2	5.43684e-05	8.03133	0.518951	21.355	3.81623e-06
	STR	Static	ENSG00000148175.13	STOM	5.46413e-05	8.05913	-0.584969	21.3436	3.83903e-06
[truncated: 26,422 more rows]

## Sheet: Podocyte_STR_Bio Pro
Podocyte_DEG_ GO BIOLOGICAL PROCESS
Blood vessel development
HUMAN|HGNC=23692|UniProtKB=P25106	ACKR3	Atypical chemokine receptor 3;ACKR3;PTN002551477;orthologs	ATYPICAL CHEMOKINE RECEPTOR 3 (PTHR10489:SF931)	cell adhesion molecule(PC00069)	Homo sapiens
HUMAN|HGNC=8008|UniProtKB=Q9ULB1	NRXN1	Neurexin-1;NRXN1;PTN000013699;orthologs	NEUREXIN-1 (PTHR15036:SF51)	cell adhesion molecule(PC00069)	Homo sapiens
HUMAN|HGNC=6307|UniProtKB=P35968	KDR	Vascular endothelial growth factor receptor 2;KDR;PTN002521309;orthologs	VASCULAR ENDOTHELIAL GROWTH FACTOR RECEPTOR 2 (PTHR24416:SF45)	transmembrane signal receptor(PC00197)	Homo sapiens
HUMAN|HGNC=6551|UniProtKB=Q9UJU2	LEF1	Lymphoid enhancer-binding factor 1;LEF1;PTN002470455;orthologs	LYMPHOID ENHANCER-BINDING FACTOR 1 (PTHR10373:SF11)	DNA-binding transcription factor(PC00218)	Homo sapiens
HUMAN|HGNC=8981|UniProtKB=Q92569	PIK3R3	Phosphatidylinositol 3-kinase regulatory subunit gamma;PIK3R3;PTN002468393;orthologs	PHOSPHATIDYLINOSITOL 3-KINASE REGULATORY SUBUNIT GAMMA (PTHR10155:SF2)	kinase modulator(PC00140)	Homo sapiens
HUMAN|HGNC=8004|UniProtKB=O14786	NRP1	Neuropilin-1;NRP1;PTN002544699;orthologs	NEUROPILIN-1 (PTHR46806:SF4)		Homo sapiens
HUMAN|HGNC=130|UniProtKB=P62736	ACTA2	Actin, aortic smooth muscle;ACTA2;PTN002485040;orthologs	ACTIN, AORTIC SMOOTH MUSCLE (PTHR11937:SF445)	actin and actin related protein(PC00039)	Homo sapiens
HUMAN|HGNC=3801|UniProtKB=Q99958	FOXC2	Forkhead box protein C2;FOXC2;PTN002483621;orthologs	FORKHEAD BOX PROTEIN C2 (PTHR11829:SF189)	winged helix/forkhead transcription factor(PC00246)	Homo sapiens
HUMAN|HGNC=10249|UniProtKB=Q9Y6N7	ROBO1	Roundabout homolog 1;ROBO1;PTN002543355;orthologs	ROUNDABOUT HOMOLOG 1 (PTHR12231:SF243)	immunoglobulin superfamily cell adhesion molecule(PC00125)	Homo sapiens
HUMAN|HGNC=11602|UniProtKB=O15119	TBX3	T-box transcription factor TBX3;TBX3;PTN002477806;orthologs	T-BOX TRANSCRIPTION FACTOR TBX3 (PTHR11267:SF91)	Rel homology transcription factor(PC00252)	Homo sapiens
HUMAN|HGNC=3393|UniProtKB=P29323	EPHB2	Ephrin type-B receptor 2;EPHB2;PTN002521326;orthologs	EPHRIN TYPE-B RECEPTOR 2 (PTHR46877:SF11)	transmembrane signal receptor(PC00197)	Homo sapiens
HUMAN|HGNC=6772|UniProtKB=O43541	SMAD6	Mothers against decapentaplegic homolog 6;SMAD6;PTN002492172;orthologs	MOTHERS AGAINST DECAPENTAPLEGIC HOMOLOG 6 (PTHR13703:SF28)	DNA-binding transcription factor(PC00218)	Homo sapiens
HUMAN|HGNC=4451|UniProtKB=P51654	GPC3	Glypican-3;GPC3;PTN002474243;orthologs	GLYPICAN-3 (PTHR10822:SF4)	scaffold/adaptor protein(PC00226)	Homo sapiens
HUMAN|HGNC=17019|UniProtKB=Q96MT3	PRICKLE1	Prickle-like protein 1;PRICKLE1;PTN002516869;orthologs	PRICKLE-LIKE PROTEIN 1 (PTHR24211:SF15)	scaffold/adaptor protein(PC00226)	Homo sapiens
HUMAN|HGNC=4171|UniProtKB=P23769	GATA2	Endothelial transcription factor GATA-2;GATA2;PTN002467679;orthologs	ENDOTHELIAL TRANSCRIPTION FACTOR GATA-2 (PTHR10071:SF149)	DNA-binding transcription factor(PC00218)	Homo sapiens
HUMAN|HGNC=3153|UniProtKB=Q16610	ECM1	Extracellular matrix protein 1;ECM1;PTN002497656;orthologs	EXTRACELLULAR MATRIX PROTEIN 1 (PTHR16776:SF3)		Homo sapiens
HUMAN|HGNC=29426|UniProtKB=Q6UXH8	CCBE1	Collagen and calcium-binding EGF domain-containing protein 1;CCBE1;PTN002513825;orthologs	COLLAGEN AND CALCIUM-BINDING EGF DOMAIN-CONTAINING PROTEIN 1 (PTHR24034:SF76)	extracellular matrix structural protein(PC00103)	Homo sapiens
HUMAN|HGNC=15825|UniProtKB=Q9Y2N7	HIF3A	Hypoxia-inducible factor 3-alpha;HIF3A;PTN002507196;orthologs	HYPOXIA-INDUCIBLE FACTOR 3-ALPHA (PTHR23043:SF18)	basic helix-loop-helix transcription factor(PC00055)	Homo sapiens
HUMAN|HGNC=4174|UniProtKB=Q92908	GATA6	Transcription factor GATA-6;GATA6;PTN002467704;orthologs	TRANSCRIPTION FACTOR GATA-6 (PTHR10071:SF23)	DNA-binding transcription factor(PC00218)	Homo sapiens
HUMAN|HGNC=6547|UniProtKB=P01130	LDLR	Low-density lipoprotein receptor;LDLR;PTN002540353;orthologs	LOW-DENSITY LIPOPROTEIN RECEPTOR (PTHR24270:SF21)	apolipoprotein(PC00052)	Homo sapiens
HUMAN|HGNC=1753|UniProtKB=P55290	CDH13	Cadherin-13;CDH13;PTN002513205;orthologs	CADHERIN-13 (PTHR24027:SF80)	cadherin(PC00057)	Homo sapiens
HUMAN|HGNC=3689|UniProtKB=P21802	FGFR2	Fibroblast growth factor receptor 2;FGFR2;PTN002521278;orthologs	FIBROBLAST GROWTH FACTOR RECEPTOR 2 (PTHR24416:SF130)	transmembrane signal receptor(PC00197)	Homo sapiens
HUMAN|HGNC=5476|UniProtKB=Q16270	IGFBP7	Insulin-like growth factor-binding protein 7;IGFBP7;PTN002494180;orthologs	INSULIN-LIKE GROWTH FACTOR-BINDING PROTEIN 7 (PTHR14186:SF19)		Homo sapiens
HUMAN|HGNC=7166|UniProtKB=P08253	MMP2	72 kDa type IV collagenase;MMP2;PTN002468984;orthologs	72 KDA TYPE IV COLLAGENASE (PTHR10201:SF29)	metalloprotease(PC00153)	Homo sapiens
HUMAN|HGNC=9673|UniProtKB=Q12913	PTPRJ	Receptor-type tyrosine-protein phosphatase eta;PTPRJ;PTN002498800;orthologs	RECEPTOR-TYPE TYROSINE-PROTEIN PHOSPHATASE ETA (PTHR19134:SF554)	protein phosphatase(PC00195)	Homo sapiens
HUMAN|HGNC=7590|UniProtKB=Q15746	MYLK	Myosin light chain kinase, smooth muscle;MYLK;PTN002557125;orthologs	MYOSIN LIGHT CHAIN KINASE, SMOOTH MUSCLE (PTHR47633:SF1)		Homo sapiens
HUMAN|HGNC=4042|UniProtKB=Q9ULV1	FZD4	Frizzled-4;FZD4;PTN002477899;orthologs	FRIZZLED-4 (PTHR11309:SF23)	transmembrane signal receptor(PC00197)	Homo sapiens
HUMAN|HGNC=11632|UniProtKB=O43680	TCF21	Transcription factor 21;TCF21;PTN002511542;orthologs	TRANSCRIPTION FACTOR 21 (PTHR23349:SF67)	basic helix-loop-helix transcription factor(PC00055)	Homo sapiens
Angiogenesis
HUMAN|HGNC=23692|UniProtKB=P25106	ACKR3	Atypical chemokine receptor 3;ACKR3;PTN002551477;orthologs	ATYPICAL CHEMOKINE RECEPTOR 3 (PTHR10489:SF931)	cell adhesion molecule(PC00069)	Homo sapiens
HUMAN|HGNC=8008|UniProtKB=Q9ULB1	NRXN1	Neurexin-1;NRXN1;PTN000013699;orthologs	NEUREXIN-1 (PTHR15036:SF51)	cell adhesion molecule(PC00069)	Homo sapiens
HUMAN|HGNC=6307|UniProtKB=P35968	KDR	Vascular endothelial growth factor receptor 2;KDR;PTN002521309;orthologs	VASCULAR ENDOTHELIAL GROWTH FACTOR RECEPTOR 2 (PTHR24416:SF45)	transmembrane signal receptor(PC00197)	Homo sapiens
HUMAN|HGNC=6551|UniProtKB=Q9UJU2	LEF1	Lymphoid enhancer-binding factor 1;LEF1;PTN002470455;orthologs	LYMPHOID ENHANCER-BINDING FACTOR 1 (PTHR10373:SF11)	DNA-binding transcription factor(PC00218)	Homo sapiens
HUMAN|HGNC=8981|UniProtKB=Q92569	PIK3R3	Phosphatidylinositol 3-kinase regulatory subunit gamma;PIK3R3;PTN002468393;orthologs	PHOSPHATIDYLINOSITOL 3-KINASE REGULATORY SUBUNIT GAMMA (PTHR10155:SF2)	kinase modulator(PC00140)	Homo sapiens
HUMAN|HGNC=8004|UniProtKB=O14786	NRP1	Neuropilin-1;NRP1;PTN002544699;orthologs	NEUROPILIN-1 (PTHR46806:SF4)		Homo sapiens
HUMAN|HGNC=3801|UniProtKB=Q99958	FOXC2	Forkhead box protein C2;FOXC2;PTN002483621;orthologs	FORKHEAD BOX PROTEIN C2 (PTHR11829:SF189)	winged helix/forkhead transcription factor(PC00246)	Homo sapiens
HUMAN|HGNC=10249|UniProtKB=Q9Y6N7	ROBO1	Roundabout homolog 1;ROBO1;PTN002543355;orthologs	ROUNDABOUT HOMOLOG 1 (PTHR12231:SF243)	immunoglobulin superfamily cell adhesion molecule(PC00125)	Homo sapiens
HUMAN|HGNC=3393|UniProtKB=P29323	EPHB2	Ephrin type-B receptor 2;EPHB2;PTN002521326;orthologs	EPHRIN TYPE-B RECEPTOR 2 (PTHR46877:SF11)	transmembrane signal receptor(PC00197)	Homo sapiens
HUMAN|HGNC=4171|UniProtKB=P23769	GATA2	Endothelial transcription factor GATA-2;GATA2;PTN002467679;orthologs	ENDOTHELIAL TRANSCRIPTION FACTOR GATA-2 (PTHR10071:SF149)	DNA-binding transcription factor(PC00218)	Homo sapiens
HUMAN|HGNC=3153|UniProtKB=Q16610	ECM1	Extracellular matrix protein 1;ECM1;PTN002497656;orthologs	EXTRACELLULAR MATRIX PROTEIN 1 (PTHR16776:SF3)		Homo sapiens
HUMAN|HGNC=29426|UniProtKB=Q6UXH8	CCBE1	Collagen and calcium-binding EGF domain-containing protein 1;CCBE1;PTN002513825;orthologs	COLLAGEN AND CALCIUM-BINDING EGF DOMAIN-CONTAINING PROTEIN 1 (PTHR24034:SF76)	extracellular matrix structural protein(PC00103)	Homo sapiens
HUMAN|HGNC=15825|UniProtKB=Q9Y2N7	HIF3A	Hypoxia-inducible factor 3-alpha;HIF3A;PTN002507196;orthologs	HYPOXIA-INDUCIBLE FACTOR 3-ALPHA (PTHR23043:SF18)	basic helix-loop-helix transcription factor(PC00055)	Homo sapiens
HUMAN|HGNC=1753|UniProtKB=P55290	CDH13	Cadherin-13;CDH13;PTN002513205;orthologs	CADHERIN-13 (PTHR24027:SF80)	cadherin(PC00057)	Homo sapiens
HUMAN|HGNC=3689|UniProtKB=P21802	FGFR2	Fibroblast growth factor receptor 2;FGFR2;PTN002521278;orthologs	FIBROBLAST GROWTH FACTOR RECEPTOR 2 (PTHR24416:SF130)	transmembrane signal receptor(PC00197)	Homo sapiens
HUMAN|HGNC=5476|UniProtKB=Q16270	IGFBP7	Insulin-like growth factor-binding protein 7;IGFBP7;PTN002494180;orthologs	INSULIN-LIKE GROWTH FACTOR-BINDING PROTEIN 7 (PTHR14186:SF19)		Homo sapiens
HUMAN|HGNC=7166|UniProtKB=P08253	MMP2	72 kDa type IV collagenase;MMP2;PTN002468984;orthologs	72 KDA TYPE IV COLLAGENASE (PTHR10201:SF29)	metalloprotease(PC00153)	Homo sapiens
HUMAN|HGNC=9673|UniProtKB=Q12913	PTPRJ	Receptor-type tyrosine-protein phosphatase eta;PTPRJ;PTN002498800;orthologs	RECEPTOR-TYPE TYROSINE-PROTEIN PHOSPHATASE ETA (PTHR19134:SF554)	protein phosphatase(PC00195)	Homo sapiens
HUMAN|HGNC=4042|UniProtKB=Q9ULV1	FZD4	Frizzled-4;FZD4;PTN002477899;orthologs	FRIZZLED-4 (PTHR11309:SF23)	transmembrane signal receptor(PC00197)	Homo sapiens
HUMAN|HGNC=11632|UniProtKB=O43680	TCF21	Transcription factor 21;TCF21;PTN002511542;orthologs	TRANSCRIPTION FACTOR 21 (PTHR23349:SF67)	basic helix-loop-helix transcription factor(PC00055)	Homo sapiens
Actin filament-based process
HUMAN|HGNC=1391|UniProtKB=Q01668	CACNA1D	Voltage-dependent L-type calcium channel subunit alpha-1D;CACNA1D;PTN002467479;orthologs	VOLTAGE-DEPENDENT L-TYPE CALCIUM CHANNEL SUBUNIT ALPHA-1D (PTHR45628:SF11)	voltage-gated ion channel(PC00241)	Homo sapiens
HUMAN|HGNC=1402|UniProtKB=Q08289	CACNB2	Voltage-dependent L-type calcium channel subunit beta-2;CACNB2;PTN002483534;orthologs	VOLTAGE-DEPENDENT L-TYPE CALCIUM CHANNEL SUBUNIT BETA-2 (PTHR11824:SF9)	voltage-gated ion channel(PC00241)	Homo sapiens
HUMAN|HGNC=19164|UniProtKB=Q9Y3M8	STARD13	StAR-related lipid transfer protein 13;STARD13;PTN002489256;orthologs	STAR-RELATED LIPID TRANSFER PROTEIN 13 (PTHR12659:SF6)	GTPase-activating protein(PC00257)	Homo sapiens
HUMAN|HGNC=8908|UniProtKB=Q15124	PGM5	Phosphoglucomutase-like protein 5;PGM5;PTN002503154;orthologs	PHOSPHOGLUCOMUTASE-LIKE PROTEIN 5 (PTHR22573:SF27)	mutase(PC00160)	Homo sapiens
HUMAN|HGNC=7602|UniProtKB=Q9Y4I1	MYO5A	Unconventional myosin-Va;MYO5A;PTN002490721;orthologs	UNCONVENTIONAL MYOSIN-VA (PTHR13140:SF273)	actin binding motor protein(PC00040)	Homo sapiens
HUMAN|HGNC=3755|UniProtKB=O75369	FLNB	Filamin-B;FLNB;PTN002541119;orthologs	FILAMIN-B (PTHR38537:SF7)		Homo sapiens
HUMAN|HGNC=10484|UniProtKB=Q92736	RYR2	Ryanodine receptor 2;RYR2;PTN002492397;orthologs	RYANODINE RECEPTOR 2 (PTHR46399:SF7)		Homo sapiens
HUMAN|HGNC=20284|UniProtKB=O43166	SIPA1L1	Signal-induced proliferation-associated 1-like protein 1;SIPA1L1;PTN002496468;orthologs	SIGNAL-INDUCED PROLIFERATION-ASSOCIATED 1-LIKE PROTEIN 1 (PTHR15711:SF10)	GTPase-activating protein(PC00257)	Homo sapiens
HUMAN|HGNC=7728|UniProtKB=Q96PU5	NEDD4L	E3 ubiquitin-protein ligase NEDD4-like;NEDD4L;PTN002477549;orthologs	E3 UBIQUITIN-PROTEIN LIGASE NEDD4-LIKE (PTHR11254:SF443)	ubiquitin-protein ligase(PC00234)	Homo sapiens
HUMAN|HGNC=19125|UniProtKB=Q96M96	FGD4	FYVE, RhoGEF and PH domain-containing protein 4;FGD4;PTN002489344;orthologs	FYVE, RHOGEF AND PH DOMAIN-CONTAINING PROTEIN 4 (PTHR12673:SF98)	guanyl-nucleotide exchange factor(PC00113)	Homo sapiens
HUMAN|HGNC=16932|UniProtKB=O76041	NEBL	Nebulette;NEBL;PTN002475876;orthologs	NEBULETTE (PTHR11039:SF48)		Homo sapiens
HUMAN|HGNC=15833|UniProtKB=Q96KR7	PHACTR3	Phosphatase and actin regulator 3;PHACTR3;PTN002489569;orthologs	PHOSPHATASE AND ACTIN REGULATOR 3 (PTHR12751:SF7)	phosphatase modulator(PC00184)	Homo sapiens
HUMAN|HGNC=29191|UniProtKB=Q9UPQ0	LIMCH1	LIM and calponin homology domains-containing protein 1;LIMCH1;PTN002496213;orthologs	LIM AND CALPONIN HOMOLOGY DOMAINS-CONTAINING PROTEIN 1 (PTHR15551:SF3)	actin or actin-binding cytoskeletal protein(PC00041)	Homo sapiens
HUMAN|HGNC=15447|UniProtKB=Q9Y4G6	TLN2	Talin-2;TLN2;PTN002500825;orthologs	TALIN-2 (PTHR19981:SF34)		Homo sapiens
HUMAN|HGNC=3591|UniProtKB=Q9Y4F1	FARP1	FERM, ARHGEF and pleckstrin domain-containing protein 1;FARP1;PTN002489329;orthologs	FERM, ARHGEF AND PLECKSTRIN DOMAIN-CONTAINING PROTEIN 1 (PTHR45858:SF2)		Homo sapiens
HUMAN|HGNC=25931|UniProtKB=Q0VF96	CGNL1	Cingulin-like protein 1;CGNL1;PTN002490750;orthologs	CINGULIN-LIKE PROTEIN 1 (PTHR46349:SF2)		Homo sapiens
HUMAN|HGNC=2156|UniProtKB=Q99439	CNN2	Calponin-2;CNN2;PTN002498589;orthologs	CALPONIN-2 (PTHR47385:SF7)		Homo sapiens
HUMAN|HGNC=4913|UniProtKB=O00291	HIP1	Huntingtin-interacting protein 1;HIP1;PTN002470593;orthologs	HUNTINGTIN-INTERACTING PROTEIN 1 (PTHR10407:SF14)	non-motor actin binding protein(PC00165)	Homo sapiens
HUMAN|HGNC=9091|UniProtKB=P13797	PLS3	Plastin-3;PLS3;PTN002500739;orthologs	PLASTIN-3 (PTHR19961:SF32)	non-motor actin binding protein(PC00165)	Homo sapiens
HUMAN|HGNC=15754|UniProtKB=P24844	MYL9	Myosin regulatory light polypeptide 9;MYL9;PTN002507250;orthologs	MYOSIN REGULATORY LIGHT POLYPEPTIDE 9 (PTHR23049:SF34)	actin or actin-binding cytoskeletal protein(PC00041)	Homo sapiens
HUMAN|HGNC=17468|UniProtKB=Q96HC4	PDLIM5	PDZ and LIM domain protein 5;PDLIM5;PTN002516896;orthologs	PDZ AND LIM DOMAIN PROTEIN 5 (PTHR24214:SF32)	actin or actin-binding cytoskeletal protein(PC00041)	Homo sapiens

## Sheet: Mesenchyme_STR_DEG_Heatmap
Tags	Contrast	Reference	Feature	Feature Name	FDR	logCPM	logFC	LR	PValue					Heatmap gene order from top to below	Heatmap Feature	STR	Static
down	STR	Static	ENSG00000171223.6	JUNB	5.83888e-09	8.9333	-1.42807	46.1345	1.1041e-11					ELMO1	ENSG00000155849.16	0.3026	-0.1457
down	STR	Static	ENSG00000136546.17	SCN7A	2.43234e-07	8.10362	-1.86374	38.1261	6.63172e-10					ANGPTL4	ENSG00000167772.12	0.3136	-0.151
down	STR	Static	ENSG00000160888.7	IER2	4.40967e-07	9.18171	-1.09347	36.8735	1.26046e-09					SIPA1L1	ENSG00000197555.10	0.391	-0.1882
down	STR	Static	ENSG00000170345.10	FOS	5.48913e-07	9.35187	-1.15951	36.3876	1.61729e-09					FLNB	ENSG00000136068.16	0.3598	-0.1732
down	STR	Static	ENSG00000155090.15	KLF10	6.11686e-06	8.17572	-1.54321	30.8062	2.85131e-08					ZEB2	ENSG00000169554.23	0.4058	-0.1954
down	STR	Static	ENSG00000164035.10	EMCN	7.95678e-06	8.09234	-1.63461	30.2066	3.88392e-08					PLS3	ENSG00000102024.19	0.5923	-0.2852
down	STR	Static	ENSG00000044524.11	EPHA3	9.80572e-06	8.52724	-1.3264	29.6829	5.08828e-08					PRKG1	ENSG00000185532.20	0.3394	-0.1634
down	STR	Static	ENSG00000081803.17	CADPS2	3.30121e-05	8.0006	-1.65743	27.0581	1.97434e-07					ARHGAP6	ENSG00000047648.23	0.3943	-0.1898
down	STR	Static	ENSG00000113296.14	THBS4	0.000121161	7.9521	-1.58533	24.1074	9.11107e-07					ITGB8	ENSG00000105855.10	0.2884	-0.1389
down	STR	Static	ENSG00000003436.16	TFPI	0.000141326	8.07278	-1.44903	23.7338	1.10624e-06					SVIL	ENSG00000197321.16	0.5444	-0.2621
down	STR	Static	ENSG00000101333.19	PLCB4	0.000148859	8.617	-1.06068	23.5911	1.1914e-06					NRP1	ENSG00000099250.18	0.2989	-0.1439
down	STR	Static	ENSG00000231185.9	SPRY4-AS1	0.000187021	8.05835	-1.44644	23.0693	1.56262e-06					LMOD1	ENSG00000163431.14	0.3142	-0.1513
down	STR	Static	ENSG00000291250.1	ENSG00000291250	0.000277428	7.95896	-1.51014	22.1845	2.4766e-06					KDR	ENSG00000128052.10	0.2921	-0.1406
down	STR	Static	ENSG00000108691.10	CCL2	0.000465446	8.03823	-1.41073	21.0119	4.5644e-06					MICAL3	ENSG00000243156.9	0.2985	-0.1437
down	STR	Static	ENSG00000136521.13	NDUFB5	0.000490341	8.01868	-1.41466	20.8612	4.93791e-06					ADAM12	ENSG00000148848.15	0.2473	-0.1191
down	STR	Static	ENSG00000008394.13	MGST1	0.00075142	8.46409	-1.00595	19.8918	8.19491e-06					TAGLN2	ENSG00000158710.15	0.45	-0.2167
down	STR	Static	ENSG00000241956.11	LINC03000	0.000854305	8.53173	-2.5348	19.5934	9.57994e-06					KLF4	ENSG00000136826.15	0.2996	-0.1443
down	STR	Static	ENSG00000264232.2	LINC01916	0.00128297	8.11883	-1.21643	18.6731	1.55153e-05					CACNA1D	ENSG00000157388.20	0.3163	-0.1523
down	STR	Static	ENSG00000173267.14	SNCG	0.00217309	7.90287	-1.34528	17.4978	2.87643e-05					JCAD	ENSG00000165757.9	0.4578	-0.2204
down	STR	Static	ENSG00000106819.13	ASPN	0.00221652	9.26066	-1.01849	17.4539	2.94366e-05					PLEC	ENSG00000178209.17	0.37	-0.1781
down	STR	Static	ENSG00000240563.2	L1TD1	0.00300875	7.89856	-1.31397	16.7399	4.28688e-05					FER	ENSG00000151422.14	0.3282	-0.158
down	STR	Static	ENSG00000064989.13	CALCRL	0.00354967	7.9899	-1.25548	16.3631	5.22929e-05					MYO5A	ENSG00000197535.16	0.3783	-0.1822
down	STR	Static	ENSG00000269113.4	TRABD2B	0.00407813	8.03483	-1.19855	16.0555	6.15127e-05					CACNB2	ENSG00000165995.24	0.2617	-0.126
down	STR	Static	ENSG00000169933.17	FRMPD4	0.00501492	7.95912	-1.25183	15.5057	8.22588e-05					CARMIL1	ENSG00000079691.19	0.3609	-0.1738
down	STR	Static	ENSG00000120129.6	DUSP1	0.00520535	8.04613	-1.16233	15.4051	8.67558e-05					ANXA1	ENSG00000135046.14	0.4459	-0.2147
down	STR	Static	ENSG00000163273.4	NPPC	0.00608073	7.91737	-1.7021	15.0191	0.000106426					TPM2	ENSG00000198467.16	0.5268	-0.2537
down	STR	Static	ENSG00000136158.12	SPRY2	0.00682715	8.12293	-1.06214	14.7128	0.000125194					HSPB1	ENSG00000106211.10	0.3909	-0.1882
down	STR	Static	ENSG00000260428.3	SCX	0.00746995	7.88634	-1.21723	14.5074	0.00013961					ACTN1	ENSG00000072110.16	0.4142	-0.1995
down	STR	Static	ENSG00000253693.1	ENSG00000253693	0.008383	8.01618	-1.14832	14.2079	0.000163679					GATA6	ENSG00000141448.11	0.4021	-0.1936
down	STR	Static	ENSG00000267458.1	ENSG00000267458	0.0091476	7.96889	-1.18742	13.9772	0.000185044					FLNA	ENSG00000196924.19	0.4181	-0.2013
down	STR	Static	ENSG00000112175.8	BMP5	0.0110531	7.93158	-1.17945	13.4552	0.000244324					CSRP2	ENSG00000175183.10	0.4275	-0.2058
down	STR	Static	ENSG00000163145.13	C1QTNF7	0.0114443	7.93152	-1.17334	13.3628	0.000256666
down	STR	Static	ENSG00000106511.6	MEOX2	0.0116004	7.88426	-1.16804	13.3264	0.000261699
down	STR	Static	ENSG00000121211.8	MND1	0.0121385	8.08532	-1.03827	13.1909	0.00028131
down	STR	Static	ENSG00000152413.15	HOMER1	0.0149483	7.99712	-1.09346	12.6804	0.000369511
down	STR	Static	ENSG00000136099.13	PCDH8	0.0159713	7.87868	-1.12291	12.4725	0.000412979
down	STR	Static	ENSG00000198618.5	PPIAP22	0.0163335	7.86064	-1.08531	12.418	0.000425217
down	STR	Static	ENSG00000165092.13	ALDH1A1	0.0176728	7.85751	-1.06676	12.2089	0.000475628
down	STR	Static	ENSG00000153823.19	PID1	0.0225123	8.00795	-1.02929	11.6117	0.000655372
down	STR	Static	ENSG00000117598.14	PLPPR5	0.0245097	7.85295	-1.02136	11.3968	0.000735722
down	STR	Static	ENSG00000125878.7	TCF15	0.0260161	7.90405	-1.07834	11.2234	0.000807713
down	STR	Static	ENSG00000196482.18	ESRRG	0.032313	7.92691	-1.04031	10.6443	0.0011041
down	STR	Static	ENSG00000203706.9	SERTAD4-AS1	0.0348886	7.93108	-1.03542	10.4186	0.00124752
down	STR	Static	ENSG00000224958.6	PGM5-AS1	0.041141	8.40724	-1.41898	9.99416	0.00157038
down	STR	Static	ENSG00000172987.14	HPSE2	0.0444359	8.13954	-1.55076	9.78986	0.00175477
up	STR	Static	ENSG00000142541.18	RPL13A	4.31823e-27	10.5509	1.52809	136.098	1.89896e-31
up	STR	Static	ENSG00000131016.17	AKAP12	1.01463e-26	9.96821	1.63516	133.026	8.92372e-31
up	STR	Static	ENSG00000280441.3	ENSG00000280441	1.71192e-20	13.2629	1.45663	103.782	2.25847e-24
up	STR	Static	ENSG00000153993.14	SEMA3D	8.97166e-20	8.24829	2.34089	99.9308	1.57813e-23
up	STR	Static	ENSG00000188580.16	NKAIN2	1.89388e-18	8.23186	2.80404	93.4508	4.1642e-22
up	STR	Static	ENSG00000149591.17	TAGLN	4.40155e-16	8.11619	2.35483	82.3133	1.16136e-19
up	STR	Static	ENSG00000182718.18	ANXA2	4.58275e-15	8.90527	1.52454	77.3795	1.4107e-18
up	STR	Static	ENSG00000109971.14	HSPA8	9.61041e-15	8.91945	1.49823	75.6534	3.38097e-18
up	STR	Static	ENSG00000237973.1	MTCO1P12	4.69446e-14	10.4051	1.13684	72.2899	1.85796e-17
up	STR	Static	ENSG00000113140.11	SPARC	7.67435e-14	10.051	1.17888	71.021	3.53436e-17
up	STR	Static	ENSG00000132386.11	SERPINF1	7.67435e-14	8.78003	1.516	70.9241	3.7123e-17
up	STR	Static	ENSG00000167693.17	NXN	9.34069e-14	8.65763	1.56914	70.3648	4.92913e-17
up	STR	Static	ENSG00000154277.13	UCHL1	2.12902e-13	8.22699	1.93262	68.5006	1.26842e-16
up	STR	Static	ENSG00000137285.11	TUBB2B	2.12902e-13	8.55349	1.93828	68.4358	1.31074e-16
up	STR	Static	ENSG00000102024.19	PLS3	2.23124e-13	9.31595	1.30873	68.2073	1.47179e-16
up	STR	Static	ENSG00000160789.24	LMNA	2.98704e-13	8.80398	1.4649	67.5048	2.1017e-16
up	STR	Static	ENSG00000172403.11	SYNPO2	1.37541e-12	8.2226	1.87348	64.3756	1.02823e-15
up	STR	Static	ENSG00000165973.19	NELL1	6.02303e-12	7.95636	2.26901	61.3543	4.76757e-15
up	STR	Static	ENSG00000167552.15	TUBA1A	6.12855e-12	10.7054	1.01232	61.2136	5.1206e-15
up	STR	Static	ENSG00000187955.13	COL14A1	1.11659e-11	9.67212	1.14559	59.8861	1.0051e-14
up	STR	Static	ENSG00000106333.13	PCOLCE	1.11659e-11	9.15534	1.25788	59.8357	1.03116e-14
up	STR	Static	ENSG00000133687.16	TMTC1	1.79195e-11	8.05921	2.06288	58.8133	1.73364e-14
up	STR	Static	ENSG00000167779.9	IGFBP6	2.36842e-11	7.95904	2.20652	58.1771	2.3955e-14
up	STR	Static	ENSG00000115461.5	IGFBP5	4.28143e-11	10.8475	1.86654	56.9289	4.51866e-14
up	STR	Static	ENSG00000135046.14	ANXA1	4.66097e-11	7.93413	2.19915	56.6816	5.1242e-14
up	STR	Static	ENSG00000077942.19	FBLN1	6.33305e-11	10.0697	1.04737	56.0017	7.24095e-14
up	STR	Static	ENSG00000077264.17	PAK3	9.42361e-11	8.77055	1.33299	55.1462	1.1189e-13
up	STR	Static	ENSG00000157388.20	CACNA1D	1.47999e-10	8.01309	2.03148	54.1876	1.82233e-13
up	STR	Static	ENSG00000197321.16	SVIL	3.3605e-10	9.23812	1.16147	52.4411	4.43338e-13
up	STR	Static	ENSG00000189129.14	PLAC9	5.67998e-10	8.55765	1.39127	51.3462	7.74316e-13
up	STR	Static	ENSG00000101955.15	SRPX	7.44319e-10	8.3904	1.50271	50.7532	1.04742e-12
up	STR	Static	ENSG00000151240.18	DIP2C	1.05422e-09	8.77096	1.26943	50.0097	1.52987e-12
up	STR	Static	ENSG00000110090.13	CPT1A	1.10634e-09	7.92313	2.08171	49.8564	1.65416e-12
up	STR	Static	ENSG00000169760.18	NLGN1	1.53032e-09	8.16038	1.711	49.1631	2.35538e-12
up	STR	Static	ENSG00000134590.14	RTL8C	1.6289e-09	8.53881	1.37128	48.9854	2.57873e-12
up	STR	Static	ENSG00000117069.15	ST6GALNAC5	2.65523e-09	8.06256	1.84837	47.9735	4.3203e-12
up	STR	Static	ENSG00000166165.14	CKB	2.97546e-09	8.01981	1.89737	47.6979	4.97219e-12
[truncated: 22,657 more rows]

## Sheet: Mesenchyme_STR_Bio Pro
Mesencyme_DEG_GO BIOLOGICAL PROCESS
[truncated: 54 more rows]

[truncated: 4 more sheets: PT_STR_DEG_Heatmap, PT_STR_Mol Func, LoH_Distal_DEG_Heatmap, LoH_Distal_STR_Mol Func]
