# Supplementary material for: Engineering scalable vascularized kidney organoids for in vivo glomerular filtration with human endothelial integration
Source: NPJ Biomed Innov. 2026 Feb 2;3:10. doi: 10.1038/s44385-025-00063-5 (PMC12864042; doi:10.1038/s44385-025-00063-5)
Supplement: Supplementary file 4 — Supplementary Data3 [file 44385_2025_63_MOESM4_ESM.xlsx]

## Sheet: Figure 1E
For Figure 1E
Total COGs
Static	STR
100	12

## Sheet: Figure 1F
For Figure 1F
Cell yield
Static	STR
0.165625	7.8792
0.197917	8.38368
0.133333	8.2944

## Sheet: Figure 2A
For Figure 2A
B1	B2	B3	B4	B5
30	28	36	34	30
29	29	30	24	34
29	15	33	29	39

## Sheet: Figure 2BC
For Figure 2B and 2C
		PODXL number	PODXL Average	CD31 area(mm2)	PDGFRB area(mm2)	SYTOX area(mm2)	PDGFR/Sytox
D21	1	30		0.126	33.8	35	0.965714
D21	2	34		0.001728	24.7	25.1	0.984064
D21	3	39		0.161	14.6	15.5	0.941935
D21	4	29	33	0.037	15.4	13.6	1.13235
D35	1	19		1.71	31.5	27	1.16667
D35	2	29		1.34	29.3	21.7	1.35023
D35	3	29	25.6667	1.5	22.9	18.8	1.21809
D49	1	14		*	50.5	29.7	1.70034
D49	2	27		3.6	54.2	41.7	1.29976
D49	3	23		4.27	48.7	43.4	1.12212
D49	4	23	24.3333	3.47	62.4	43.7	1.42792

## Sheet: Figure 3F
For Figure 3F
	Apicobasal gradient of Rh123 uptake
	Static	STR
Organoid 1	1.06648	2.07928
Organoid 2	1.15076	1.57044
Organoid 3	0.588603	2.25014
Organoid 4	1.06583	1.63749
Organoid 5	1.03898	1.32705
Organoid 6	1.06399	1.16579

## Sheet: Figure 4D
For Figure 4D
		% of vascularized podocyte clusters
		Static	STR
	Organoid_1	19.12	66.67
	Organoid_2	23.75	47.06
	Organoid_3	19.81	85.71
	Organoid_4		100
	Organoid_5		72.73
	Organoid_6		100
	Organoid_7		100
	Organoid_8		83.33
	Organoid_9		100

## Sheet: Figure 4E
For Figure 4E
		% of ACTA2+ podocyte clusters
		Static	STR
	Organoid_1	14	100
	Organoid_2	10	40
	Organoid_3	0	86
	Organoid_4	11	86
	Organoid_5	20	35
	Organoid_6		100

## Sheet: Figure 4H
For Figure 4H
Left graph	% of vascularized podocyte clusters
	Vehicle-treated organoids	BTT3033-treated organoids
Organoid_1	85.71	50
Organoid_2	100	43.75
Organoid_3	72.73	91.67
Organoid_4	100	56
Organoid_5	100	60
Organoid_6	83.33	68
Organoid_7	100	18.18
Right graph	Volume % ratio of vascular surface to the whole podocyte surface
	Vehicle-treated organoids	BTT3033-treated organoids
Organoid_1	1.3	0.08
Organoid_2	1.3	0.18
Organoid_3	4.83	1.4
Organoid_4	0.99	0.46
Organoid_5	8.29	0.25
Organoid_6	1.44	0.3
Organoid_7	1.37	0.16

## Sheet: Figure 5C
For Figure 5C
	Cluster Cell Fractions (%)
	STR	Static
Podocyte 1	10.75	0.95
Podocyte 2	13.33	13.09
PT1	7.41	11.77
PT2	18.42	12.54
PT3	12.19	18.27
PT4	10.1	15.1
LoH/Distal	9.68	13.32
Endothelia 1	5.85	5.81
Endothelia 2	4.1	3.74
Endothelia 3	4.1	0.49
Endothelia 4	1.6	1.04
Mesenchyme	2.47	3.88

## Sheet: Figure S1
For Figure S1 C
2x105 cells/ml	4x105 cells/ml	8x105 cells/ml
139.34	241.69	219.87
47.24	137.64	243.41
54.61	115.82	211.47
97.81	114.37	149.38
117.43	216.51	124.48
73.83	146.17	120.84
61.03	151.34	130.35
73.06	151.2	117.82
96.29	154.36	215.16
74.93	213.06	179.53
104.34	204.2	116.33
77.19	141.32	135.56
74.24	147.68	128.08
75.6	144.82	123.41
74.19	159.17	103.28
76.22	128.3	92.67
80.2	126.13	119.98
70.93	172.04	126.8
92.09	165.74	210.08
77.16	177.02	181.33
80.02	142.96	156.23
57.01	236.9	104.31
58.03	127.48	221.42
65.76	114.51	223.25
61.01	100.7	218.08
43.05	122.81	195.86
52.01		186.3
84.38		209.5
100.32		227.8
76.03		160.01
		146.22
		138.06
		148.19
		175.6
		130.78
		118.34
		118.42
		128.25
		128.14
		246.29
		252.07
		238.08
		210.38
		130
		150.33
		176.78
		192.17
		170.95
		250.06
For Figure S1E
Proximal tubels/organoid
2x105 cells/ml	4x105 cells/ml	8x105 cells/ml
20	17	8
15	6	7
19	9	4
21	19	0
7	7	3
3	24	4
6	15	3
	13	10
		6
Glomerulus/organoid
2x105 cells/ml	4x105 cells/ml	8x105 cells/ml
8	4	5
6	0	4
6	3	1
10	7	0
0	3	1
2	6	1
1	2	3
	1	4
		2
For Figure S1F
SGLT2
2x105cells/ml	4x105cells/ml	8x105cells/ml
1.03279	0.885797	0.383387
0.881228	0.66787	0.312445
0.842481	1.12478	0.121495
0.854059	0.667168	0.51443
1.12849	0.290854	0.0780925
1.26095	1.00664	0.402347
0.468726	1.21006	0.264348
1.5397	1.15856	0.764381
0.558145	0.996938	0.316372
1.01324	1.52033	0.0830556
1.42019
SLC3A1
2x105cells/ml	4x105cells/ml	8x105cells/ml
0.995476	0.139487	0.637136
1.0563	0.674377	0.615378
1.03841	1.24022	0.44301
0.949913	0.72508	0.952596
1.08916	0.314274	0.819447
0.870731	1.02841	1.63439
0.569097	1.23805	1.42345
1.58265	1.74242	0.801111
0.54209	1.57368	0.9423
1.0171	0.671989	2.47532
0.553226		1.27967
1.73584
OAT1
2x105cells/ml	4x105cells/ml	8x105cells/ml
0.501766	0.306111	0.441125
0.945693	1.37159	0.398398
0.740765	2.02761	0.23349
0.732958	0.882458	0.552706
1.55234	0.354633	0.37528
1.52648	0.838726	0.675902
0.520449	1.82981	0.546657
1.34077	2.8786	0.399085
0.451192	2.1754	0.348867
1.17196	0.844344	0.382709
0.751485	2.88671
1.76414
NPHS1
2x105cells/ml	4x105cells/ml	8x105cells/ml
1.11211	0.699583	0.391318
0.874608	0.252854	0.700795
0.828087	0.849202	0.290694
1.18519	0.457426	0.391438
0.851015	1.30683	1.05075
0.889907	1.21105	0.518784
1.58685	0.866679	0.769148
0.672226	0.9701	0.648148
	1.20117
NPHS2
2x105cells/ml	4x105cells/ml	8x105cells/ml
1.0559	0.125099	0.279923
0.881881	0.333488	0.555641
0.889636	0.938817	0.270172
1.17259	0.426849	0.592041
0.863016	0.795058	0.661316
0.835318	0.92733	0.381752
1.60773	0.988326	0.663481
0.69393	0.911551	0.877379
	1.05553
WT1
2x105cells/ml	4x105cells/ml	8x105cells/ml
1.02748	0.472199	0.418949
0.998528	0.272881	0.85846
0.897319	1.27435	0.355159
0.89378	0.977871	1.37935
1.32	0.689361	0.790328
0.862896		0.53163

[truncated: 3 more sheets: Figure S2, Figure S3A, Figure S4]
